# Supplementary material for: Genome-Wide Identification of the CrRLK1L Subfamily and Comparative Analysis of Its Role in the Legume-Rhizobia Symbiosis
Source: Genes (Basel). 2020 Jul 14;11(7):793. doi: 10.3390/genes11070793 (PMC7397338; doi:10.3390/genes11070793)
Supplement: Supplementary file 1 [file genes-11-00793-s001.zip]

Archive with 6 entries (5 files):
- Supplementary Material/
- Supplementary Material/Supplementary Material.pdf
- Supplementary Material/Table S1.xlsx
- Supplementary Material/Table S2.xlsx
- Supplementary Material/Table S3.xlsx
- Supplementary Material/Table S4.xlsx
