# Supplementary material for: Genome-Wide Identification of the CrRLK1L Subfamily and Comparative Analysis of Its Role in the Legume-Rhizobia Symbiosis
Source: Genes (Basel). 2020 Jul 14;11(7):793. doi: 10.3390/genes11070793 (PMC7397338; doi:10.3390/genes11070793)
Supplement: Supplementary file 1 [file genes-11-00793-s001.zip › Supplementary Material/Table S1.xlsx]

## Sheet: Hoja1
Oligonucleotide ID	Oligonucleotide sequence	Amplicon size, bp	Efficiency of the primers (%)
qPCR_FER1_FW	TTTGCTGCGTCCCATCGT	137	92.3
qPCR_FER1_RV	GCATAACTTCCTGTTGTGTTGGTC
qPCR_FER2_FW	TCCATTTTGCTGAGGTATCATCA	107	106
qPCR_FER2_RV	CCAGGCAATAACATCAGCCTC
qPCR_HERK1A_FW	GGTCTCTTCAGAATTCAGATTTCG	141	99
qPCR_HERK1A_RV	ACCATACAAAGTCAAACACAGAG
qPCR_HERK1C_FW	GGATTTGGCAACCTCAAAAACC	139	104
qPCR_HERK1C_RV	CCATAGAGCAGAACACAAATCTG
qPCR_MEDOS1A_FW	CACCGTGAAACTTTGTGTATCAAAG	155	94
qPCR_MEDOS1A_RV	AATTGGTGAGTGAGGTAGTTGC
qPCR_MEDOS1C_FW	GGTTTCGGACTTTGGGCTT	111	96
qPCR_MEDOS1C_RV	CGTTTGTAGTATTCCGGATCGATA
qPCR_THESEUS1_FW	CACCAGCTTATTCACATTAAGGTT	125	99
qPCR_THESEUS1_RV	TCCATAAACTGCCCGATGGATA
qPCR_CADMUS3_FW	CAAGGTAGTCATCTATTCGCAAA	143	102
qPCR_CADMUS3_RV	GGTTTTAAGTTGCTTTCATAACGC
EF1α_LW	GCACCCAGGCATACTTGAATGACC	146	99
EF1α_UP	GGTCATTGGTCATGTCGACTCTGG
