# Supplementary material for: Genome-Wide Identification of the CrRLK1L Subfamily and Comparative Analysis of Its Role in the Legume-Rhizobia Symbiosis
Source: Genes (Basel). 2020 Jul 14;11(7):793. doi: 10.3390/genes11070793 (PMC7397338; doi:10.3390/genes11070793)
Supplement: Supplementary file 1 [file genes-11-00793-s001.zip › Supplementary Material/Table S2.xlsx]

## Sheet: Hoja1
Table S2. Number of CrRLK1L subfamily members in 62 different species, tallied by clade
ORGANISM	FAMILY	GENE NUMBER	GENES BY CLADE
			TINIA	ANXUR	FERONIA	HERKULES1	HERKULES2	CURVY	CAP	BUPS	THESEUS	MEDOS	CADMUS
EUDICOTS
Amaranthus hypochondriacus	Amarantaceae	2	0	1	0	0	0	0	0	0	0	1	0
Aquilegia coerulea	Ranunculaceae	9	0	1	1	0	1	1	1	1	2	0	1
Arabidopsis halleri	Brassicaceae	12	0	2	1	2	1	1	1	2	1	0	1
Arabidopsis lyrata	Brassicaceae	14	0	2	1	2	1	1	1	2	1	1	2
Arabidopsis thaliana	Brassicaceae	17	0	2	1	2	1	1	1	2	1	4	2
Boechera stricta	Brassicaceae	14	0	2	1	2	1	1	1	2	1	2	1
Brassica oleracea	Brassicaceae	16	0	0	2	2	0	1	1	3	2	2	3
Brassica rapa	Brassicaceae	27	0	2	3	3	1	1	1	4	2	6	4
Capsella grandiflora	Brassicaceae	14	0	1	1	2	1	1	1	2	1	2	2
Capsella rubella	Brassicaceae	16	0	1	1	2	2	1	1	2	1	3	2
Carica papaya	Caricaceae	10	0	2	1	1	0	0	1	0	2	1	2
Citrus clementina	Rutaceae	19	0	2	1	2	1	1	1	0	1	6	4
Citrus sinensis	Rutaceae	16	0	2	1	4	1	1	1	1	1	3	1
Cucumis sativus	Cucurbitaceae	18	0	1	1	1	1	1	1	1	1	6	4
Dacus carota	Apiaceae	16	0	3	2	1	0	0	0	2	1	5	2
Eucaliptus grandis	Myrtaceae	32	0	2	1	0	1	1	1	1	1	14	10
Eutrema salsugineum	Brassicaceae	17	0	2	1	2	1	1	1	2	1	1	5
Fragaria vesca	Rosaceae	20	0	2	1	1	1	1	1	1	3	6	3
Glicine max	Fabaceae	46	0	4	2	3	1	0	1	2	2	24	7
Gossypium raimondii	Malvaceae	44	0	2	3	3	1	2	2	2	3	16	10
Kalanchoe fedtshenkoi	Crassulaceae	15	0	2	2	1	1	2	1	2	1	1	2
Kalanchoe laxiflora	Crassulaceae	26	0	4	4	2	2	3	2	3	2	1	3
Linum usitatissimum	Linaceae	21	0	3	2	2	0	2	2	2	1	3	4
Lotus japonicus	Fabaceae	18	0	1	1	2	2	2	0	1	1	4	4
Malus domestica	Rosaceae	40	0	3	5	2	2	1	1	2	3	16	5
Manihot esculenta	Euphorbiaceae	34	0	3	2	3	1	2	1	2	1	13	6
Medicago truncatula	Fabaceae	36	0	2	2	3	1	0	1	1	3	18	5
Mimulus guttatus	Phyrmaceae	20	0	3	1	1	1	0	1	1	0	9	3
Phaseolus vulgaris	Fabaceae	33	0	2	2	2	1	1	1	1	2	16	5
Populus trichocarpa	Salicaceae	40	0	4	2	2	2	1	1	2	2	13	11
Prunus persica	Rosaceae	22	0	2	1	2	1	1	1	1	2	7	4
Ricinus communis	Euphorbiaceae	17	0	2	1	0	1	1	1	1	0	6	4
Salix purpurea	Salixaceae	33	0	3	2	1	1	1	1	2	2	8	12
Solanum lycopersicum	Solanaceae	16	0	4	1	2	1	1	1	1	2	2	1
Solanum tuberosum	Solanaceae	25	0	3	1	2	1	2	1	2	5	4	4
Theobroma cacao	Malvaceae	31	0	2	1	1	1	1	1	1	2	16	5
Trifolium pratense	Fabaceae	22	0	2	1	2	1	0	1	1	2	8	4
Vitis vinifera	Vitaceae	11	0	1	0	1	1	0	0	0	0	2	6
MONOCOTS
Amborella trichopoda	Amborellaceae	9	0	2	0	0	1	1	1	1	1	0	2
Ananas comosus	Bromeliaceae	10	0	1	1	0	2	1	1	1	2	0	1
Brachypodium distachyon	Poaceae	13	0	2	2	0	2	4	1	1	0	0	1
Brachypodium stacei	Poaceae	12	0	2	2	0	2	3	1	1	0	0	1
Musa acuminata	Musaceae	13	0	2	5	0	0	2	1	2	0	0	1
Oropetium thomaeum	Poaceae	5	0	3	1	0	0	1	0	0	0	0	0
Oryza sativa	Poaceae	17	0	1	6	0	2	4	1	1	0	0	2
Panicum halli	Poaceae	13	0	2	2	0	2	4	1	1	0	0	1
Panicum virgatum	Poaceae	22	0	4	5	0	3	4	2	2	0	0	2
Setaria italica	Poaceae	15	0	2	4	0	2	4	1	1	0	0	1
Setaria viridis	Poaceae	15	0	2	4	0	2	4	1	1	0	1	0
Sorgum bicolor	Poaceae	14	0	2	3	0	2	4	1	1	0	0	1
Spirodela polirhyza	Araceae	11	0	1	3	0	1	0	1	1	2	0	2
Zea mays	Poaceae	15	0	3	3	0	2	3	1	2	0	0	1
Zostera marina	Zosteraceae	12	0	2	1	0	2	1	1	2	1	1	1
BRYOPHYTES
Marchantia polymorpha	Marchantiaceae	1	1	0	0	0	0	0	0	0	0	0	0
Physcomitrella patens	Funariaceae	5	5	0	0	0	0	0	0	0	0	0	0
Sphagnum fallax	Sphagnaceae	7	7	0	0	0	0	0	0	0	0	0	0
LYCOPHYTES
Selaginella moellendorffii	Selaginellaceae	2	2	0	0	0	0	0	0	0	0	0	0
CHLOROPHYTES
Chlamydomonas reinhardtii	Chlamydomonadaceae	0	0	0	0	0	0	0	0	0	0	0	0
Coccomyxa subellipsoidea	Coccomyxaceae	0	0	0	0	0	0	0	0	0	0	0	0
Micromonas pusilla	Mamiellaceae	0	0	0	0	0	0	0	0	0	0	0	0
Ostreococcus lucimarinus	Bathycoccaceae	0	0	0	0	0	0	0	0	0	0	0	0
Volvox carteri	Volvocaceae	0	0	0	0	0	0	0	0	0	0	0	0
