# Supplementary material for: Genome-Wide Identification of the CrRLK1L Subfamily and Comparative Analysis of Its Role in the Legume-Rhizobia Symbiosis
Source: Genes (Basel). 2020 Jul 14;11(7):793. doi: 10.3390/genes11070793 (PMC7397338; doi:10.3390/genes11070793)
Supplement: Supplementary file 1 [file genes-11-00793-s001.zip › Supplementary Material/Table S3.xlsx]

## Sheet: ANXUR
Table S3. ID list of 1,050 CrRLK1L genes present in 57 species, by clade
ANXUR
PLANT SPECIES	GENE ID	PEPTIDE SEQUENCE
Aquilegia coerulea	Acoerulea1G219800	MIAKGVSCIMMKSKTHVLFCLISLCFVSNVLHVLSEAIAKPSSTSTVSYLLYGGTTSETTAAYGRKWEPDTKYLVSSSNTAPVQATYQDPSLPSIVPYMNGRIMTSEATYHFKLHGKSRHWIRLHFYPIDYNSFAAKDAYFSVVAGGITLLKNFNTSVTALALTQSHVIKEYSFYPNTEDLYITFTPSSDHKGSYAIINGIEVISMPDLYKSASLLGFNEQTVDAESSVLETLYRLNVGGQFIPASNDSGLTRTWYDDTPYVLYANEGVTSTSNKTDHKFKYTTDVPEMIAPYDVYTTARSMGPNSTVNMNSNLSWFFQVDSNFTYLVRLHFCEMEYTKDNMRVFEISINNKVAEQAADVILWGNMESDIPVYKDYAVYVSDSLGGDNNLTVSLHPAVD…
Ananas comosus	Acomosus002557	MNSKTQVLFLLLSLSALLYSAAGGGGGGGDDGDDDYAPADAILLNCGSSANGTDADGRHWAADGDLAGGAAASAESQDPSLPSPVPYMSARVFTSPSTYNFSVSKKGRHWVRLHFYPSAYNGLPPESSFFSVTSPSGGVTLLSNFSAFITAKALSQAYLIREFSFPPSPGGVISLTFTPSADHNASYAFVNGIEIISTPDLYADPVALVGFSDQSVQLDADTLQTMYRLNVGGQYIAASNDSGGLSRAWYDDSPYIYGAGFGVTVEASDKTRIEFAHGAVDPNFTYVVRLHLCELQLTKVNQRVFDIFVANATAQSGADVIAWASSKAVPVYKDYAAFLPDRPGDDQLWVALHPSESAKPEYYDAILNGLEVFKVNDSAGNLAGPNPEPSKMLAAAELD…
Amaranthus hypochondriacus	AHYPO_009842	MHIDCHVKYYYTIICISILFLSVLKLSLSDPNVAISIDCGATTEGKDIDGRKWEMDTKYISSPGDSEPVKAQFQDPALPSDIPYMTARVSKSEMAYKFPINSTSRYFLRLHFYPGSYPSFNIEKSYFSVTAGGFTVLNNFSAVVTAEALTQAYIIKEYSFAPLDGMDSLELKFKASDKYDGSFAFVNGIELVQTPNLLDSAVLVGFSDQSLDGKTATTETVARLNVGGNYIPPTNDSGLLRTWYDDTPYLFGAGVGVTSSDNKTVGLDYRDMPKYIAPKAVYDTWRSMGPDPNVTLNFNLTWTFSVDPSFTYIVRLHFCEHIYSKVNQRLFNVYIYNQTATPSGADVIAWTGAKDVPVYKDFAVNVQTGEGQQEVLVALHPRDDGAEKPEFYDAILNGL…
Arabidopsis lyrata	Aly3G14750	MNGKTRILFFLSCLSILLAFPTRSNGQDFALSCGASEASADQDKKKWEPDTKFLKTGNSIHATATYQDPSLLSTIPYMTARIFTAPATYEIPIKGDKRHLLRLYFYPSTYTGLNISNSYFNVQANDVTLLSNFSAAITCQALTQAYLVKEYSLAPIEKDVLSITFTPSDKYRDTFAFINGIEVIQMPELFDTAALVGFTDQTVDAKTANFQSMFRLNVGGQDIPGSQDSGGLTRTWYNDAPYIFSAGLGVTLQASNNFRINYQKMPVSIAPADVYKTARSQGPNGDINLKSNLTWMFQIDKNFTYILRLHFCEFQLSKINQKVFNIYINNRTAQADTNPADILGWTGEKGIPTYKDYAIYVDANNGGEEITLQMTPSVFGEPEYYDSSLNGLEIFKMDT…
	Aly6G40700	MNEKLRILFSVLCFFYVLLVSLSQSNGQDISLSCGASEPAVDQDKKKWEPDTKFLKTPNTVHAPATYQDPSLLSTVPYMTSRIFTAPATYEIPVKGDKRHLLRLHFYPSTYTGLNISDSYFSVAANDVTLLSNFSAAITCQALTQAYLVREYSLAPSEKDVLSITFTPSDKHPKAFAFINGIEVIQMPELFDTASLVGFSDQTSDTKTANLQTMFRLNVGGQDIPGSQDSGGLTRTWYNDAPYIFSAGLGVTLQASNNFRIDYQKMPVSTAPADVYKTARSQGPNGDINMKSNLTWMFQVDTNFTYIMRLHFCEFQLSKINQKVFNIFINNRTAQGDTNPADILAWSGGKGVPTYKDYAIYVDANTGGGGEEISLQMTPSTFGKPEYYDAQLNGLEIFK…
Arabidopsis halleri	Araha.4820s0007	MNGKTRILFFLSCLSILLVFPTRSNGQDFALSCGASEASADQDKKKWEPDTKFLKAGNSIHATATYQDPSLLSTVPYMTARIFTAPATYEIPIKGDKRHLLRLYFYPSTYTGLNISNSYFSVQANDVTLLSNFSAAITCQALTQAYLVKEYSLAPIDKDVLSITFTPSDKYRDTFAFINGIEVIQMPELFDTAALVGFTDQTVDAKTANFQSMFRLNVGGQDIPGSQDSGGLTRTWYNDAPYIFSAGLGVTLQASNNFRINYQKMPVSIAPADVYKTARSQGPNGDINLKSNLTWMFQIDKNFTYILRLHFCEFQLSKINQKVFNIYINNRTAQAGTNPADILGWTGEKGIPTYKDYAIYVDANNGGEEITLQMTPSVFGEPEYYDSSLNGLEIFKMDT…
	Araha.58577s0002	MNEKLRILFSVLCFFYVLLVSLSQSNGQDIALSCGASEPAVDQDKKKWEPDTKFLKTPNTVHAPATYQDPSLLSTVPYMTSRIFTAPATYEIPVKGDKRHLLRLHFYPSTYTGLNISDSYFSVAANDVTLLSNFSAAITCQALTQAYLVREYSLAPSEKDVLSITFTPSDKHPKAFAFINGIEVIQMPELFDTASLVGFSDQTSDTKTANLQTMFRLNVGGQDIPGSQDSGGLTRTWYNDAPYIFSAGLGVTLQASNNFRIDYQKMPVSTAPADVYKTARSQGPNGDINMKSNLTWMFQVDTNFTYIMRLHFCEFQLSKINQKVFNIFINNRTAQGDTNPADILAWSGGKGVPTYKDYAIYVDANTGGGGEEISLQMTPSTFGQPEYYDAQLNGLEIFK…
Arabidopsis thaliana	AT3G04690	MSGKTRILFFLTCLSFLLVFPTRSNGQDLALSCGTSEASADQDKKKWEPDTKFLKTGNSIHATATYQDPSLLSTVPYMTARIFTAPATYEIPIKGDKRHLLRLYFYPSTYTGLNISNSYFTVEANDVTLLSNFSAAITCQALTQAYLVKEYSLAPTDKDVLSIKFTPSDKYRDAFAFINGIEVIQMPELFDTAALVGFTDQTMDAKTANLQSMFRLNVGGQDIPGSQDSGGLTRTWYNDAPYIFSAGLGVTLQASNNFRINYQNMPVSIAPADIYKTARSQGPNGDINLKSNLTWMFQIDKNFTYILRLHFCEFQLSKINQKVFNIYINNRTAQADTTPADIIGWTGEKGIPMYKDYAIYVDANNGGEEITLQMTPSTFGQPEYYDSSLNGLEIFKMDT…
	AT5G28680	MNEKLRILFSFLCFFYVLLVSPSQSNGQDISLSCGASEPAVDQDKKKWEPDTKFLKTPNTVHAPATYQDPSLLSTVPYMTSRIFTAPATYEIPVKGDKRHMLRLHFYPSTYTGLNILDSYFSVAANDLTLLSNFSAAITCQALTQAYLVREYSLAPSEKDVLSIIFTPSDKHPKAFAFINGIEVIPMPELFDTASLVGFSDQTSDTKTANLQTMFRLNVGGQDIPGSQDSGGLTRTWYNDAPYIFSAGLGVTLQASNNFRIDYQKMPVSTAPADVYKTARSQGPNGDINMKSNLTWMFQVDTNFTYIMRLHFCEFQLAKINQKVFNIFINNRTAQGDTNPADILGWTGGKGIPTYKDYAIYVDANTGGGGEEISLQMTPSTFGQPEYYDSQLNGLEIFK…
Amborella trichopoda	Atrichopoda00016.362	MTITSGLAAAATTTTIYSLYLLLFMSFFSGSSGKNYAPSDAILVNCGSSSDGVDADGRSWKGDVHGSRYTLDSENTVPARAETQDPSLPSTIPYMSARIFSSRSTYEFSVTPGRHWVRLHFYPSSYSGLSPDDALFSVEASGGFMLLRNFSASITATALTQAYIIREFSVNVTGKSLSLTFEPSVKHRSAYAFVNGIEIVSMPDIYVSSSELPSLYIAAGNDTGMSRTWYDDTPYIYGAGVGVTYSADPDVKIRYLDSIPEYTAPVDVYSTARSMGPDSRVNVNTNLTWVFQVDSNFTYIVRLHFCELQLTKINQRVFDIFLNNKTAEGAADVLAWAESRAVPVHKDYAVYLSDEPGVDYLWVALHPNQAAHPEYYDAILNGLEILKLNDSTGNLAGPN…
	Atrichopoda00077.136	MGVFWLISVVVLSLLIRNGEAQVNSFLIDCGANSTTNVSGRKWIGDLTTQNLTVNPPGVAASAMSVSSNSRYSNLYKTARIFTSSANYTFGIIPGNYFIRLHFYPFQYENYSLNTSTFSITANGLRLLSQFSPSDEIFNKNSYLQSVNNSALPIFSLIKEYYVNTESSELSLQFVAVDGSFSFVNAIEIVAITNPLFSQTVTKVSSGESNVSFDVTNGGLETMYRLNVGGPEIFSENDLELYRNWELDTNYMFAQNSGPVMTNSSSISYQSLNDSLLAPLEVYESARGMQDNASLEKRANMSWKFSIDPDFQYLVRLHFCELKYNTSNQRIFKIYINNETASDNFDIAARAGGQNKAYHQDYSDTIPSHIDTLWVQLGTDPASGAFDLDAILNGLEIFK…
Brachypodium distachyon	Bradi2g08930	MAATARRALLLALLVVAGAAVNAKPYSPADSLLLNCGSTADGLDADGRKWLADTNNNMWLGDSGKSSIMAAADELDSSLPSTIPYMTARVFTVEAVYNFTVNPKDRHWLRLHFYPSSYNGISPEDFRFSVNTSTGLTLLHNFSVWVTTKALTQAYIVKEFSLPKTPAGFIAVTFTPTPMTNVTYAYINGLELISMPDIFDDPATMVGFADQTVDIAGSTFQTMYRFNVGGGYIPPSNDSGLARSWFDDTPYVFGTLQGVTYNAGPRFHVKYPSEAAEYAAPVEVYTGTRSMGSDPRVNQNYNLTWTMEVDGNFTYVVRLHFCELLLNRPNQRAFDIYVNNKTAQSDADVIEMTSERGVPVFKDFAVHMADEPGEEFMWVALHPSVALRPQFYDAILSGL…
	Bradi2g31540	MRARQHLFLAELLLVISWVLLFCDAEKYEPTETILVDCGSEKDGQDAQGRKWVMDKDSKWLGDGGKSSMMAAADAQDPSLPSPVPYMSARVFTKEAVYTFPVADADRHWVRLHFYPAAYHDLPAEQFFFSVSTASGITLLRNFSVYITVKALSQAYIVREFTLPPSTTGSISLKFTPTAMNNASYAFVNGIEIISMPNIFAEPATLVGLDSQTVDLAAGSLQTMYRLNVGGAYVASTNDSGLSREWFDDTPYIYGAATGVTFEPNDTFPIKYPSPEGEFAAPADVYITSRSMGPDGRVNKNNNLTWVFEVDANFTYVLRLHFCGLRVDKVNQVVFDIYINNKTAQDNADIIGWSSAKDVPVFKDYAVFMPDMPGDKILWLALHPDVDSKPQFFDAILNG…
Brassica rapa	Brapa.B03513	MNEKTRNLCSLICFFYVLLVSPSQSNAKDVALGCGATEPSTDPDKKKWEPDTKFLKTPNTVQATATYQDPSLLSTIPYMTARIFTAPATYEIPVKGDKRHLLRLHFYPSVYTGLNIDDSYFSVAANDVTLLSNFSAAITCQALTQAYLVREYSLAPTLKDVLTITLTPSDKHPKAFAFINGIEVIEMPELFDTAVLVGFTDQTSDVKSANLQTMFRVNVGGQDIPGSKDSGGLTRTWYNDAPYIFSAGLGVTLQASDNFRIDYQKMPVSTAPADVYKTARSQGPNGDLNVKSNLTWVFQVDTNFTYIMRLHFCEFQQSKINQKAFNIYINNKTAQADAEAADIIAWSGGKGVPTYKDYAMYVDTTNGGEEVSLQMTPSVFAKPEYLDSQLNGLEIFKMD…
	Brapa.F02908	MNEKTRTLCSLLCFFSVILVSISQSNGQDLALACGASEPSSDPDKKKWEPDTKFLKTPNTDHATATYQDPSLLSTIPYMTARIFTAPATYEIPVKGDKRHLLRLHFYPSEYTGLNIDDSYFSVAANDITLLSNFSAAITCQALTQAYLVREYSLAPTLKDALTITFTPSDKHPKAFAFINGIEVVEMPELFDTAVLVGFTDQTADAKSANLQTMFRLNVGGQDIPGSQDSGGLTRTWYNDAPYIFSAGLGVTLQASNNFRIDYQKMPVSTAPPDVYKTARSQGPNGDLNVNSNLTWMFQVDTNFTYIMRLHFCEFQQSKVNQKAFNIYINNRTAQGDTNAADIIAWSGGKGVPTYKDYAMYVDASNGGAGGEDVSLQMTPSKFAKPEFLDSQLNGLEIF…
Brachypodium stacei	Brast01G315700	MAVTARRALLLALLVVAGAAVLPADVKPYSPADSLLLNCGATADGLDADGRKWLADTNNNMWLGDSGKSSIMAAADELDSSLPSTIPYMTARVFTVEAVYNFTVNPKDRHWLRLHFYPSSYNGISPEDFRFSVNTSTGLTLLHNFSVWVTTKALTQAYIVKEFSLPKAPAGFLAVTFTPTPMTNVTYAYINGLELISMPDIFDDPATMVGFADQTVDIAGSTFQTMYRFNVGGGYIPPSNDSGLARSWFDDTPYVFGTMQGVTYNAGPRFHVKYPSEAAEYAAPVEVYTGTRSMGSDPRVNQNYNLTWTMEVDGNFTYVVRLHFCELLLNRPNQRAFDIYVNNKTAQSDADVIEMTSERGVPVFKDFAVHMADEPGEEFMWVALHPSVALRPQFYDAIL…
	Brast08G165600	MRARQHVLLAELLLAISWVLVFCDADKYEPAETILVDCGSEKDGQDAQGRKWATDKDSKWLGDGGKSSMTAAADAQDPSLPSAVPYMSARVFTKEAVYTFPVADADRHWVRLHFYPAAYHDLPAEQFFFSVSTASGITLLRNFSVYITAKALSQAYILREFTLPPSTTGSISLKFTPTAMNNASYAFVNGIEIISMPNIFAEPATLVGLDSQTVDLAAGSLQTMYRLNVGGAYVASTNDSGLSREWFDDTPYIYGAATGVTFEPNGTFPIKYPSPEAEFVAPADVYINSRSMGPDGRVNRNNNLTWVFEVDANFTYVLRLHFCGLRVDKVNQVVFDIYINNKTAQANADIIGWSSAKDVPVFKDYAVFMPDMPGDKILWLALHPDVDSKPQFFDAILNG…
Boechera stricta	Bstricta2570s0230	MNGKTRILFSLLCLMLLLISPSRSNGQNLALSCGASKASTDPDKKKWEPDTKFLKTGNSIHATATYQDPSLLSTVPYMTARIFTAPATYEIPVKGDKRHLLRLHFYPSTYTGLNISNSYFAVAANDVILLSNFSAVITCQALTQAYLVREYSLAPTDKDVLSITFTPSDKYRDTFAFINGIEVIQMPELFDTAVLVGFTDQTVDAKTANLQSMFRLNVGGQDIPGSQDSGGLTRTWYNDAPYIFSAGLGVTLQASNNFRINYQKMPVSIAPADVYKTARSQGPNGDINLKSNLTWMFQIDKNFTYIFRLHFCEFQLSKINQKAFNIYINNRTAQADTTPADIIGWTGEKGVPTYKDYAIYVDVNNGGEEITLQMTPSMFGKPEYYDSQLNGLEIFKMDT…
	Bstricta2670s0001	MNEKTRILFSFLCFFYVLLVSLSQSNGRDFSLSCGASEPADDQDKKIWEPDTKFLKTPNTVHAPATYQDPSLLSTVPYMTARIFTAPATYEIPVKGDKRHLLRLHFYPSTYTGLNITDSYFSVVANDVSLLSNFSAAITCQALTQAYLVREYSLAPSQKDVLSITFTPSDNYPKAFAFINGIEVVQMPELFDSAALVGFSDQTSDTKTANLQTMFRLNVGGQDIPGSQDSGGLTRTWYNDAPYIFSAGLGVTLQASKNFRIDYQKMPVSTAPSDVYKTARSQGPNGDINMKSNLTWMFQVDTNFTYIMRLHFCEFQLSKINQKVFNIFINNKTAQADTNAADIIAWSGGKGIPAYKDYAIYVESSNGVGGEEISLQMTPSTFGKPEYYDSQLNGLEIFK…
Capsella grandiflora	Cgrandiflora15783s0002	MNEKIWIQFSFLCFFYVLLISPSQSNGQDFSLSCGASEPVDDQDKKKWEPDTKFLKTPNTVHAQATYQDPSLLSTVPYMTARIFTAPATYEIPVKGDKRHLLRLHFYPSTYTGLNIDDSYFSVAANDVSLLSNFSAAITCQALTQAYLVREYSLAPSEKDVLSITFTPSDKHTKAFAFINGIEVVQMPEMFDTAALVGFSDQTSDTKTANLQTMFRLNVGGQDIPGSKDSGGLSRTWYNDAPYIFSAGLGVTLQASNNFRIDYQKMPVSTAPADVYKTARSQGPNGDINMKSNLTWMFQVDTNFTYIMRLHFCEFQLSKINQKVFNIYINNKTAQADTTPADILAWSGGKGIPTYKDYAIYVEANNGGGGEEVSLQMTPSTFGKPEYYDSQLNGLEIFK…
Citrus clementina	Ciclev10004295	MNSDTQILFSIFFFSLTLSNIACVLSQGTQSDSNSYVLACGASSDGTDSNDRKWTSDSKFLTNSGNSITATAQSQDSSLPSTIPYMTARIFKSTSSYKFTVSSKDRFWLRLHFYPASYGNLDPSNAYFSVNANGFTLLNNFSASITAKALTQAYIVREFSLVPAQSGDLIITFTPSSDHKDSYAFVNGIEVIPMPDIFGSAPLVGFSDQSVEVNSSTLQTMYRLNVGGKFIPSTNDSGLTRTWYDDSPYLFGAAFGVTSQADNKTKIEYPSNLSQEIAPLSVYETARSMGPDPNVNRNYNLTWIFQIDANFTYIVRFHFCEILLTKINQRVFDIFINNQTAQEGADVIGWAGEQGVPVYKDYAIYAEDLPGDDELWVALHPSVSMHPEYYDAILNGLEI…
	Ciclev10029897	MMYSISPVLVFVVCIFSSIPSTLYAQDSGDVGGGGGGGGSGGGDGPGALTLSCGSKDGGIDADGRSWEPDDKYLSKGESKPTRATYQDSSLVSKVPYMDARVFKQEMSYELPIRLQSRYWVRFHFYPSTYPELNVANSYFSVVANDVTLLSNFSASLTAQAVAQAYLIKEFSLAPMDSDILKITFRPSDKHPGTFAFINGIELVPSPDLFEQAIIVGLGETIDGMTANMQTMFRLNVAGQFISPKNDSGGLMRSWQNDEPYLFGAGYGIPMKADEVQIDYKSLPDYSAPPDVYMTARYMGVDAHTNMEFNLTWIFRVDANFTYYVRLHFCEFKPDINKINQRVFNIYINNQTAQADADVIAWTHGQGVPIYKDYAVYVEDLPGDDQIFVAMSPSLKYQP…
Carica papaya	Cpapaya617.4	MTPSTAAKPEFMDSQLNGLEIFKVSNDNNSLAGPNPQPSPLQVQEIPKRSFEKKNVAAIVGATTGGALAFGLTCAVCFAVQQRRKRVSGIDSHTSSWLPIYTNSHTSASKSTISGKSTNGSHLSTLAQGLCRRFSLSEIKHSTKHFDESNVIGVGGFGKVYKGVIDGGTKVAIKRSNPSSEQGVNEFQTEIEMLSKLRHKHLVSLIGFCEENGEMCLVYDYMALGTLREHLYNTKKPHLSWKQRLEISIGAARGLHYLHTGAKYTIIHRDVKTTNILLDENRVAKVSDFGLSKTGPNMNNGHVSTVVKGSFGYLDPEYFRRQQLTEKSDVYSFGVVLFEALCARPALNPSLPKEQVSLADWALYCKRKGVLEDLIDPHIKGKITPECLKKFADTAEKCL…
	Cpapaya9.58	MKTKTLILFYVILLFTILNKAEAQSKISQSNPGPYILACGASSDAKDSDGRTWRSDSKFLSSSKDAITATAQYQDPSLPSAVPYMTARIFTSQSTYNISVPKNNRLLLRLHFYPSIYSNLNPNDSYFGVIANEFTLLKNFSASITARALTQAYIVREFSLSPSQSGNLNVTIFPSSQQNGSYAFVNGIEVFTMPDIFLPAALVGFSDQTVDVGSSCLQTMTRLNVGGQYISAINDSGGLDRTWYDDTPYLFGAASGVTSQADKDVKIQYSNDVTESIAPLNVYRTARSMGPNGTVNKNYNLTWVFQVDANFTYVVRFHFCEFQLDKLNQRVFDIFVNNQTAQPSADVIAWAGSPGVPVYKDYAVYVSDQPDYDEELWVAMHPSASMKPEYYDAILNGLE…
Capsella rubella	Crubella10003221	MNEKIWIQFSFLCFFYVLLISPSQSNGQDFSLSCGASEPVDDQDKKKWEPDTKFLKTPNTVHAQATYQDPSLLSTVPYMTARIFTAPATYEIPVKGDKRHLLRLHFYPSTYTGLNIDDSYFSVAANDVSLLSNFSAAITCQALTQAYLVREYSLAPSEKDVLSITFTPSDKHTKAFAFINGIEVVQMPEMFDTAALVGFSDQTSDTKTANLQTMFRLNVGGQDIPGSKDSGGLSRTWYNDAPYIFSAGLGVTLQASNNFRIDYQKMPVSTAPADVYKTARSQGPNGDINMKSNLTWMFQVDTNFTYIMRLHFCEFQLSKINQKVFNIYINNKTAQADTTPADILAWSGGKGIPTYKDYAIYVEANNGGGGEEVSLQMTPSTFGKPEYYDSQLNGLEIFK…
Cucumis sativus	Csativus133130	MTSQVPYMEARVFTAVTAYKFPIKRDNRYWLRLHFYPSTYGPHDSVNSYFTVTANDLTLVKNFSAYMTCQAFTQAYIVREFTLAATESESLNLTFTPVSGFAFVNGIELVQMPEIFGEAIMVGAREQTMDVTGSSMQTIARLNVGGSYISPANDSGLSRAWYDDYPYLFGASEGVVLEASKRLVIDYKDMPKYIGPVEIYRTLRSMGTSKDVNANYNLTWLFPNIDPGFMYLVRLHFCDVSLSRPNQVVFDVFINNQTADVNGIDVIAWAGSRGVPKYRDYVVFSNESPTMQQIWLAMHPKMSDAPEFADAMLNGVEIFKLDSGKNLAGKNPQPSAFRMKVEAESERNFEGKGNNAEVIGGAAGGAAAFVVVALCFAVYQRKNRLPGNDSHTTSWLPIY…
Dacus carota	Dcarota002886	MHSNSGLVVFYVQLCIVFSIIHAQPGPGQKIFLSCGDQKGGNDADGRKWEPDAKYLVNSDKTVETKAETKDSSLPSDIPYMTARIFNAETSYKFSVNGSSRIFLRLHFYPSSYPNVNISNSYFSVNAGGVTLLNNFSAATTAMALSQAYIIKEYALAPSNKNDLSLTFKPSDKYSGTFAFLNGIEVIETPEMFDDNIEMVGVSGEDSGVMVSATTASMETMYRLNVGGQFVPPTNDSAGLMRSWYDDSAYIFGASSGVTNKANTTIKDSGLTGVLAPLDVYNTARSMGPDPNINKNYNLTWVFEVDANFTYLVRLHFCDYLYQKVNQRVFTIYINNQTAADTLDIIALAGGMDQPVKKDYVVNVNGKQDNKEIWVALHPNVNVKPEFYDAALNGLEIFK…
	Dcarota005745	MHSNSCCVLFLVYACIVCNVIHAQPPGPTKILLSCGNQKGGKDADGRTWEPDSKYLVNSDKSVESKAETQDSSLPSDVPYMTARIFNAETSYKFSVNGSSRIFLRLHFYPSSYPNFNISNSYFSVKAGGLTLLNNFSAATTALALSQAYILKEYTLKPSDSNDLSLTFTPSDKYSGSFAFVNGIEVIETPEMFDDTTEMVGFSGGEVSVMVEATKASMETMYRLNVGGQFIPPTNDSAGLMRSWYDDTAYILGASSGVTNKANAPITAEGLTGTLAPLDVYSTARSMGPDPNINKNYNLTWVFEVDANFTYLVRLHLCEYLYQKVNQRVFEIYVNNQTASETMDVIALAGAANHPVKKDFAVHVNGKQDNKEIWVALHPNVDVKPEFYDSLLNGLEIFK…
	Dcarota018279	MSPGIHILVSVMYICFIFEPADAADGPPQQFLLSCGNLKGGVDADGRKWEDDTKFLVKADKSGEAKADMQDPSLPSEIPFMSARIFNAETSYKFDINGSNRHFLRLYFYPSSYPNVNISNSYFGVNVGETTLLNNFSAALTATALSQAYIVKEYALAPSDLNDLTVTFKPSDKYSGSFAFVNGIEVIETPEMFDDETGMVGFAGDSGVTVEATTASMETMFRLNVGGQYIPPTNDSAGLMRSWYDDTAYLFGASSGVTNAANTTIDAGNGTAPLAVYSTARTMGPDPNVNKNYNLTWVFQVDANFTYLLRFHFCDYLDEKVNQRVFEIFINNQTALDTMDIIGLAGSANSPMKKDFAILVKDNKGDNEIWVALHPNVSVKPEFFDAMLNGLEIFKLGDS…
Eutrema salsugineum	Esalsugineum10003639	MNEKTRILFSLLCFFYVLLVSPSKSKGQDFALSCGASEPSVDPDKKKWESDTKFLKTANTVHATATYQDPSLLSTVPYMTARIFTAPATYEIPVKADKRHLLRLHFYPSTYTGLNIADSYFSVAANDVTLLSNFSAAITCQALTQAYLVREYSLAPSEKYVLTITFTPSDKHPKAFAFINGIEVVQMPELFDSAVLVGFADQTADAKTSNLQTMFRLNVGGQDIPGSQDSGGLTRTWYNDAPYIFSAGLGVTLQASNNFRIDYQKMPVSTAPADVYKTARSQGPNGDINIKSNLTWMFQVDTNFTYIMRLHFCEFQLSKVNQKAFNIYINNRTAQADTNAADILAWTGGKGIPTYKDYAIYVDANNGGAEGEEISLQMTPSVAARPEYLDSQLNGLEIF…
	Esalsugineum10020050	MNGETRIFCSLLCLSILLVTPTRSNGKDFALSCGASEASTDQDKKEWEPDTKFLKTGNSIHAPATYQDPSLLSTVPYMTARIFTAPATYEIPVKGDTRHLLRLHFYPSTYTGLNISNSYFAVAANDVTLLSNFSAAITCQALTQAYLVREYSLAPTQKDALSITFTPSDKYPDTFAFINGIEVIQMPELFDTAVLVGFSDQTVDAKTANLQSMFRLNVGGQDIPGSQDSGGLTRTWYNDAPYIFSAGLGVTLQATNNFKINYDKMPVSTAPADVYKTARTQGPDGNINIKSNLTWLFQVDTNFTYILRLHFCEFQLSKVNQKAFNIYINNKTAQADAVAADIIAWTGEKGIPTYKDYAIFVDANNGGEEITLQMTPSTWAKPEYLDSQLNGLEIFKTDA…
Eucaliptus grandis	Eucgr.A00377	RRSEPPYMIACGASKRGADSDGRAWSPDPRFLASPAVTDTVPAEAEFQDPSLPSPVPYMFARVFTAPASYRFSVPPRARLWLRLHFYPSSYSNLDPSDSYFAVGVNGFTLLNNFSASITAQALTQAYIIREFSLAPVGSGNLNITFTPSVEHGGAYAFINGIEIIWMPDIFEEAATMVGFSDQAVSVGGSSLQTLYRLNVGGQYIPPTNDSGLTRTWYDDTPYLFGAAAGVTSEADRKVKVRYPPDVPEYVAPLDVYRTARTMGPDPKVNKNYNLTWVFQIDANFTYIVRFHFCDFLLDKVNQRVFDIFVNNQTAQASADVIAWSGSKGAPVYKDFATYVSDGPGDEQLWVALHPNVSMNPEYYDAILNGLEIFKVNDSNGNLAGPNPVPSQMLLQAEA…
	Eucgr.H04319	MFQDPSLPSDVPYMSARIFTSVGTYQLPVKSGNRYWVRLHFYPSSYGSLDPADAYFSVVAGSVTLLKNFSASVTAQALTQAYLVKEYSLVPSDSDFVNITFTPSDKHSGAFAFVNGIELIPIPDLFDSAQMVGFSDQPVDAKAANLQTMYRLNVGGQYIPPSNDSGSLTRTWYDDTPYLYGAVAGVTNEADKKVKIQYNDLPDYVAPVDVYRTARSMGYDKNLNKNYNLTWQFQVDANFTYLVRMHFCDYFCTKVNQRVFTIYINNQIAQEAADVIGWASAEGVPVYKDYAIFVSDGKGDEQISIMMQPSVTADPPPEYYDALLNGLEIFKISDATGNLAGPNPEPSEMLVKAEAEAAAKASEAKAFTSSTSNVKLISGAAGGAAVFGALAAICITVYV…
Fragaria vesca	Fvesca.mrna05124	MISNTRVLFSLILLSLSTIQVLSADSNSSNPYILSCGSSKGGTDSDGRKWSSDSQFISGNSTTAKAQYQDPSLPSEIPYMSARIFSSSCSFKFSVSPKQRHWLRLHFYPSSYNNLDKSNSYFDVTANGFTLLKNFSASITAQALTQAYIVKEFSLIPIESGNLNITFTPSSSHNNSYAFVNGIEVIPMPELFQTANLVGFNDKTIDVQSSTLQTMFRLNVGGQYVGPANDSAGLSRTWYDDSPYLFGAAFGVTSQAEKNVTIQYSKNVSDSFAPVDVYKTARSMGPDSKVNSNYNLTWVFQVDANFTYVVRFHFCELYLTKVNQRVFDIYVNNQTAQQDADVIIWAGKIGVPVYKDYAAYVKDQTGDDELWVALHPTVSMKPQYYDAILNGLEIFKIND…
	Fvesca.mrna16583	MSTGTDIVFFLAFVSAFLSFGLNAAGPDAGPASLMLGCGSDNEAKDADGRTWLPDSKFVSGSNSNQVQAQYQDPALTSEVPYMKARVFTSNTTYKLPAKSKQRYFLRLHFYPSNYGSYNAEQAFFSVVANGVTLLKNFSASITCTATTQAYLIREYALAPLTQDGLEITFAVNTGFAFVNGIELVPIPDDLFEKAAFVGGKADDSIDSKSLNLQTVYRLNVGGSFIGPAKDSGSLGRAWYDDNAYIFGANVGVENVADNNTRIEYKDIPDYSAPVDVYTTTRSMGPDKDININSNLTWVFNQVDVKYMYIVRLHFCDTVFTKPNQVVFTVYINNKTAEPEADVIGWSGGVNKAVYKDYATLLDEKSGGDLWLALHPNPDTMPQYYDSLLNGVEIFKMET…
Glicine max	Glyma.03G247800	MQYSSAKGLLLRLVCSIFVLLNGMHAGVAWNEEPGSLILGCGLDGGGAKDADGREWSPDNKFLGPEGGSITSKASYQDPSLMSEIPYMSARVFSSEATYKFPIQPDKRYWLRLHFYPALYESFNPSDSFFSVTANGVTLLSNFSATATCEALSQAYIDREYSLAPLNSEALTLTFKPSDKYNGTFAFVNGIQLIPMPELFDSGELVGYADQTTDVKSLNLQTMFRLNVGGQYISPIQDSGLTRMWYDDRPYLYGGGTGVTNQAEKNVLIDYQTMPKYIAPSDVYSTSRSMGPDKDVNLGFNLTWVFQVDPNSMYLVRLHFCEYHYSKVNEIAFDIFVNNQTAQAQADVIGWTGGKGVPTYKDYVIYVQDGEADDMLWLSLHPSPDSKPEFYDAILNGVE…
	Glyma.10G163200	MYIHVCLWLVLCFPVFLNAVPPDKGGGDSLMLGCGLGEGGGKDSDGRQWTPDNKYLSGGNSVTSKASFQDPSLLSEVPYMTSRVFTSEATYKFPVKLDKRYWLRLHFYPAVYNTFDPVNSYFSVTANSVTLLSNFSASITCQALSQAYLDREYSLAPLDSDTLSLTFKPSGKQNGAFAFVNGIQLIEMPELFDSAPMVGYSDQTMDTKSFHFQTMFRLNVGGQFISPKQDSGLSRMWYDDTPYLYGAATGVTNHATKDVKIDYKTMPQNIAPPIVYSTSRSMGNNKDVNMGFNLTWIFHVDPGSMYLTRLHFCDYYYSKVNEIVFKIFINNQTAEAEADVIGWTGGKGVATYKDYVIYVKDEAGDDQLWLALHPAPETEPEFYDSLVNGVEVFKLNDTD…
	Glyma.19G245800	MQHSSAKGLLLSLVCVFVLLNEIDAGAWNEEPGSLILGCGLDGGGAKDADGRQWSPDSKFLGPEGGSITSKASYQDPSLMSEIPYMSARVFTSETTYKFPVQPDKRYWLRLHFYPALYGSFNPSDSYFSVTANGVTLLSNFSATTTCEALSQAYIDREYSLAPLNSDALTLTFKPSDKYNGTFAFVNGLQLIPMPELFDSGALVGYADQTTDVKSLNLQTMVRLNVGGQYISPTHDSGLTRMWYDDTPYLYGAGTGVTNQAEKNVPIDYQTMPKYIAPSDVYSTSRSMGTDKDVNMGFNLTWIFQVDPNSMYLVRLHFCDYYYSKVNEIVFDVFLNNQTAQAQADVIGWTGGKGVPTYKDYVIYVQDGEGDDKLWLALHPSPDSKPEYYDAMLNGVEIF…
	Glyma.20G225800	MHSTIACLLLVFCFPVFLNAVPPDKGGGDSLMLGCGLGEGGGKDSDGRQWTPDNKYLSGGNSVTSKASFQDPSLFSEVPYMTSRVFTSEATYKFPVKPDKRYWLRLHFYPAVYNTFDPANSYFSVTSNAVTLLSNFSASITCQALSQAYLDREYSLAPLDSDTLTLTFKPSEKQNGAFAFVNGIQLIEMPELFDSAPLVGYSDQTMDTKSLHFQTMFRLNVGGQFISPKQDSGLSRMWYDDTPYLYGAATGVTNQATKDVKIDYKTMPQNIAPPNVYSTSRSMGNNKDVNMGFNLTWIFQVDPGSMYLTRLHFCDYYYSKVNEIVFKIFINNQTAEAEADVIGWTGGKGVPTYKDYVIYVKDEAGDDQLWLALHPALETKPEFYDSLLNGVEVFKLNDT…
Gossypium raimondii	Graimondi005G067100	MKSISKTLLFALCYCFFTHFLAKSNPDSTHKGYILSCGASEDAATDADGRKWGPDAKFLTSSRDTEAATAQYQDPSLPTAVPYMTARIFKSSSTSYKFPVTPNTRHWLRLYFYPSTYNGLDPFTSYFSVVANGVTLLHNFSGAITAKAFTQGYIIREFCLTPVGSGDLNVTITPAKGSYAYVNGIELVPMPDIFQKPAIFLGFSDQYLELTSCTLQTMFRLNVGGQFIPPNKDSGLTRTWYDDFPYLFGSGIGVTSRADKNLSIQYSKSVPEVIAPVDVYSTGRTMGPSARVNANYNLTWIFQVDANFTYVVRLHFCEYEVNKINERVFDIYINNQTAQSPSDIIAWVGGQGRPIYKDFAAYVSDRPGDEEMWVQLHPTVSMKPKHLNALLNGLEIFKM…
	Graimondi013G120400	MKRMKYLANLIAGVCLIFNLILVSSQPLFVDCGSKGGKDEYGRTWVEDTKYLTSSQNSEQAGAQYHDPLLPSTLPYMNARIFKSQATYKFPKKAKERYFLRFHFYPSTFGNYDVSKSYFAVAAGEITLMNNFSAAITCRALTQAYLVREYSLAPSDSDSLEITFTPSTNYSDTFAFVNGIEFVAMPNLFGTATMVGYRSGGVLDVPTENLQTMYRVNVGGQFIPPNKDAGGLSRTWYIDGTYLNGAVEGLSIQSDKTIKIDYGNMSTATAPEDVYSTARVMGKYGKINLRANLTWVFRVDSNFTYVVRLHFCEFQFDKLNNRVFNIYLNNRSAIADPYPADILAWTNQEEVATYKDFALDLNDESGHNQIRVDLNPSAIHKPRFYNVLLNGLEIFKVSE…
Kalanchoe laxiflora	Kalax.0175s0010	MSDGGQGFVIYLVLIVSLVNLINVADAWLLSCGNADGGTDSDGRKWVSDSKFFKSKSNHMAETASYQDQSLPSTVPYMTARLFMSDARYQVPVKSSQRYWIRLHFYPATYASFDLRSSYFSVAVNGVTLLSNFSASITAQALTQAYIVKEYALAAMDTDVLEIKFNPRDSGSFAFVNGIEVVPVPDGLFGSAALVGFSDQSVDEQTTNLQTMVRLNVGGQYIGPANDTNRLSRTWYEDTPYVYGAVLGVTSEADTSVMIQYKDVPQYAAPVDLYRTGRSMGYYANVSLGYNLTWSFDVDANFSYVVRLHFCEYQVTKANQIVFDVYLNNQTAEEAMDVVAYAGGQAIPTYKDYVVYVREESPAILLQLHPNQKMKPEFYDARLNGIEIFKLSDAKKNLA…
	Kalax.0316s0039	MSDGGRGFVIYLVLIVSLVSLINVADAWLLSCGNADGGTDSDGRKWVSDSKFFKSKSNHMAETASYQDPSLPSTVPYMTARLFMSDARYQVPVKSSQRYWIRLHFYPATYASFDLRSSYFSVVVNGVTLLSNFSASITAQALTQAYIVKEYALAAMDTDVLEIKFNPRDSGSFAFVNGIEVVPVPDGLFGSAALVGFSDQSVDEQTTDLQTMVRLNVGGQYIGPANDTNRLSRTWYEDTPYVYGAVLGVTSEADTSVMIQYKDVPQYAAPVDLYRTGRSMGYYANVSLGYNLTWSFDVDANFSYVVRLHFCEYQVTKANQIVFDVYLNNQTAEEAMDVVAYAGGQAIPTYKDYVVYVREESPAILLQLHPNQKMKPEFYDGRLNGIEIFKLSDAKKNLA…
	Kalax.0325s0022	MHMHALINRFFFFLLLLLHISNAAPPTTPILLSCGGNGGKDTDGRQWESDSNTAPPKGTPKPPQPHSKARPFPPPAPSSTPRVFWAEAGPNSPAYIVKEYALPPLQSTALVIIFRPSDKHSGSFAFINGVELIPIPSHLFGTASMVGFEGGDAIDEQSSNMETMVRLNAGGQYISPANDSLARTWYDDTPYLAGAVMGVTSKANGTIVYEDLPQYVAPPDVYSTSRSMGYSKDLAQSYNLTWVFQVDANFTYITRLHFCEYDESMANQIVFDIYLNGKMAYQGADIIGWSGGKDVPTYKDYAFYVSDGLGDENITLQLHPNTEAHAEYLDARLNGVEVFKVGDANKNLAGPNPVPSPMLLKAEAASTAAFATPGSDNTHIKVIGGAAGGAAAFSLVAAL…
	Kalax.0683s0001	MSSCFPVRLHAKSSSLGAMHMHALINRFFFFLLLLLHISNAAPPTTPILLSCGGNGGKDTDGRQWESDSKYVTATGNSQTSSAAFQDPSLPSAVPYMNARVFMAEASYKLPVEPDSRYYLRLHFYPSTYTSLDPTTSYFSAVANGVTLLNNFSASITAQALTQAYIVKEYALPPLQSTALEIIFRPSDKHSGSFAFINGVELIPIPSHLFGTASMVGFEGGDAIDEQSSNMETMVRLNAGGQYISPANDSLARTWYDDTPYLAGAVMGVTSKANGTIVYEDLPQYVAPPDVYSTSRSMGYSKDLAQSYNLTWVFQVDANFTYITRLHFCEYDESMANQIVFDIYLNGKMAYQGADIIGWSGGKDVPTYKDYAFYVSDGLGDENITLQLHPNTEAHAEYL…
Kalanchoe fedtshenkoi	Kfed0045s0325	MSDGGRGFVIYLVLIVSLVSLINVADAWLLSCGNADGGTDSDGRKWVSDSKFFKSKSNHMAETASYQDPSLPSTVPYMTARLFMSDARYQVPVKSSQRYWIRLHFYPATYASFDLRSSYFSVVVNGVTLLSNFSASITAQALTQAYIVKEYALAAMDTDVLEIKFNPRDSGSFAFVNGIEVVPVPDGLFGSAALVGFSDQSVDEQTTDLQTMVRLNVGGQYIGPANDTNRLSRTWYEDTPYVYGAVLGVTSEADTSVMIQYKDVPQYAAPVDLYRTGRSMGYYANVSLGYNLTWSFDVDANFSYVVRLHFCEYQVTKANQIVFDVYLNNQTAEEAMDVVAYAGGQAIPTYKDYVVYVREESPAILLQLHPNQKMKPEFYDARLNGIEIFKLSDAKKNLA…
	Kfed0072s0005	MSSCFPVRLHAKSSSLGAMHMHALINRFFFFLLLLLHISNAAPPTTPILLSCGGNGGKDTDGRQWESDSKYVTATGNSQTSSAAFQDPSLPSAVPYMNARVFMAEASYKLPVEPDSRYYLRLHFYPSTYTSLDPTTSYFSAVANGVTLLNNFSASITAQALTQAYIVKEYALPPLQSTALEIIFRPSDKHSGSFAFINGVELIPIPSHLFGTASMVGFEGGDAIDEQSSNMETMVRLNAGGQYISPANDSLARTWYDDTPYLAGAVMGVTSKANGTIVYEDLPQYVAPPDVYSTSRSMGYSKDLAQSYNLTWVFQVDANFTYITRLHFCEYDESMANQIVFDIYLNGKMAYQGADIIGWSGGKDVPTYKDYAFYVSDGLGDENITLQLHPNTEAHAEYL…
Lotus japonicus	Lj1g3v4996200	MHTRASLWLSLVCICVLLNHIHGAFKEEAGSLILGCGLGEGGAKDPDGRQWGPDNKYLAQGGDHSIASKASYQDPSFLSDVPYMSSRVFTSETTYNFPVQPDKRYWLRLHFYPSIYGNFVASDSFFSVTANGVTLLSNFSASITCEALSQAYIDREYSLAPLNSETLTLTFKPSSDKAFAFVNGIQLIPIPEIFDAAILVGYSDQTMDVKTLNLQTMFRLNVGGQYISPTQDSGLTRMWYDDTPYLYGSASGVTNQATDDVAINYQTMPNYTAPPAVYSTSRSMGADKAVNMGYNLTWIFQVDPNSMYLARLHFCDYYYSKSNEIVFDIFINNQTAQTQADVVGWSGGKGVPVYKDYVVYVQDRVEDQMLWLALHPDPDSKPEFYDSLLNGVEIFKLND…
Linum usitatissimum	Lus10016907	MKRRTCLLFSSILLVTLLAMADPALGQAPAPAPTKAPPKSKCFIVSCGITEEEADANGEKWKPDDEYLNPSGSGEAATASYQDPSLDSTVPFMSARIFKSPGGYKFPVPSDARVMIRFYFYAATYGDLDAGNSYFALTANGYQLLNNFSASIVSKALTQTYLVKEFSLLPPPSGSVDVVFTPSKDYNDSFAFVNGIEVIPMMDIYSDSPPLTGFTDQTLDLTAYSLQTMYRVNVGGQVIPPLNDSAGLERTWYNDAPYLYGKVGGRTPAFPVSTIKYPTKQVPESVAPALVYATGRTMLENATVNWNFQVDVNYTYFVRLHFCDGEMGRVNQRVFHIYVNNRTAQNTADVVAWTGGKGIPIYKDYAVYQNDKSGDNLWLALSPNGDSHPEFYDAILNGI…
	Lus10021998	MAPKNHPTLFLTLSISLILFNISAAAGEKLPPALMLSCGSEEPGTDAEGRKWELDDKYVSGESLKARAQLQDPALPSEVPFMDARIFPSDGGGYKLPIRPKTRYFLRFYFYPSDYLDYNISTSFFTVTAGGFTLLQNFSAILTTQATTQAYIFKEYVLAPINSDGLDLAIKPEKYDAAFAFINGIELVPMPPEMFGSVRMVGFEETDIQTETATMETMYRLNVGGALVTSTKDSDGMGRTWYQDSMYMTDTGIGVTNEAPEKTRLNFDRIPNYIAPAEVYETSRSMGEDGAVNLKYNLTWRFAVDQNFTYVVRFQFCDWQIGLPNQKPFNIYINNQTAQGNEFPMDLFAMAGKGVPIYKDFGMFVGDKPGEEQGTVLVQLHPSIVAHPEYFDASLNGLE…
	Lus10042537	MAPKNQRSLFLTLSLFLILFNISAAGEKLPPALMLSCGSEEPGTDGEGRKWELDDKYVSGESLKARAQLQDPALPSEVPFMDARIFPADGGGYKLPIRPKTRYFLRLYFYPSDYLDYNISTSFFTVTAGGFTLLQNFSTILTTQATTQAYIFKEYILTPINSDGLDLAIKPEKYDAAFGFINGIELVPMPPDMFGSVRMVGFEETDIQTATATMETMYRLNVGGALVTPTKDSDGMGRTWYQDSMYMSDTGVGVTNEAPEKTRINYDKIPNYIAPAEVFETSRSMGEDGAVNLKYNLTWRFAVDQNFTYVVRFQFCDWQIGLPNQKPFNIYINNQTAQGNEFPMDLFAMAGKGVPIYKDFGMYVGAKPGEEQGTVLVQLHPSIVSHPEYFDASLNGLEI…
Musa acuminata	Macuminata11P16040	MAKDSLLISLLLLFSSFASQAAYLPSDSILLNCGFSSEATDADGRKWLADSTSKSSLTSKNSAPATALYQDPALPSTVPYMSARVFNSESTYKFAVNGSERHWVRLHFYPSAYNGLPPENSFFSVSTSDGITLLKNFSAYITAKALTQAYIIVSMPDIYSEPAELVGFSDQAVEVGSSALLTMYRLNVGGQYLPASNDSGLSRTWYDDSPYIYGAGFGITTSASNKLKISYPEEGTAESAAPTDVYRTARSMGPDPKVNMNYNLTWIFQVDANFTYVVRLHFCELQMTKVNQRVFDIFVNNQTAQAQADVIAWASSKAVPVYKDYAVYVADGPGDEQLWVALHPSAAAKPEYYDSVLNGLEIFKLNDSAGNLAGPNPEPSSMLAEADVFFAICVVVSHL…
	Macuminata11P20760	MSSQYHHLSFLLVSLCLVLSSSAASYVPSDSILLNCGSSSEATDSDGRKWIADSPTSTSSLVSKNSNPATAVYQDPSLPSAVPYMSARIFASESTYKFAVNKTERHWVRLHFYPSTYGDHAPNNSYFAVSTSDGVTLLKNFSAYITAKALTQAYIVKEFSIPPASDGSLSLTFTPSNDHNGSFAFVGDSALLTMYRLNVGGQYLPASNDSGLSRTWYDDSPYIYGAGFGVTSSASGKLEIKYPKDTAEYLAPTDVYSTARSMGPDPKVNMNFNLTWIFQVDGNFTYLVRLHFCEFQMSKINQRVFDIFINNQTAQAQADVIAWTSAKAVPTYKDYAAYVTDGAGDQQLWVALHPSAAAKPEYYDSVLNGLEIFKLNDGVGNLAGPNPEPRKVHMIGSAA…
Manihot esculenta	Manes.03G204900	MNSNGRIFFLLVFFFITLNSIPVSSKDSASESKSYILACGASGEGTDTDGRKWEPDTKYVNSSGNTITASAETQDPSLPSTIPYMTARIFTSAFTYKFSVPKKSRLWVRLHFYPSTYSSLQANASYFAVTANKLQLLKNFSASITAQALTMVYIIKEFSLTPIESGNLDLTFTPSSDYEDSYGFVNGIEVIPMPDIYQSAVVVGLSQDNLDLTNSSLQTMYRLNVGGQYIPASNDSGLTRTWYDDTPYLFGAAIGVTGKSNITIKYPTADVPKSIAPLDVYSTARTMGPDPRVNANYNLTWVFYVDSNFTYLLRFHFCEFYLTRSNQRAFDIYINNQTAQTDADVISWAGSQGVPFYKDYSIHVGDQSGDDQLWVALHPDIEEKPQYYDSILNGLEIFK…
	Manes.09G151300	MNINTQIFLFLSCFYILCNALHVFSANTTTSFLLNCGSEEGGTDADGRKWEPDTKYLVGNHPHARAELQDSSILSDVPFMDARIFRSEAIYNIPIKPKTRHFLRLYFYPSEYAGLNISNSYFSVVAAGVTLLNNFSASITAQSLTYAYLIKEYSLPANDSDTLSISFKPSDKAVDAFAFVNGIEVTQIPDDLFGSGVMTGFADASIDAKDANLETMYRLNVAGQYIAPNKDSGGLARTWYNDAPYIFSAAMGIDMAANKSLAITYGDLPEYVAPVEVYQTARDMGPDSSMNLKFNLTWLFLVDANFTYIVRLHFCEFNLRRSNQKTFDININNQTAQGGETAADIIGWTGQIGKPTYKDYMIAVIDKPGDDHIQVDLHPSTLSKPQYYDASLNGLEIFK…
	Manes.15G004400	MNSSERIFFLTVFFFITLNSIPVSSKGSASDSESYILACGATNEDTDSDGRKWEPDTKYINSSSNSMTASADSQDPSLPSTVPYMTARIFTSAYTYKLSVPKKSRLWVRLHFYPSTYSSLSSNTSYFAVTANKFQLLKNFSASITAQALTMAYLIKEYSLTPIGSGNLDLTFTPSPDYDDSYAFVNGIEVIPMPDIYQSAAMVGLSDENFDLTNSSLQTMFRLNVGGQFIPASNDSGLTRTWYDDTPYLFGAAIGVTSQANITIKYPTADVPRSIAPLNVYSTARTMGPDPKVNVNYNLTWIFYIDANFTYLLRFHFCEFLLSRSNQRAFDIYINNQTAQSGADVISWAGSQGVPFYKDYSLYVPDQIGDDQLWVALHPSVGLKPQYYDSILNGLEIFK…
Malus domestica	Mdomestica0000144870	MYIKTPILLFLAFASVFLNGLDAAKPGSDPLILGCGADNEAKDADGRKWQPDKKYLADSSKTTSAQAQYQDPALLSEVPYMKARIFTANTTYKLPVQPKQRYMLRLYFYPAVYGSNNAEGSYFSVVANGITLLQNFSASITCRALTQAYIMREYMLAPLNKDSLDVTFSPSSGFAFVNGIELIGAPDMFGDAAIVGSSDQTFDGKSSNLQTMFRVNIGGQFISPTNDSGTLTRTWYDDFAYVYGAQLGVTNEAAKNVKIDYKDMPPYIAPVDIYRTSRSMGEKKDINLGYNLTWVFNQVDAKFMYLVRLHFCDFYLTKANQIVFTIYINNQTAEAEADVIGWTGGKGVTTYRDYVVAANEGFNGDLWLALHPSKKSSPEFYDSLLNGVEIFKLEQGKNL…
	Mdomestica0000234336	MYIKTPILLFLAFASVFLNGLNAENPGSDPLILGCGAENEAKDADGRKWQPDSKYLADSSKTTSAQAQYQDPALLSEVPYMKARIFTANATYKLPVNPKQRYMLRLYFYPAVYGSNNAEGSYFSVVANGITLLQNFSASITCKALTQAYIMREYLLAPLNKDSLELIGTPDMFGDAAIVGSSDQTFDGKRSNLQTMFRVNIGGQFISPTNDSGALTRTWYDDFAYVYGAQLGVTNEAAKGVKIDYKNMPPYIAPVDIYRTSRSMGEKKDINLGYNLTWVFNQVDAKFMYLVRLHFCDFYLTKTNQIVFTIYINNQTAEAEADVIGWTGGKGVTTYRDYVVAADEDFNGDLWLALHPSTKSSPEFYDSLLNGVEIFKLEQAKNLAGLNPKISNMLAKDIE…
	Mdomestica0000420368	MISKTHILLSLIILSFSLNAIHVLSKDTGSESYIIACGSSSGGTDSDGRRWVPDSRFLKSSENSKTATAQYQDPSLPSQIPYMSARIFNSAASYKFFVSPRQRLLVRLHFYPSSYDGLEASNSYFDVIANGFSLLRNFSAAITTQALTQAYIMREFSLVPAQSGNLNITFVPSSQHDKSYAFVNGIEVISMPAEMFQPANMIGFQDQTIDVQNSSLQTMFRLNVGGQFIPTRNDSGLTRTWYDDSPYLFGAAFGVTCQAEKNVSIKYPSNLPEYIAPPNVYGTARSMGPNSKINQNYNLTWVFTVDANFTYVVRLHFCELQLTRINQRVFDIFLNNQTAQQTADVIAWSGSIGVPVYKDYATFVNDRDGDEEIWVALHPSVSEKPEYYDSILNGLEIFK…
Medicago truncatula	Medtr1g080740	MRMQKSLCLFLIMYIPILLNAQTKKDESLLLGCGLGDNGGKDSDGRQWNPDNKYLSGGNSITSKASFQDPSLLSEIPYMSARVFTSESTYKFPILPNKRYWLRLHFYPSVYNNLNPSDSYFSVTANGVALLNNFSSSITCQALSQAYLDREYSLAPLNSNVLNLTFKPSDKHNGAFAFINGIQLIQMPDLLLDSPSLVGYDDQTMDAKNLHFQTMFRLNVGGQFISPVQDSGLSRTWYDDTPYLYGASTGITNQAAKDVKIDYQTMPQYIAPHDVYSTSRSMGNNKDVNMGYNLTWMFQVDPNSMYLTRLHFCDYFYSKVNEIVFNVFVNNQTAQTGADVIGWTGSKGVPTYKDYVIYVQDQAGDDQLWLALHPSPDSKPEYYDAILNGVEIFKLNDTD…
	Medtr7g115300	MYLFSSKMHKHTSLLLYFVGISILLHVIHGASIEEPGSLILGCGLDEGGAKDEDGRQWSPDNKFLATQNGSTTYKAAYQDPSLSSVVPYMSARIFTSETTYKFNVQPDKRYWLRLHFYPSLYGTFNPSDSYFSVAANGITLLSNFSASITCQALSQAYIDREYSLAPLNSDTLTLTFKPSDKQNGTFAFINGIQLIQMPELFDSASLVGFGDQTMDIKTLNLQTMFRLNVGGQYVSPAQDSDLSRMWYDDTPYLYGSSYGVTNEAKKDVLIDYQTMPKYIAPPTVYSTSRSMGTDKDVNMGYNLTWVFQVDPNSMYLVRLHFCDFYYSKVNEIVFNIFLNNNTAQAQADIIGWTGGKGMTTYQDYVVYVQDGEGDEQLWLALHPAPDSKPQFYDAILNG…
Mimulus guttatus	MguttatusD00069	MKTATIHILSLLFCISLFLYSTHAAPNPPLVLTCGSSDAGGNDPDGRKWDPDDKYIISGDKTTAAKADYQDPSLSSTIPYMTARIFQSETTYQFPLQNSTSRTLLRLHFYPSSYPNFNISNSYFSVVAGKFTLLQNFSAFLAAEALSQAYLVKEYYLAPSDMPTLNVTFKPSADQNQSFAFINGIELISSPPIFDEDPMLVGSATSSSSSDFQTSSTVPIETSSMETMYRLNVGGQFISPTNDSGGRSWYDDSVYIYGAGQGVALQANTTISYKDMPSYMAPLDVYSTYRSMGASADLNKNSNLTWIFQVDPNFMYLVRFHWCDSEMTKPNQRVFDVFVNNKTASSEVDLFAMTSSIATPTKEDYAVHVSNKTSEPQIWVTLQPTDKTKAEFADVLLNG…
	MguttatusN00043	MYSKIHVIFWAIILSQAIITNPSSSSSLTNPDSFILACGSTAETSTDNNGRKWTFDSKFIKSNDDSSSASAASAAQSQDPSLPSTIPYMTARIFQSQTTYQFPISPKHRHWIRLHFYPSSYSTKFDTSTSFFSVAAAGFTLLHNFSAAVTADALTQAYIAREFTLPKLESTLLDLTFTPSDNNNNNSFAFINGIEIISMPEIFQPAPMIGFSDKNIDTQSYTLQTMFRLNVGGQYIAASNDSGGLTRTWYNDSPYIYGAGFGVTIQAGKNTKIQYPSKESEYIAPLKVYSTARTMGPNATVNLNYNLTWIFQIDMNFTYLVRLHFCEFQLNKVNQMVFSIFINNQTAAAEADVIAWAGGEGVPYYKDYAIYARDGVDQLWVALHPNLDFKPEFSDSILN…
	MguttatusN00929	MRTTSNRNRNHILVSFATIFLLLSNATHAENNNGPNSLVLSCGSSDAIKDESDGSTWQPDAKYLVVDDKSTSVKAEIQDPSLPSVIPYMTARTFQSQSTYQFPLQNSTSRTLLRLHFYPSSYPNFNISNSYFSVVAGGGVTLLNNFSASLAAEALSQAYFIKEYYLAPSQFPTLNLTFKPSDNSFAFINGIELISMPPLFDTDPTLAGTGGSDDDFDAAVTIPIQSSSMETMFRLNMGGQYISPTNDSGGLMRSWYDDSLYIYGAANGVAVEANATVGYKGLPSYIAPIDVYSTYRSMGAFKDVNKNANLTWIFQVDPNFMYLLRFHWCDSEMTKPNQRVFDVFINNKTAASQVDLYAWTGSIATPTIKDYVVQVNNKSAGDSQQQLWVALHPNDKTKA…
Citrus sinensis	orange1.1g039107	CGSKDGGIDADGRSWEPDDKYLSKGESKPTRATYQDSSLVSKVPYMDARVFKQEMSYELPIRSQSRYWVRFHFYPSTYPELNVANSYFSVVANDVTLLSNFSASITAQAVAQAYLIKEFSLAPMDSDILKIIFRPSDKHSGTFAFINGIELVPSPDLFEQAIIVGLGETIDGMTANMQTMFRLNVAGQYISPKNDSGGLMRSWQNDEPYLFGAGYGIPMKADEVQIDYKSLPDYSAPPDVYMTARYMGVDAHTNMEFNLTWIFRVDANFTYYVRLHFCEFKPDINKINQRVFNIYINNQTAQADADVIAWTHGQGVPIYKDYAVYVEDLPGDDQIFVAMSPSLKYQPEYLDALLNGLEIFKIETAKNLAGPNPEPSALPAKSEGNSTKGFTNKSKSNIH…
	orange1.1g041565	MNSDTQILFSIFFFSLTLSNIACVLSQGTQSDSNSYVLACGASSDGTDSNDRKWTSDSKFLTNSGNSITATAQSQDSSLPSTIPYMTARIFKSTSSYKFTVSSKDRFWLRLHFYPASYGNLDPSNAYFSVNANGFTLLNNFSASITAKALTQAYIVREFSLVPAQSGDLIITFTPSSDHKDSYAFVNGIEVIPMPDIFGSAPLVGFSDQSVEVNSSTLQTMYRLNVGGKFIPSTNDSGLTRTWYDDSPYLFGAAFGVASQADNKTKIEYPSNLSQEIAPLSVYETARSMGPDPNVNRNYNLTWIFQIDANFTYIVRFHFCEILLTKINQRVFDIFINNQTAQEGADVIGWAGEQGVPVYKDYAIYAEDLPGDDELWVALHPSVSMHPEYYDAILNGLEI…
Oryza sativa	Os05g20150	MASRRHVLIAALIMVGVLEFANADKYKPTESILVNCGSDKEGQDIDGRKWLSDKDSKWLIDGEKSSIMANADFQDPSLPSPVPYMTARVFTKETMYNFSVGEERHWVRLHFYPASYHDLPAENFFFSVSTSTGITLLKNFSVYITAKALSQAYIIREFTLPPSTTGSLSLIFTPTAMNNASYAFVNGIEIISMPNIFSQAAASVDIAGNEVSTTDSSLQTIYRLNVGGSYVAPTNDSGLSRDWYDDTPYIYGAAVGVTYQANDTVQIKYPKNDPDAEYAAPASVYLTSRSMGPDPKVNKNYKLTWVFEVDGNFTYIVRLHFCELLLSKPNQRVFDILINNKTAQSGADVIGWGGQFVPVYKDYATIMPGGAGDKVLWVQLMPNVGSGSEFFDSLLNGLE…
Oropetium thomaeum	Othomaeum05459A	MAAILLSVIFVVGIAPFTGADKYKSPESILVNCGSAKEGQDADERKWQSDQDSKWLVDGGKSSIMADAEIQDSSLPSPVPYMSARVFTKEAMYKFSTDQKDRHWVRLHFYPAAYHGLPAEQFFFSVSTDTGLTLLHNFSVYITAKALSQAYIVREFTLPPSDSGSLSLTFTPTAMNNASYAFVNGIEIISMPNIFADPAMMVGFAEQTVDTAAGSLQTMYRLNVGGSYIAATNDSGLSREWYADTPYLYGGAVGVTYQADDKVQIKYPSPEAEFAAPASVYLNSRTMGPDPKVNQNYNLTWVFEVDSNFTYVVRLHFCELLNTKPNQRSFDIYINNKTAQADADVIGWTSEKDVPVYKDYATFMPDTPGNKILWVALHPSMSMKPEFYDAVLNGLEVFK…
	Othomaeum09750A	MANDAARCRSVLVLLLVSGVTAEAKVYTPTDRILVNCGSTTDGLDADGRKWIADSNENTWLVDNGRSSLMAAADVMDPALPSTIPYMTARVFTVEAVYNFTVNPQERHWLRLHFYPASYNGLPADDFQFSVWTSTGLTLLRNFSAYRTAKAFTQAFIVREFSLPPTPAGFLAVTFTPMPSSSGDNNNNETYAYVNGIELISMPDIFADPATMVGLADQTVDFAAGSALQTMYRLNVGGSQMLIPPSNDSGLSRTWYDDTPYVFGPTHGVVYQAGPHFHVNYPSDLAEYAAPPDVYKGTRSMGSDPRVNQNYNLTWTMPVDGNFTYVARLHFCELLLSRPNQRAFDIYVNNKTAQSDADVIAMASERGVPVYKDFAVHVPDEPGEDEAMWVALHPSVALR…
	Othomaeum16546A	MATAAARRSVLVLLLLVVGVAEAKVYAPADKILVNCGSTTDALDADGRKWIADSNEDTWLTDAGKSSLMAAADDMDPALPSTIPYMTARVFTVEAVYNFTVSPRERHWLRLHFYPASYNGLAADDFRFSVSTSTGLTLLRNFSAYRTAKAFTQAFIVREFSLPPTLAGFLSVSFAPTLSEGSNETYGFVNGIELISMPEIFGDPATMIGFADQTMDFAGSALQTMYRLNVGGAQTQIPPSNDSGLSRTWFDDTPYVFGRTQGVVYQAGPRFHVNYPSDVAMYAAPPEVYTSSRSMGSDPRVNQNYNLTWTMVVDGNFTYVARLHFCELLLSRPNQRVFDIFVNNKTAQSDTDVIGMTSERGVPMYKDFAVYVPDEAGEDEAVWVALHPSVALRPQFYDA…
Panicum halli	PhalliC03673	MAARRGVVLAVVIAVKVVVFAAADKYKAPESILVNCGSAKEGQDADGRKWVTDKDSKWLNDGGKSSIMADADVQDPSLPSPVPYMSARVFTKETVYNFPVDEQDRHWLRLHFYPAAYHGLPAEQFFFSVSTSTGITLLRNFSVYISAKALSQAYIIREFTLPPVTGGALSLTFKPTAMNNASYAFVNGIEIVSMPNIFAEPATMVGFADQTVDTAAGSLQTMYRLNVGGSYIAPANDSGLSRDWYEDTPYLFGAAVGVTFHANETDKIKFPSPEAEYAAPASLYLNSRSMGPNPKVNQNYNLTWVFEVDSNFTYVVRLHFCELLLTKVNQRVFDIYINNKTAQADADVIGWTTEKDVPVFKDYATFMPDGPGDKILWVALHPSTSMKPEFYDAVLNGLE…
	PhalliE03534	MAGTARRPLLVLLLVAAVAESKLYAPADRVLLNCGSTTDALDSDGRRWVADTNDAMWLTDSGKSSLMMAADMMDNGLPSTVPYMTSRVFPTESAYNITVNPRDRHWVRLHFYPSSYNGLPPEVFHFDVVTSTGITLLHNFSVYNYAKALSQAFVIREFSLPPTPAGFLTITFTPTPGNETYAFVNGIEVISMPDIFADPATMVGFADQTVDIAGAALQTMYRFNVGGLYIPPSNDSGLSRHWYDDTPYVLGPTQGVIYKAGPHFQLKYPSDLAEYAAPPDVYLGSRSMGSDPRLNQNYNLTWIMPVDGNFTYVARLHFCELLLNRPNQRAFDIYVNNKTAQADADIIGMTSEKGVPMYKDFAVYVADEPGDEAMWVALHPSVALRPQFYDAILNGLEVF…
Phaseolus vulgaris	Phvul.006G102700	MSFRSKGPLFLVCVLVLLNDIHGAWNEEPGSLILGCGLDGGAEDGDTRKWSPDKKFLGTEGGSITSKASYQDPSLTSEIPYMSARIFTSESTYTFPVKPDKRYWLRLHFYPSLYGSFDPSDAYFSVAANGVTLLTNFSASVTCEALSQAYIDREYSLAPLNSDTLTLTFKPSDKYKGAFAFVNGIQLIQMPDLFDSATLIGYDGQTIDLTTSNLQTMFRLNVGGQFISPVQDSGLTRMWYDDTPYLYGSASGVTNKAEKNVTFDYQGMAEYIAPLDVYSTSRSMGGDKNINMGYNLTWSFRVDTNFMYLVRLHFCEYYYSKINEIVFKIFVNNQTAQEQADVIGWSGGIGVPTYKDYVIYVEDGKTNDLLWLALHPDPDTKPEFYDAILNGVEIFKLNE…
	Phvul.007G188300	MHTRASLLLLFCFPVLLNAAPSSDNAAGDSFLLGCGLAKEGGKDSDGRQWTPDDKYLSETNSLTFKASFQDPSLLSEVPYMTARIFTAEASYKFPIQGDKRYWLRLHFYPSVYNTYDPVNSYFSVTANGLKLLSNFSASITCQALSQAYLDREYSLAPLDSDTLTVTFTPSDKHDGAFAFLNGIQLIQMPDFFDEAPLVGFDDQTMDTKTMHFQTMFRLNVGGQYIPPNEDSGLTRMWYDDRPYIYGSATGVTNQATKEEKIDYKTLPKSIAPLNVYSSSRSMGGDKNVNMGYNLTWIFQVDPDSMYLARLHFCEYHYSRLNQIAFKIYINNLTAETSADVLGWSGGKGVPTYKDYVIYVKDEPGDDKLWLALHPAPETKPEFYDALLNGVEVFKVNDT…
Populus trichocarpa	Potri.005G055200	MHANIYFLFSLACFTLLFNALYVSGIGPQPQSLSLNCGSENGGTDGDGRKWESDVKYITGNHPHARAQYQDSSIVSEVPYMDARIFTSEATYNLPITEKTRYWLRLSFYPSEYSGLNISDSYFSVVAGGITLLNNFSASITAQALTQAYLIKEYSLAPMNSHILNVTFKPADKPEAFAFINAIELVPIPDLFGSGTMVGFSDQTFDATDGNLQTMYRLNVAGQYISPTKDSGNLTRTWYNDAPYLFSAATGVNLQSNESFEVRYGELAESVAPPDVYRTARSMGYYKDLNMKFNLTWLFQADANFTYVVRLHFCEFQLSKVNQKVFNIYINNQTAQVDPNAADIIGWTGEKGLPTYKDYAVFVKDREGDEEIRVDLHPSTSSKPEFYDASLNGIEIFKM…
	Potri.008G105500	MKCNSHILFSLIVLSIGLNTIPAVSKYSKSGSGSYVLACGASGSGTDSDGRNWQSDANYIISSGNSTAATAQNQDPSLPSTIPYMTARIFSSESTYKFSVPKKGRLWVRLHFYPSTYSSLDPNTSYFSVTANTFTLLNNFSASVTAQALTQAFIVREFSLIPIDSGTLNLTFTPSSNYDNAYAFVNGIEVIPMPDIYQPAALVGFSDQTLDVGSSTLQTMFRLNVGGRFIPAIKDSGLTRTWYDDTPYLFGAGSGVTSQANISIQYPTDNLPKSIAPLDVYSTARSMGPDSKVNQNYNLTWIFQVDPNFTYAFRFHFCEYQETKVNQRVFDIYVNNQTAQEGADVIGWAGSQGVPIYKDYAVYVGDRSGDDDLWVALHPSVSMKPEYYDAILNGLEIFK…
	Potri.010G145600	MKCNSQILFSLIILSICLSTISVTSKYSKSESNSDSYILACGASGAGTDSDSRDWQPDAKHINSSGNSITSTAENQDPSLPSTIPYMTARIFTSESTYKFSVPTKSRLWVRLHFYPSTYSSLDPNNSYFSVTANSFTLLNNFSASITAQALTLAYIIREFSLIPIDSGTLNLTFTPSSKYNDSYAFVNGIEVIPMPDIYQPAALVGFSDQAVDVGSSTLQTMFRLNVGGQFIPANKDSGLTRIWYDDTPYLFGAAGGVTSQASISIQYPTDNLPNSIAPLDVYSTARTMGPDSKVNQKYNLTWVFQVDANFTYAFRFHFCEYQETKVNQRVFDIYVNNRTAQEGGDVIGWAGSQGVPIYKDYAFYVSDRSGDDELWVALNPSVSVKPEYYDAILNGLEI…
	Potri.013G042500	MHTNIHALLSLACFALVFNALYVSGIGSQPRSLSLNCGSENGGTDGDGRKWESDVKYIAGNYPHARAQYQDSSIVSEVPYMDARIFTSEVTYNLPIMLKTRYWLRLYFYPSEYSGLNIANSYFSVVAGGVTLLNNFSASITAQALTQAYLIKEYSLAPMNHQILNVTFKPADRPDAFAFINAIELVPMTDLFGSGTMVGFADQNFDAESANLETMYRLNVAGQYISPTKDSGNLTRTWYNDAPYLFGAATGVNLQTNESYKVQYGELTESVAPPDVYRTARGMGYHKDLNLAFNLTWLFQADANFTYVVRLHFCEFQLTKVNQKVFNIYINNQTAQVEPNAADIIGWTGEIGVPTYKDYAVFVKDRPGDEEIRVDLHPATYSKPEFYDATLNGIEVFKM…
Prunus persica	Ppersica.1G117700	MISKTHILFSLILLSFSLNTVHVHSKDTDSYVISCGSSSGGTDSDGRKWASDSQFLTSSYKSNTATAQYQDPSLPSQVPYMSARIFNSASSYKFSVSPKQRLLVRLHFYPTSYNSLDPSNSYFDVVANGFTLLHNFSASITAQALTQAYIMREFSLIPPQSGNLNITFIPSSPHDKSYAFVNGIEVISMPADMFKPANLIGFQDQTVEVQSSSLQTMFRLNVGGQFIPTTNDSGLTRTWYDDSPYLFGAAFGVTSEAGKNVSIKYPPEVPGYIAPLNVYSTARSMGPDPKINQNYNLTWVFPVDANFTYVVRFHFCELQLTKINQRVFDIFLNNQTAQQSADAIAWAGSIGVPVYKDYATVVNDRDGDEEIWVALHPSVSEKPEYYDSILNGLEIFKLN…
	Ppersica.6G345000	MRIKTHIVFFISFVSVFLNGLHAANSDSDSLILGCGSENEAKDADGRKWQPDSKYLTGSKGSPAQAQYQDPALLSEVPYMKARIFTSNATYKFPVKPRQRYIIRLYFYPAVYGSNNAEQSYFAVIANGITVLQNFSASITCKALTQAYIMREYFLAPLNKDSLEVTFSPSAGFAFVNGIELIGTPDMFGSATIVGASDQAFDGRSTNLQTMFRVNIGGQFISPTNDSGALTRTWYDDFAYVFGAQLGVTNEAAKDVKIDYKDMPGYIAPVDIYKTSRSMGEKKDINLSYNLTWVFNQVDPKFMYLVRLHFCDFYLSKTNQIVFTVYINNQTAEAEADVIGWTGGKGVPTYRDYVVAFKDGSDTNLWLALHPAMKSRPEFYDALINGVEIFKLEQGKTLA…
Panicum virgatum	PvirgatumCa01578	MAARRGVLLAVIIAVKVVIFAAADKYKAPESILVNCGSAKENQDADGRKWVTDKDSKWLNDGGKSSIMADADVQDPSLPSPVPYMSARVFTKETTYNFHVDKQDRHWLRLHFYPAAYHGLPAEQFFFFSVSTSTGITLLRNFSVYITAKALSQAYIIREFTLPPVAGGTLSLTFTPTAMSNASYAFINGIEIVSMPNIFAEPATMVGFADQTVDTAAVSLQTMYRLNVGGSYIAPANDSGLSRDWYDDTPYLFGAAIGVTFHANETNKIKFPSPEAEYAAPVNQNYNLTWVFEVDSNFTYVVRLHFCELLLTKVNQRVFDIYINNKTAQADADVIGWTTEKDVPVFKDYTTFMPDGPGGKILWVALHPSTSMKPEFYDAVLNGLEVFKMSDSSGNLAGP…
	PvirgatumCb01533	MGSRGGASPLAKLTSGSTDSAGLHVSGSKGREVDPVRDDGAGERDGRTVGACRIGPTRQRGAGPICFCGRSINVAEQRSSTDSGSSGWGPTGKQARSPATAALTPTGGSGADVEPTCHCPGGRRVRWADVGQGSGRGCGEADVSRAGSGAGGSGVVSPREARGEQGACPPPESAVRRPTPASRPRSSANRSFSTAGPVADLPDPTGYAAWEVGYRPGEAVTANERRLQTMYRLNVGGSYIAPVNDSGLSRDWYDDTPYLFGAAVGVTFHANETDKIKFPSPEAEYAAPASLYLNSRSMGPNPKVNQNYNLTWVFEVDSNFTYIVRLHFCELLLTKVNQRVFDIYINNKTAQADADVIGWTTEKDVPVFKDYATFMPGGSGDKVLWVALHPSTSMKPEFY…
	PvirgatumEa00898	MAGTARSPLLVLLLVAVVAESKLYAPADRVLLNVRVDDGRPGLGRPEWVADTNDNMWLTDSGKSSLMMAADRMDNGLPSTIPYMTARVFTTEAAYNITVNPRDRHWVRLHFYPSSYNGLPPEGFHFDVVTSTGITLLHNFSVYTYAKALSQAFLIREFSLPPAPAGFLTLTFTPMPTGNETYAFVNGIEVISMPDIFADPATTVGFADQTVDIAGAALQTMYRFNVGGVYIPPSNDSGLTRHWYDDTPYVLGPTQGVIYKAGPHFQLKYPNDMAEYAAPPDVYLGSRSMGSDPRLNQNYNLTWVMPVDGNFTYVARLHFCELLLSRPNQRAFDIYVNNKTALADADIIGMTTEKGVPMYRDFAVFVADEPGDEAMWVALHPSVALRPQFYDAMLNGLEV…
	PvirgatumEb00966	MAGTARRPLLVLLLVAGATAVAESKLYAPADRVLLNCGSTTDGLDSDGRKWVADNNDNMWLTDSGKSSLMMAADRMDNGLPSTIPYMTARVFTTEAAYNFTTMYRFNVGGVYIPPSNDSGLTRHWYDDTPYVLGPTQGVIYKAGPHFQLKYPNDLAEYAAPPDVYLGSRSMGSDPRLNQNYNLTWVMPVDGNFTYVARLHFCELLLSRPNQRAFDIYVNNKTALADADIIGMASEKGVPVYKDFAVYVADEPGDEAMWVALHPSVALRPQFYDAILNGLEVFKINDTAGNLAAPDPDPSRLLAKAELGAGDHLPPRVHRHRHIATVMGSMAGGAAALGIIAAICVAWQQERSKKELQAAGGSHTSGWLPLYHSHTSGKSSGHLAANLAGMCRHFSFAEI…
Ricinus communis	Rcommunis29598.m000447	MNFNTHMLFFVACFSLLFDAIYVSSADIATSLSLNCGSDNGGNDADGRKWESDVKYLIGNHPQARAQHQDSSIVSDIPFMNARIFTSEATYKLPIKPKTRYFLRLFFYPSEYASLNISRSYFSVVAAGVTLLNNFSASITAQALTQAYLIKEYSLAGIDSNTLNVTFKPSDKSEDAFAFVNGIEVIPIHGDLFGTSPIVGFSDQIADSKHANLETMYRLNVAGQYIPPNQDSGGLARTWYNDAPYLFSAAMGVDMKANGRVPIKYGDFPEYVAPLNVYETARNMGPDSLINLKFNLTWLLQVDPNFSYIVRFHFCEFVLIRVNQMAFNIYINNQSAQADPSPADILGWTEQPGQPTYKDYMIIVNDKQGDDYIQVDLHPSTLTKPEIYDAALNGLEVFK…
	Rcommunis29889.m003297	MNRNVHIFFSLFLFLLTLNTIPVLSKEPDSYVLACGASNAGTDGDGRKWEPDTKYVKSSGNSIMATADNQDPSLPSTVPYMTGRLFTSAFTYTFPVPAKGRLWVRLHFYPSTYSSLDPNNAYFSVTANKLQLLKNFSASITAKALTMAYIIREYSLSPIESGTLNLTFTPSQDHDDAYAFVNGIEVIPMPEIYQSAGMVGFSDQMIDVTTSSMQTMFRLNVGGQFIPSTNDSGLTRIWYDDTPYLFGAGAGITNQANIKIQYPTQELPKAIAPYDVYSSARSMGPDSKVNMNFNLTWLFDVDANFTYLVRFHFCEYEMTRSNQRAFNIYINNQTAQEGADVIGWAGSKGVPIYKDYAIHVGDQSGDDELWVALHPSVELKPEYYDAILNGLEIFKLNEP…
Setaria italica	Sitalica3G293600	MAARRGVLLAVVIAVEVVVLAAAEKYKPPESILVNCGSAKEGLDADGRKWMTDQDSKWLIDGGKSSIMADADVQDPSLPSPVPYMSARVFTKETVYNFSVDETDRHWLRLHFYPAAYHGLPAEQFFFSVSTSTGITLLRNFSVYITAKALSQAYIIREFTLPPVTGGALSLTFTPTAMNNASYAFVNGIEIISMPNIFSDPATMVGFADQTVDTVAGSLQTMYRLNVGGSYIAPANDSGLSRDWYDDTPYLYGAAVGVTYQANETDKLKFPTPEAEYGAPSSLYLNSRSMGPDPKVNQNYNLTWVFEVDSNFTYVVRLHFCELIRTKVNQRVFDIYINNKTAQADADVIGWTTEKDVPVYKDYATFMPDTPGDKILWVALHPSVSMKPEFYDALLNGLE…
	Sitalica5G059700	MAGTARRPLLVLLLVAGAAAIAESKPYAPADRVLLNCGSATDSLDGDGRKWMADTNDDTWLTDSGKSSLMMAADRMDNGLPSTIPYMTARVFTMEAVYNFTVNPRDRHWVRLHFYPSSYNGLAPDGFHFSVTTSTGLTLLRNFSAYTYAKALSQAFIIREFSLPPTPAGFLSITFTPMPVGNDTYAFVNGIEVISMPDLFSDPATMVGFADQTVDIAGAALQTMYRFNVGGMYIPPSNDSGLTRQWYDDTPYVLGPVQGVIYRAGPHFQLKYPSEVAEYAAPPEVYLGTRSMGSDPRLNQNYNLTWTMPVDCNFTYVARLHFCELLLSRPNQRAFDIYVNNKTAQSDADVIGMTTEKGVPMYKDFAVSVADEPGDEAMWVALHPSVALRPQFYDATLNG…
Sorgum bicolor	Sobic.003G114600	MAADKVDNGLPSTIPYMTARVFTTEAVYNFSVKPHDRHWVRLHFYPSSYNGIAAKGFHFSVSTSTGITLLRNFSVYTYTKALTQAYVIREFSLPPTPAGFLTLTFTPTPMGNETYAFVNGIEVISMPDIFVDPAIMVGFADQTVDIASSTLETMYRFNVGGSYIPPSNDSGLTRNWYDDTPYVYGPTQGVTYRAGPHFQIKYPSETAEYAAPPEVYLGTRSMGSDPRLNQNYNLTWTMPVDGNFTYVARLHFCELLLSRANQRAFDIYVNNKTAQSDADVIGMTSEKGVPLYKDYAAYVSQEPDGQSMWVALHPSVALRPQFYDAILNGLEIFKLNDTAGNLAAPDPEPSRLLAKAEMGAGDHAAHKSKPHPHMARVMGGTAGGAAALGIVAAICVVWY…
	Sobic.009G091000	MAACRRDTFLAVIIGINAVILASAAKYKPPESILVDCGSAKEGQDADGRKWVTDQGSNWLIDGGKSSIMADADVQDPSLPSPVPYMSARVFTKEAVYNFSIGDTDRHWLRLHFYPAAYHGVPAEQFFFSVSTSTGITLLRNFSVYITAKALSQAYIIREFTLPPMTDGKLSLTFTPTAMNNASYAFVNGIEIISMPDIFADPATMVGLSDQTVDTAASSLQTMYRLNVGGSYIAPTNDSGLSRDWYDDTPYLYGAAVGVTYKADDKVQIKFSSPEAEYAAPTSLYLSSRSMGPNPKVNQNYNLTWVFEVDSNFTYIVRLHFCELLLTKVNQRAFDIYINNKTAQADADVIGWTSEKDVPVYKDYATFMPDSPGDKILWIALHPSVSMKPEFYDAVLNGL…
Solanum lycopersicum	Solyc01g059910.2	MTARIFKNQTTYSFPVSPKSRHWIRLHFYPSSYDNFNCSSSFFSVNIAGFTLLNNFSASITAQALTQAYIIREFTLVPLQTSTLNITFTPSSAYNDSFAFINGIEIVSMPKIFEPAPMVGFSDQTTETQASSMQTMFRLNVGGQYIPANNDSGLGRIWYDDAPYLVGASFGITSAANNSMKISYPSNLPNYIAPEDVYRTARTMGPNVDVNRNYNLTWIFQVDTNFTYLVRLHFCDFQMKRMNQRVFKVFLNNQTALEEADVIGWSSAQNVPAYKDFVIYQTGDDDMWVALHPIDETKAQFYDAILNGLEIFKINDTKGNLAGPNHVPSPPLAVADTDSQSKPAFASNKTSKKGIIVGSVAGMTAGLSIVVVVLACVKRRKNINNGGNKSSRGGWLPIY…
	Solyc06g009540.1	MLTKTRILLLFICLSLFSRSLHAAVGDHTSLFIACGSENGGTDEDARNWESDAKYLISGDKSVMTQPQSPDPSVPSVVPYVNARFFQSESSYNLPITNRSAHILLRLHFYPTSYSNFNVSNSYISLSAGKVTLLNNFSAYITAQAWSQNYIIKEYILYPVDSPTLEIKISPAGNSSLAFINGIEMISSPDLFYGPDPVMAGFSTNEEPNSSGGGDVVSQQTISIRENNMELMFRVNVGGQFIPPKNDSGGLMRSWYEDTPYVYGGSGVGIAMSTNMTIPYADLPPYIAPLAVYGSCRSMGFESNINKNYNLTWVFSVDANFSYLVRFHWCDFIVDSTKINSLVFNVYINGQIAETGVDLVAMQHGEKAIPLVKDYVTHVEDKEGDDLLLIAVHPSGDNA…
	Solyc06g009550.2	MLTKSYILLLVILCYISSLHAALNNDQNSLFLACGSQNGGVDEDMIKWEPDTKYLVSGDKSVMTQPESPDPLAPSVVPYTNARVFQSESSYNLPVTNQTAHVLLRLRFNPTPYPNFNISKSFMTVSAGKVTLLNNFSAYITAEALSQSCITKEYLLSPVGSPTLEIKIKPFGDSSFAFINGIEMITAPDIFYGPDPLMVGFTTSIQNSVTQQSISVKENNMELAYRLNVGGQYISPKNDSGGLMRSWYEDTPYLYGASIGITMRSNMTIQYDNMPSYIAPLAIYESCRSMGYDSNLNKNYNLTWVFNVDPNFIYLVRLHWCDFSIDATKYNSMVFNIYVNGQIAETEVDLVAMTSGKKKVAIVKDYVTRVDDKEGAEIKQATKNFDESYVIGVGGFGKV…
	Solyc07g008400.1	MKFYTFLVIITTFCSLLSKVYSLTNVTNSYSFVLSCGATSNATDADGRIWSPDSTYFPSSSGNSITSKAKYQDPSLISDIPYMTARIFKNQTTYSFPVSPKSRHWIRLHFYPSSYDNFNCSSSFFSVNIAGFTLLNNFSASITAQALTQAYIIREFTLVPLQTSTLNITFTPSSAYNDSFAFINGIEIVSMPEIFEPAPMVGFSDQTTETQASSMQTMFRLNVGGQYIPANNDSSLGRIWYDDAPYLFGASFGITSAANNSMKISYPSNLTNYIAPEDVYRTARTMGPNADVNRNYNLTWIFQVDTNFTYLVRLHFCDFQMKRMNQRVFKVFLNNQTALEEADVIGWSSAQNVPAYKDFVIYQTGDDDMWVALHPTDETKAQFYDAILNGLEIFKINDT…
Spirodela polirhyza	Spolirhyza8G0070200	MITDAHLLLLILSISHVLAALAGGGGGNVPADVILLNSGSTEDAVDADGRTWAGDRNDKYRLSSGNSSPSTAAYQDPSLPSQTPYMSARVFTAAATYEFSISAKTHHYVRLHFYPAAYNGQDPAGSYFDVTAADGSITLLRNFSAYTTAKALTQAYIIREFYLPPAAGGILRLTFTPSAAYKGSYAFVNGIEILSAPDIYGGAAASLVGFSGQDVTVGSSAVQTMFRLNVGGQFLPPVNDSGSLGRTWYDDSPYIFGAAFGITYAAEKNVTVRYPPAAREMAPLDVYASARSMGPDPQVNMNTNLTWVFQVDGGFMYVVRLHFCELQMSRINQRVFDIYINNQTAMVGADVIGWTLSPAVPVHKDYAVYVADGPGSEELWVALHPSTASKAEYYDAVLN…
Salix purpurea	Spurpurea0114s0080	MKCNSHILFSLIVLYASLNTIPVASRYYKSESDSYVLACGASGAGTDSDGRNWQSDAKYINSLSSSTAATAQNQDSSLPSTIPYMTARIFSSESTYKFSVPKKGRFWVRLHFYPSTYSSLDPNTSYFSVTANTFTLLKNFSASITAHALTQAYIVREFSLIPADSGILNLTFTPSSNYNNAYAFVNGIEVIPMPDIYQPAALVGFSDQTLDVGSSTLQTMFRLNVGGSFIPAIKDSGLTRTWYDDTPYLFGAGSGVTSQANISIQYPTENLPKSIAPLDVYSTARSMGPGSKVNQNYNLTWIFQADAIFTYVFRVNQRVFNIYLNNQTAQEGADVIGWAGSQGVPIYKDYAVYVGDRSGDEELWVALHPSVSMKPEYYDAILNGLEIFKLNDSRGNLAG…
	Spurpurea0729s0030	MHANICFLFSLACFTALFNELYVSANGAQPQSLSLNCGSENGGTDGDGRKWESDVKYITGKHPHARAQYQDSSIDSEVPYMDARIFTSEATYNLPITEKTRYWLRLSFYPSEYSGLDISDSYFSVVAGGVTLLNNFSASITAQALTQAYLIKEYSLAPMNSRILNVTFKPADKPDAFAFINAIELVPTPDLFGSGTMVGFSDQTFDATVGTLQTMYRLNVAGQYISPSKDSGNLTRTWYNDAPYLFGAATGVNLQSNDSFEVRYGELAESVAPPDVYRTARGMGYYKDVNMKFNLTWLFQADANFTYVVRLHFCEFQLTKVNQKVFNIYINNQTAQVDSNAADIIGWTGEKGVPTYKDYAVFVKDREGDEEIRVDLHPSTYSKPEFYDASLNGIEIFKM…
	Spurpurea1571s0100	SGNLTRTWYNDAPYLFGAATGVNLQSNDSFEVRYGELAESVAPPDVYRTARGMGYYKDVNMKFNLTWLFQADANFTYVVRLHFCEFQLTKVNQKVFNIYINNQTAQVDSNAADIIGWTGEKGVPTYKDYAVFVKDREGDEEIRVDLHPSTYSKPEFYDASLNGIEIFKMSDRSNNLAGPNPVLSEMLANHIAKASHKAFKTDNKIVMGTVGGVGALLFAVVCVAVYQRTKRIPGFDSNTSTWLPVYGNSHTVSKSSISGKSSQSSHLSTLAQGLCRHFTLPEMQRACKNFDESNVIGVGGFGKVYKGVIDQATKVAIKRSNPQSEQGVNEFMTEIEMLSKLRHKHLVSLIGFCDEDGEMCLVYDYMALGTMREHLYNTKKPRLAWKQRLEVCIGAARGL…
Solanum tuberosum	Stuberosum400012927	MLTKLSHILLLVILCYISSIPRSLHAALNNDQNSLFLACGSQNGGVDEDMIKWESDTKYLVSGDKSVMTQPESPDPLAPSVVPYTNARVFQSESSYNLPVTNQTAHVMLRLRFNPTPYPNFNISKSFMTVSAGKVTLLNNFSAYITAEALSQSSITKEYLLSPVGSPTLEIKIKPFGDSSFAFINGIEMITAPDIFYGPDPLMVGFSTSIQNSITQQSISVKENNMELAYRLNVGGQYISPKNDSGGLMRSWYEDTPYLYGASIGITMRSNRTIQYDNMPPYVAPLAIYKSCRSMGYDSNLNKNYNLTWVFNVDPNFIYLVRLHWCDFSIDATKYNSMVFNVYINGQIAETEVDLVAMKSGKKEVAIVKDYVTRVDDKEGGQLWVAVHPLVHALGVGSE…
	Stuberosum400012941	MLTKNRILLLFICLSSFSRSLHAAIGDHTSFFIACGSENGGTDEDARKWESDAKYLISGDKSVMTQPQSPDPSVPSVVPYVNARFFQSESSYNLPVTNRSAHILLRLHFYPTSYPNFNVSNSYISLSAGKVTLLNNFSAYITAQAWSQNYIIKEYILYPVDSPTLEIKISPVGNSSLAFINGIEMITSPDLFYGPDPVMAGFSTDEEPNSSGDGDVVSQQTISIRENNMELMFRVNVGGQFIPPKNDSGGLMRSWYEDTPYVYGGSGVGIAMSTNVTIRYADLPSYVAPLAVYDSCRSMGFESNINMNYNLTWVFSVDANFSYLVRFHWCDFIVDSTKVNSLVFNVYINGQIAESGVDLVAMQHGEKAIPLVKDYVTHVEDKEGDDLLWIAVHPSGDNA…
	Stuberosum400037841	MKFYTFLVIITTFCSLLSKVYSLTNVTNSYSFVLSCGATSNATDADGRIWSPDSTYFPSSSGNSITSKAKYQDPSLISDIPYMTARIFKNQTTYSFPVSPKSRHWIRLHFYPSSYDNFNCSNSFFSVNIAGFTLLNNFSASITAQALTQAYIIREFTLVPLQTATLNITFTPSSAYNDSFAFINGIEIVSMPEIFEPAPMVGFSDQTTETQASSMQTMFRLNVGGQYIPANNDSGLGRIWYDDAPYLFGASFGITSAANNSMKISYPSNLPNYIAPEDVYRTARSMGPNPDVNRNYNLTWIFQVDTNFTYLVRLHFCDFQMKRMNQRVFKIFLNNQTALEEADVIGWSSAQNVPAYKDFVLYQTGDDEMWVALHPTDETKAEFYDAILNGLEIFKINDT…
Setaria viridis	Sviridis3G302600	MAARRGVLLAVVIAVEVVVLAAAEKYKPPESILVNCGSAKEGLDADGRKWMTDQDSKWLIDGGKSSIMADADVQDPSLPSPVPYMSARVFTKETVYNFSVDETDRHWLRLHFYPAAYHGLPAEQFFFSVSTSTGITLLRNFSVYITAKALSQAYIIREFTLPPVTGGALSLTFTPTAMNNASYAFVNGIEIISMPNIFSDPATMVGFADQTVDTVAGSLQTMYRLNVGGSYIAPANDSGLSRDWYDDTPYLYGAAVGVTYQANETDKLKFPTPEAEYGAPSSLYLNSRSMGPDPKVNQNYNLTWVFEVDSNFTYVVRLHFCELIRTKVNQRVFDIYINNKTAQADADVIGWTTEKDVPVYKDYATFMPDTPGDKILWVALHPSVSMKPEFYDALLNGLE…
	Sviridis5G059300	MAGTARRPLLVLLLVAGAAAIAESKPYAPADRVLLNCGSATDGLDGDGRKWMADTNDDTWLTDSGKSSLMMAADRMDNGLPSTIPYMTARVFTMEAVYNFTVNPRDRHWVRLHFYPSSYNGLAPDGFHFSVTTSTGLTLLRNFSAYTYAKALSQAFIIREFSLPPTPAGFLSITFTPMPVGNDTYAFVNGIEVISMPDLFSDPATMVGFADQTVDIAGAALQTMYRFNVGGMYIPPSNDSGLTRQWYDDTPYVLGPVQGVIYKAGPHFQLKYPSEVAEYAAPPEVYLGTRSMGSDPRLNQNYNLTWTMPVDCNFTYVARLHFCELLLSRPNQRAFDIYVNNKTAQSDADVIGMTTEKGVPMYKDFAVSVADEPGDEAMWVALHPSVALRPQFYDATLNG…
Theobroma cacao	Thecc1EG021367	MFFFLLYIPLPVSSHFLLFLSNITKGFFVREMKSACQIIVFVLFFPFTMNSILVLSGSSESNFPYILSCGASGDETDADGRKWSPDTKFLASSDNSETVTALYQDPSLPSTVPYMNARIFTSTTSYKFSVSQKTRLWLRLYFYPSTYNNLDPSKGCFSVVANGFTLLKNFSASITAKALTQAYIAREFSLTPVESGDLNVTITPSTEQSGSYAFINGIEVIPMPDIFQQPAALVGYSDQSVDVQSSSLQTMYRLNVGGQSIAPNNDSGLARIWYDDSPYLFGAAIGVSSKAGKNVRIQYSKDVTEDIAPLNVYSTARTMGPDPKVNQNYNLTWVFQIDANFTYIVRLHFCEYQLTKINQRVFDIFVNNQTAQSGADVIGWAGSRGIPVYKDYAAYVTDQ…
	Thecc1EG026315	MATRNYFVFSIVWFSLIFSVIHVSSQPLAVDCGSKGGKDEDGRTWEPDTKYLLPSNSSVQLQAGYQDPSLLSTVPYMNARIFTSPATYQFPIKMKERYLVRFHFYPSAYLNFNISNSYISVVAAGVTLMNNFSAAITCQALTQAYLVKEYSLAPMDTKVLNITFTPSTNYTNSFAFINGIELIAMPNLFGMTNLVGYGSSSVDVSTENLQMMFRLNVGGQSISPSKDAGGLLRSWYNDDPYLFGAAMGVNLEASKNLRVDYKDLPKSSAPEDIYRTARAMGRDSQLNLKFNLTWLFQVDANFTYIVRLHFCEFQLDKVNQRVFNVYINNQSAQADPTPADIIAWTNGKGVPIYKDYAIVVSDGPGDEMVRIDITPSTASKPEYYDSQLNGVEIFKLNDG…
Trifolium pratense	Tpratense.mRNA13381	MTIYKSACILFVIMCIPILLNAQSNKDESFILGCGLGENGGKDSDGRQWNPDNKYVSGGNSVTAKASFQDPSLLSEVPYMTARIFTSETTYKLPIQPDKRYWLRLHFYPSVYNNFNPVDSYFSVTANGVTLLNNFSSYITCQALSQAYIDREYSLSPLNSDVLELKFKPSDKHNGAFAFVNGIQLIQMPDLLFDSPSLVGYPDQTVDAKSMHMQTMFRLNVGGQYIPPVQDSGLSRTWYDDTPYIFGAAVGVTNQAEKNVTIDYQAMPKYIAPADVYSTSRSMGTNKDVNMGFNLTWVFQVDPNSMYLTRLHFCDYHYLQSNEIVFSIFVNNQTAQDQADVIEAGDDQLWLALHPNPTTKPRFYDAMLNGVEIFKLNDTDLSGPNPQPSDMMMEYEARI…
	Tpratense.mRNA7155	MYSFSSNVHNMHTSILFFVVGISILLHGIQGAWTEEPGSLILGCGLDEKGAKDDDGRQWSPDNKFLAAEAGSITSKAAYQDPSLSAVVPYMSARVFTSETTYKFNVKPDKRYWLRLHFYPSLYGSYNPLDSYFSVAANGVTLLSNFSAYITCEALSQAYIDREYSLAPLNSDTLTLTFKPSDQQHGAFAFVNGIQLIPMPELFDSAALVGYPDQNVDVKTMSLQTMFRLNVGGQYVSPAQDSDLSRMWYDDTPYLYGASTGVTNQASKNVQITYPNMPQYIAPETVYSTSRSMGGDKNVNMGYNLTWVFEVDPNSMYLARLHFCDYYYSKVNEIVFNIFVNNQTAQAQADVIAWTGGKGMATYKDFVVYVQDGEGAEQLWLALHPAPETMPEYYDAILN…
Vitis vinifera	Vvinifera01034992001	MNLDSHVLFCLVFFSFVVNPVHVLSGSSESDSVSFILSCGDSSGGADADGRKWVPDTKFLASPGKSISATAQLQDPSLPSPVPYMSARIFTSESTYQFSVSPKNRLWVRLHFYPSFYSALNASDSFFSVTAGGFTLLNNFSASTTAQALTQAYIIKDFSLMPPESGHLNITFKPSPNHNGSYAFINGIEVISMPDIFGSATMVGYSDLDAAGSSLQTMYRLNVGGQYIAANNDSGLSRTWYDDSPYLYGAAFGVTSEADSNVTIQYPSHVPEYIAPVDVYRTARTMGPDPKINQNYNLTWVFQVDANFTYIVRFHFCEFLLSKINQRVFDIYVNNQTAQPAADLIAWAESEGVPVYKDFAVFVKDEPGDEQLWVALHPSVSMKPEFYDAILNGLEIFKL…
Zostera marina	Zmarina168g00230	MEMKIYVFLLSSFLLISLCSPAAYKPVDSIFLSCGAPKNDKDSQGRTWLGDVGNKVPISTSNSDTVRAEVQDASLPSQVPYMSARIFTSNSSYDFKVSADTKHYLRLHFYPSVYNDLIPQRAFFAVSVAGVTLLRNFSAYITAQALSQAYIVKEFSIPPSPTGKLTVVFSPAQEDKDSYAFVNGIEVISIPDQIYSSPASMVGFASQAVDIGSTALQTMYRINAGGQYVPPENDAGLSRDWYDDSLYIYGAGFGVTFSAPSNFTLEYPEVVPVYMAPPSVYRTARSMGPDPKINVNYNLTWMFQVDANFTYVVRFHFCELIMTKINQRVFNIYINNQTAQAEADVIGWASKRGVPIYKDYVIPVLDVAPGKDVDLSVALQPSETTKPEFLDAILNGLEI…
	Zmarina72g00460	MEIKITYIFFFSLVIFVVPATSDVPEDLIFLNCGSDDDSVDSDGRMWLGDNGTNTHIFTGNSFPVKAEFQDPSLPSDVPYMTAMVFSTESTYRFPVKSNTRHYIRLHFYPMEYENLPPDEGLFGVSIEGGVTLLHNFSTYITAKALSQAYIVKEFSIPPSNTEIRAITFTPSPETNDSYAFVNGIEIMSMPGYVNDGSYAKMVGIKDQSINVGSAAIETMYRLNVGGKYVSPVKDSGLFRTWQVDSLYIYGSGFGVEYSAPTTLPINYPANLPEFIAPVSIYKTARSMGHIAKINMNYNLTWLFQVDAGFTYVVRFHLCELLYTKPNQRVFDIYINNQTAVTAADVISWTGMIGVPTYKDYSIYIPDSNGGGGNGEERLSVGLHPSAISKPEFQDAILN…
Zea mays	ZMays2G136170	MAACRGAFLAVVIAINVVVSASADKYKPTESILVNCGSAKEGKDVDGRKWAADQDKSWLVDAGKSSIMGDADVQDPSLPSPVPYMTARVFTKEAMYNFSVGDADRHWLRLHFYPAAYHGVPAEQFFFSVSTSTGITLLRNFSVYITAKALSQAYIIREFTLPPMADGTLALTFKPTAMNNASYAFVNGIEIISMPDIFADPATMVGLADQTVDTATSSLQTMYRLNVGGSYIAPTNDSGLSRDWYDDTPYLYGAAVGVTYKPDDNAQIKFPSPEAEYAAPASLYLSSRSMGPNPKVNQNYNLTWVFEVDSNFTYVVRLHFCELLLTKVNQRAFDIFVNNKTAQADADVIGWTSGKDVPVYKDYATFMPAGTADKILWIALHPSVSMKPEFYDAVLNGLE…
	Zmays2G155260	MAGRAWHPLLVLLLVAGVAAFAESKVYAPADRVLLNCGSTTDGLDSDGRRWAADTNDNTWLTDSGKSSVMMAADRADNGLPSPIPYMTARVFTVEAVYNFTVNPRDRHWVRLHFYPSSYNGLAADSFHFSVSTSTGITLLRNFSVYTYAKALTQAFIIREFSLPPTPAGFLALTFTPTPMGNESYAYVNGIEVISMPDIFVDPAIMVGFADQTVDIASSTLQTMYRLNVGGSYIPPSNDSGLTRHWYDDTPYVYGATQGVTYRAGPHFQIKYPSETAEYAAPPEVYLDTRSMGSDPRLNQNYNLTWTMAVDGNFTYVARLHFCELLLIRANQRAFDIYVNNKTAQADADVIGMTSEKGVPMYKDYAVYMAEEPDGQAMWVALHPSVALRPQFYDAILNG…
	ZMays2G180071	MAGRARGPFLVLLLVAGVAATAESKVYAPADRVLLNCGSTTDGLDADGRRWVADTNDNTWLADSGKSSLMMAADKVDTGLPSTIPYMTARVFTVEAVYNFTVNPRDRHWVRLHFYPSSYSGLSAAGFHFSVSTSTGITLLRNFSAYTYAKALSQAYIIREFSFPPTPAGFLTLTFTPTPMGNETYAYVNGIEVISMPDIFVDPAIMVGFADQTVDIASSTLQTMYRLNVGGSYIPPSNDSGLTRHWYDDTPYVYGATQGVTYRAGPHFQIKYPSEIAEYAAPPEVYLGTRSMGSDPRLNQNYNLTWTMAVDGNFTYVARLHFCELLLSRANQRAFDIYVNNKTAQADADVIGMTSEKGVPIYKDYAVYVADDPDGQAMWVALHPSVALRPQFYDAILNG…

## Sheet: FERONIA
Table S3. ID list of 1,050 CrRLK1L genes present in 57 species, by clade
FERONIA
PLANT SPECIES	GENE ID	PEPTIDE SEQUENCE
Arabidopsis thaliana	AT3G51550_FERONIA	MKITEGRFRLSLLLLLLLISAATLISAADYSPTEKILLNCGGGASNLTDTDNRIWISDVKSKFLSSSSEDSKTSPALTQDPSVPEVPYMTARVFRSPFTYTFPVASGRKFVRLYFYPNSYDGLNATNSLFSVSFGPYTLLKNFSASQTAEALTYAFIIKEFVVNVEGGTLNMTFTPESAPSNAYAFVNGIEVTSMPDMYSSTDGTLTMVGSSGSVTIDNSTALENVYRLNVGGNDISPSADTGLYRSWYDDQPYIFGAGLGIPETADPNMTIKYPTGTPTYVAPVDVYSTARSMGPTAQINLNYNLTWIFSIDSGFTYLVRLHFCEVSSNITKINQRVFTIYLNNQTAEPEADVIAWTSSNGVPFHKDYVVNPPEGNGQQDLWLALHPNPVNKPEYYDS…
Aquilegia coerulea	Acoerulea1G500400	MILCCISLLLLVVVIHAADFVPTDKIFLNCGAPPETTDGDGQKWTTDIGSKFAPAEDNTLTDTASVQNPSVPQVPYMTARIFRSQFTYSFPVASGRKFLRLYFYPASYAGLNPSDAIFGVTSGQFTLLRNFSASQTTEALNFAFIVKEFVVNVVDGRLNVTFHPSSNTSNAYAFVNGIQVVSMPDIYNTIDGTAFIIGQTQPFYIDNSTTLENVYRFNVGGNDIPTTNDTGMFRTWADDSPYIYGAATGVTDTTNLTIRYPDSVPSYTAPVDVYATARTMGPNVSVNQQYNLTWIFPVDTGFFYLVRLHFCEIQPGITKINQRVFQIFINNQTATEDAEVVAWAGGNGIPVYKDYGVLVPPGNGQQDLWLALHPNVRSKSMYYDSILNGVEIFKVNDTT…
Ananas comosus	Acomosus018669	MNHQYLPFTLIWACSFLIYSLSGSNFATAADSTSNSTYVPRDNILLNCGASGTANDTENRIWTGDSGSKYAPSLNGVASTPAYQDSSVPTVPYMTARVFSSPYTYSFPLGPGRKFVRLYFYPASYSNRSASDGLFSVTAGPITLLSNFSADQTANALNYAYLIREFSVNVTSDGLNLTFTPSTNHRNSYAFINGIEIVSTPDIFSQSTPSFVNGGNPTVFTIEEGTAFQTMYRLNVGGQAISPVQDSGLYRSWDDDSPYIFGAAWGVTYGKDPNVTITYPTNLPQYIAPTDVYATARSMGPDAHINLNYNLSWILTVDAGFYYLVRLHFCEIQYPITKVNQRVFDIYLNNQTAQVETDVIALSHGIGVPVYEDFVVVTAGSGLFDLWVALHPDVTTKPE…
Arabidopsis lyrata	Aly5G31990.	MKITEGQFRLSLLLLLSAATLISAADYSPTEKILLNCGGASDLVDTDNRTWISDVKSKFLSSSSSDSKTSPALTQDPSVPEVPYMTARVFRSPFTYTFPVASGRKFVRLYFYPNSYDGLNATNSLFSVSFGPYTLLKNFSAAQTAEALTYAFIIKEFVVNVEGGTLNMTFTPESTPSNAYAFVNGIEVTSMPDIYSSTDGTLTMVGSSTSITIDNSTALENVYRLNVGGNDISPSADTGLYRSWYDDQPYIFGAGLGIPETADPNMTIKYPTGTPTYVAPVDVYSTARSMGPTAQINLNYNLTWIFSIDSGFTYLVRLHFCEVSSNITKINQRVFTIYLNNQTAEPEADIIAWTSSNGVPFHKDYVVNPPEGNGQQDMWLALHPNPINKPEYYDSILNG…
Arabidopsis halleri	Araha.27768s0001	MKITEGQFRLSLILLLSAATLISAADYSPTEKILLNCGGASDLVDTDNRTWISDVKSKFLSSSSGGDSKTSPALTQDPSVPEIPYMTARVFRSPFTYTFPVASGRKFVRLYFYPNSYDGLNATNSLFSVSFGPYTLLKNFSAAQTAEALTYAFIVKEFVVNVEGGTLNMTFTPESSPSNAYAFVNGIEVTSMPDIYSSTDGTLTMVGSSTSITIDNSTALENVYRLNVGGNDISPSADTGLYRSWYDDQPYIFGAGLGIPETADPNMTIKYPTGTPTYVAPVDVYSTARSMGPTAQINLNYNLTWIFSIDSGFTYLVRLHFCEVSSNITKINQRVFTIYLNNQTAEPEADIIAWTSSNGVPFHKDYVVNPPVGNGQQDMWLALHPNPINKPEYYDSILN…
Brassica oleracea	Boleracea004978	MKVMEGRSRLSLLLLLLSLTSSTSAADYTPTDKILLNCGGSSDLTDTDNRTWIPDVKSKLFSSSGDSKTSPAATQDPSVPEVPYMTARIFRSPFTYSFPVASGRKFVRLYFHPNSYDGLNATNSLFSVTLGSSYTLLKNFSAAQTAQALSYSSIVKEFVVNVVGGASLNITFTPEPTPKAYAFVNGIEVTSMPDLYSNTDGTLSIVGSSTAVDIDNSTALENVYRLNVGGNDISPSEDTGLYRSWYDDSPYIFAAGIGVVDTADPNMTIKYPADTPTYIAPVDVYSTARSMTPTAQINLNSNLTWVFSVDSGFTYLVRLHFCEVLPNITKINQRVFTIYLNNQTAESEADVAGWTGGNGIPIHKDYVVNPPDGKGQQDLWLALHPNTRGKPEYYDAILN…
	Boleracea014758	MEGQCRLSLASLLLLLLLLLLSATTLTSAADYSPTDNFLLNCGGSSDLPDTDNRTWIPDVKSKFLSSSADSKTSPAATQDPSVPDVPYMTARIFRSPFTYSFPVAAGRKFVRFHFYPNSYDGLNATNSLFSVSLGSYTLLKNFSAAQTAQALTFSFIVKEFIVNVEGGALNVTFTPESAPSNAYAYVNGIEVTSMPDLYSSTDGSLTVVGSSGGVTIDNSTALENVYRLNVGGNDISPSDDTGLYRSWYDDQPYIFGAGLGITETADPNMTIEYPSGTPTYVAPVDVYSTARSMGPTPQINLNYNLTWIFSIDSGFSYLVRLHFCEVAPNMTKINQRVFTVYLNNQTAEPEADVAGWTGGHGIPLHKDYVVNPPDGKGQQDLWLALHPNTKNNPEYYDA…
Brachypodium distachyon	Bradi1g63320	MGRSPRCVLLLLLAACAAALVPAAGAQGGGNSTAPAPAAAGSAPFVPRDDILLDCGATGNGNDTDGREWGGDAGSKYAPANLGSAIAGAQDPSVPQVPYLTARVSAAPFTYSFPLGPGRKFLRLHFYPANYSNRNAADAFFSVTVPAAKVTLLSNFSAYQTSTALNFAYLIREFSVNVTGQTLDLTFTPEKGHPNAYAFINGIEVVSSPDLFDLSTPELVMGDGNNQPYTMEAGTALQTMYRLNVGGQAISPSKDTGGYRSWDDDTPYIWGAGAGVSYQNDANVTITYPDNVPGYVAPTDVYATARSMGPDKDVNLAYNLTWIMQVDAGFFYLVRLHFCEIQSPITKPNQRVFDIYINNQTAMAGADVILWASPNGIGSPVYKDYVVNTMGSGTMDFWV…
	Bradi2g31490	MGFPILLVIILTLLSLILLVVVADNNSTASGHVALNCGASGQNNDDNGRTWDGDTSSKFAPLVKGVTAPASYQHPSLPSTVPFMTARIFTSNYTYSFPVSAGRMFVRLYFYPIAYGNYAVSDAFFSVTTRNLSLLNDFNASQTAQAINVAYLVREFSLNVSSGSLDLTFAPSKHWNGSYAFVNGIEIVPTPDIFTTADTRFVNGGTPAPFQINTDRGFQTMHRLNVGGQAIPPKDDLSFYRSWANDSPYIFGGSGVAFSRDNNLTIKYTSTVPNYTAPIGVYGTARSMGTNAQVNLNYNLTWILPVDAGFFYLLRFHFCEIQYPITKVNQRSFFIYINNQTAQRQMDVIAWSGGIGRTAYTDYVIITTGSGQVDMWVALYPDLSSKPEYYDAILNGLEV…
Brassica rapa	Brapa.A02082	MEGRCRLSLLPLLLLLLLLSATTLTSAADYSPTDNFLLNCGGSSDLPDTDNRTWIPDVKSKFLSSSADSKTSPAATQDPSVPDVPYMTARIFRSPFTYSFPVSSGRKFVRLHFYPNSYDGLNATNSLFSVSLGSYALLKNFSAAQMAQALTFSFIVKEFIVNVEGGALNVTFTPESTPSNAYAYVNGIEVTSMPDLYSSTDGSLTVVGSSGGVTIDNSTALENVYRLNVGGNDISPSDDTGLYRSWYDDQPYIFGAGLGITETADPNMTIEYPSGTPTYVAPVDVYSTARSMGPTPQINLNYNLTWIFSIDSGFSYLVRLHFCEVAPNITKINQRVFTVYLNNQTAEPEADVAGWTGGQGIPFHKDYVVNPPDGKGQQDLWLALHPNTREKPEYYDALL…
	Brapa.C04368	MKITEGRSRLSLSLLLLLLLSLSSSTSAADYTPTDKILLNCGGSSDLTDTDNRTWIPDVKSKFLSSSGDSKTSPAATQDPSVPEVPYMTARIFRSPFTYSFPVASGRKFVRLYFHPNSYDGLNATTSLFSVTLGSSYTLLKNFSAAQTAQALSYSSIVKEFIVNVEGGASLNITFTPESTPKAYAFVNGIEVTSMPDLYSNTAGTLSIVGSSTAVDIDNSTALENVYRLNVGGNDISPSEDTGLYRSWYDDSPYIFTAGIGVVETVDPNMTIKYPTDTPTYIAPVDVYSTARSMTPTAQINLNFNLTWVFSIDSGFTYLVRLHFCEVLPDITKINQRVFTIYLNNQTAESEADVAGWTGGNGIPIYKDYVVNPPDGKGQQDLWLALHPNTRGKPEYYDA…
	Brapa.I03488	MTFTEGGIRSLLSLLLLLLLSITTLISAADYTPTDKILLNCGGSSDLTDTDNRTWIPDVKSKFLSSSGDSKTSPAATQDPSVPTVPYMSARIFRSPFTYSFPVASGRKFVRLYFYPNSYDGLNATNSLFSLSSGPYTLLKNFSAAQTSQALNYAYIIKEFVVNVEGGTLNMTFTPESTPSNAYAFVNGIEVTSMPDIYSSTDGTLTVVGTSSGVTIDNTTALENVYRLNVGGNDISPSADTGLFRSWYDDQDYIFAASLGIPETADPNMTIQYPTGTPSYIAPADVYSTARSMGPTPQVNLNYNLTWVFSVDSGFSYLVRLHFCEVSSNINKINQRVFTIYLNNQTAEPAADVAGWTGGNGIALHKDYVVIPPEGKGQQDLWLALHPNPIDKPQYYDSI…
Brachypodium stacei	Brast02G170000	MGRSPRCVLLLLLACAALVPAAWAQGSTAPAPAAAGAPFVPRDDILLDCGATGKGNDTDGREWGGDAGSKYAPANLASANAGAQDPSVPQVPYLTARVSAAPFTYSFPLGPGRKFLRLHFYPANYSNRNAADAFFSVSVPAAKVTLLSNFSAYQTTTALNFAYLIREFSVNVTGQTLDLTFTPEKGHPNAYAFINGIEVVSSPDLFDLSTPELVTGDGNNQPYPMDDGPALQTMYRLNVGGQAISPSKDTGGYRSWDDDTPYIWGAGAGVSYQNDANVTITYPDNVPGYVAPTDVYATARSMGPDKDVNLAYNLTWIMQVDAGFTYLVRLHFCEIQSPITKPNQRVFDIYINNKTAMPGADVIAWASPNGIGSPVYKDYVVNTLGSGTMDFWVALHPDV…
Brachypodium stacei	Brast08G165000	MGIPILPIITLTLLALILLVVVADNNSTTSGHVALNCGASGQNNDVDGRTWDGDTSSKFAPLVKGVTAPASSQHPSLPSTVPYMTARIFTSNYTYSFPVSAGRMFVRLYFYPNDYGNYAVSDAFFSVTTRNLSLLDDFNASQTAQAINVAYLFREFSLNVSSGSLNLTFSPSKHRNGSYAFVNGIEIVPTPDIFTTADTRFVNGGTPAPFPINTDRGFQTMYRLNVGGQAISPKNDSSFYRSWDNDSPYIFGGSGVAFYKDNNLTIKYTSAVPNYTAPIGVYDTARSMGTNAEVNLNYNLTWILPVDAGFFYLLRFHFCEIQYPITKVNQRSFFIYINNQTAQRQMDVIAWSGGIGRTAYTDYVIITTGSGQVDMWVALYPDLSSKPEYFDAILNGLEV…
Boechera stricta	Bstricta6864s0089	MKIAERRFRLSLLLLLSATSLISAADYSPTEKILLNCGGASDLVDTDNRTWISDVKSKFLSSSSADSKTSTALTQDPSVPEVPYMTARVFRSPFTYTFPVASGRKFVRLFFYPNSYDGLNATNSLFSVSFGPYTLLKNFSVAQTAEALTYAFIIKEFIVNVEGGTLNMTFTPESTPSNAYAFVNGIEVTSMPDIYSSTDGTLTMVGSSGSVSIDNSTALENVYRLNVGGNDISPSADTGLYRSWYDDQPYLFGAGLGIPETADPNMTIKYPTGTPTYVAPVDVYSTARSMGPSAQINLNYNLTWIFSVDSGFSYLFRLHFCEVSPNITKINQRVFTIYLNNQTAEPEADVAGWTNGNGIALYKDYVVNPPDGKGQQDLWLALHPNTINKPEYYDAFLNG…
Capsella grandiflora	Cgrandiflora0926s0117	MKITEGRLRLSLFLLLLSATSLISADDYSPTEKILLNCGGASDLRDTDNRTWISDVKSKFLSSSSGDSKTSPALTQDPSVPEVPYMTARVFRSPFTYTFPVASGRKFVRLYFYPNSYDGLNATNSLFSVSFGPYTLLKNFSVAQTADALTYAFIIKEFIVNVEGGTLNMTFTPESTPSNAYAFVNGIEVTSMPDLYSSTDGTLIVVGSSASITIDNSTALENVYRLNVGGNDISPSADTGLFRSWYDDQPYLFGAGLGIPETADPNMTIKYPTGTPTYVAPVDVYSTARSMGPTAQINLNYNLTWIFSIDSGFSYLVRLHFCEVSPNINKINQRVFTIYLNNQTAEGEADVAGWTNGNGIPHHRDYVVNPPDGKGQQDLWLALHPNTINKPEYYDAILN…
Citrus clementina	Ciclev10011034	MSMKNLNKQFLATLFIFLSLASAIHVTLAADYIPSEQILLNCGESSILSDDDKRSWTPDIGSKFLLSTKDSTTSKAATQDPSTPTIPYMTARVFRSEFTYSFPVVAGRKFVRLYFYPNSYNRLNATDALFSVSTGPFTLLKNFSVAQTAEALNYAYVIKEYAIPVDGETLNITFSPMNVSNAYAFVNGIEVMSMPDIYKNTDGDLMIVGQSSPISIDNTTALENVYRLNVGGKDISPSGDTGLFRSWYDDQPYIFGAALGVPVTIGPNMTVRYPSNIPSYVAPVDVYATARQMGPNPQINLNYELSWVFSVDSGFSYLVRLHFCEVLPEITKINQRVFDILLNNQTAFPAFDVAGLTNGNGIPLYQDFAVFVPGNGPQKDLWLGLHPNVASKTQYYDAI…
Carica papaya	Cpapaya86.74	MRNVGRFFPVSLLVIFFLGSVLPAILAAEFVALDKILLNCGESSEATDSDNRTWIPDVRSTFLSSSGDSKPAKAATQDPAVPEVPFMTARIFHSEFTYSFPVGAGRKFVRLYFYSNSYDGLNATNALFSVSTGSYTLLKNFSAAQTTLALNYAFLVKEYSVNVDGGTLNITFTPSSTPSNAYAFVNGIEVMSMPDIYSSTDGSLMIVGQSSPFTIDNSTALENVYRLNVGGNDISPSGDTGLFRSWGDDQPYIFGAAIGVPVTASPNLSIQYPKDMPSYIAPRNVYATARSMGPNSQINLNYNLTWIFSVDPSFNFLVRLHFCEVIENITKINERVFSIFLNNQTAEESADVIAWAQNNGVPVYKDYVVLGPGGSSQQDLWLALHPNTATKPQYYDSIL…
Capsella rubella	Crubella10016673	MKITEGRLRLSLFLLLLSATSLISADDYSPTEKILLNCGGASDLRDTDNRTWISDVKSKFLSSSSGDSKTSPALTQDPSVPEVPYMTARVFRSPFTYTFPVASGRKFVRLYFYPNSYDGLNATNSLFSVSFGPYTLLKNFSVAQTADALTYAFIIKEFIVNVEGGTLNMTFTPESTPSNAYAFVNGIEVTSMPDLYSSTDGTLIVVGSSASITIDNSTALENVYRLNVGGNDISPSADTGLFRSWYDDQPYLFGAGLGIPETADPNMTIKYPTGTPSYVAPVDVYSTARSMGPTAQINLNYNLTWIFSIDSGFSYLVRLHFCEVSPNITKINQRVFTIYLNNQTAEGEADVAGWTNGNGIPHHRDYVVNPPDGKGQQDLWLALHPNTINKPEYYDAILN…
Cucumis sativus	Csativus130590	MKEIRGLAFAFAFASISVFVSLFFDVHVVLAQNYIPRDVILLDCGGPSTANDIDNRKWNTDDKSKFVPATGDSSVSKAATQDPSVPDIPFMTARVFSSSFTYSFPVAPSRLFVRLYFYPSSYGGLDASDALFSVSTQSYTLLKNFSASQTAAALNYAYIIKEYSIHVDDDRLNLTFTPSSTHPKAYAFVNGIEIVSMADIYSDTSGSTLIVGPSTPFIVDNSTALENVFRLNVGGNDISPSDDTGMYRSWFDDTPFLYGAAQGVTMSTDQNTTLNYPPGFPSYVAPENVYSTARAMGPDNNVNLNYNLTWIFPVDSGFFYLVRLHFCEIAANITKVNQRVFDIFLYNKTAMDSADVIAWSKSNDTPFYKDYVVFVPANGNPQQDLWLELHPDKTMRPNY…
Dacus carota	Dcarota015328	MRKSVQVGYGKLIVDFLLLAFVVGEVLAADYVPADNNLVNCGGPDDKVDGRQWTTDKGSKFVLAGAKSSTFEADAQKSSVPTTPYLTARVFQSEFTYSIPVAVGRKFIRLHFYPASYGNFNASKAIFSVSCGPYTLLKNFSAAQTAEALNYDIIVKEYSINVPSTMLNITFTPASNIPDSYAFVNGIEAVSHPDIYATEAALVGLSNQFTIDNSTALENVYRLNVGGNAISPSSDTGLFRSWFDDMLYIFGAGSGVSQTADPDMTIAYPPDIPAYVAPVDIYKTARTMGPDPNINDQYNLTWVFSVDSGFSYLVRLHFCEVSANVTKINQRVFDIFLNNKTAEAGADVVAWTVTNGVPIYKDYAVIVPSGPPQQDLWLALHPNLKAKSNYDDAILNGVE…
	Dcarota018647	MRSSSQFHDFRLVLGFLLLACVIGEISAADYLPADNNLVNCGGPSETVDGRQWTTDNGSKFVLAGAKSSTSPADTQRPSVPEIPYMTARVFQSEFTYSIPVASGRKFVRLHFYPASYGGLNASKAIFSVSCGQFTLLKNFSAAQTTEALNYDFIVKEYSVNVASTMVNITFTPASDTPDSYAFVNGIEVVSHPDIYSTDEAGIVGLNSQFSIDNFTAIENVYRLNVGGNAISPSSDTGLFRSWYDDMLYIFGAASGVSQTADSNMTIKYPSDMPTYVAPVDIYKTARTMGPDQHINAGYNLTWVFSVDSGFNYLIRLHFCEVSADVTKINQRVFEILINNKTADGDADVVGWTTSNGVPIYKDFVVLVPAGPPQQDLWLALHPNLKAKSNYNDAILNGV…
Eutrema salsugineum	Esalsugineum10010114	MVITEGRFRVSLVSFLLLLLSASPLISAADYTPTDKILLNCGGSSDSADTDNRTWIPDVKSKFLSSSGDSKTSPAATQDPSVPEVPFMTARIFRSPFTYTFPVAAGRKFVRLYFYPNSYDGLNATNSLFSVSSGSYTLLKNFSASQTAQALTYAFIVKEFIVNVEGGALNMTFTPESTPNAYAFVNGIEVTSMPDLYSSTDGSLLVVGSSGSVTIDNSTALENVYRLNVGGNDISPSADTGLYRSWYDDQPYIFGAALGIPETADPNMTIKYPTGTPTYVAPVDVYSTARSMGPTAEININYNLTWIFSVDSGFSYLVRLHFCEVSANITKINQRAFIIYLNNQTAEPEADVAAWTGGGNGIAFHKDYVVNPPEGKGQQDLWLALTPNQRNKPQYYDAI…
Eucaliptus grandis	Eucgr.A00782	MRITAAISSGGRALVFLCLSASFLLVVLGDDYKPADRILLDCGAASQTTDADGQVWTSEIGSKIPASTANAIMATAATQDPSVPQVPYMTARIFQSNFTYSFPVASGRKFVRLYFYPSVYNTYNASNAIFSVSAEGYTLLKNFSVAQTTEALNFAYVLKEYSVNVEGETLNITFSPSKNYAGAFAFVNGIEVQSMPDIYSATDGSTMIVGLNAPLTIDNTTALETAYRLNVGGQDISPSGDTGLFRSWYDDTAYIYGAGIGVTETAGPNMTIHYPSSMPTYVAPVNVYSTARSMGPNASVNLQYNLTWIFSVDSGFNYLIRLHFCEVADVITKLNQRMFEIFIGNQTADDQADVAGWTKGNGIPAYRDYVVLVPDGGSQQDLWLALHPNTALKPQYYDA…
Fragaria vesca	Fvesca.mrna13568	MKCFFFYIWFASTIHSVFSANYIPSDKIFLNCGGPQESTDADGQKWTSDVGSKFASGANSTTSPAATQDPSVPETPFMTARVFHSDYTYKFPVASGRIFVRLSFYPASYAGLNASGAVFSVMVESYTVLKNFSVVQTTEALDYAFVTKEFVVNVEGESLDVTFKPSSSVPNAYAFVNGIEVVSMPDIYSSTDGTTMIVGQSSPFYIDNSTALENVYRLNVGGNDISPSKDTGLLRSWYDDTAYLFGAAFGVPEFADGNMSIAYPKDMPTYVAPEDVYKTARSMGPNNNINLNYNLTWVFSIDSGFMYLVRLHFCEVAANITKLNQRVFDIYLNNQTAESGFDVAGITQGNGIPLYKDYVVMVPNGSPQEDLWLALHPNPSTKPQWYDAILNGVEIFKIN…
Glicine max	Glyma.09G273300	MMTSMNRYYVCVPLFVCLVLAIELVVAEDFQPTDKILLNCGGPPSSTDTDGREWTTDNGSKFGSSTAKSATSPAATQDPAVPQVPYMTARVFHAPYTYTFPVASGWKFLRLHFYSASYSSLNASDALFAVAANSYTVLRNFSVAQTTLALNYAYIMREFAIHVEGESLNVTFTPSTNASNAYAFVNGIEIVSMPEIYTSTDGTLMMVGSNSPFPIDNSTALECVYRLNVGGNDISPSHDTGMFRSWSDDMPFLYGAAFGVTEPADPDVKFEYPPGTPSYIAPLDVYSTARTMGPNPEINTNYNLSWIFNIDSGFSYLVRLHFAEVSSNITKINQRVFDIFLNNQTAMPQADVIAWAKEFDLSHSNGVPVHKDYVVFVPNGEPRQDLWLALHPDKTEKPM…
	Glyma.18G215800	MRSMNRYYVCVPLFVCLVLAIELVVAKDFEPKDKILLNCGGPPSSTDTDGREWTTDVGSKFGSSTAKSATSPAATQDPAVPQVPYMTARVFHAPYTYTFPVASGWKFLRLHFYSASYSSLNASDALFAVAANSYTVLRNFSVAQTTLALNYAYIMREFAIHVEGESLNVTFTPSTNASNSYAFVNGIEIVSMPEIYTSTDGTLMMVGSNAPVTIDNSTALECVYRLNVGGNDISPSHDTGMFRSWSDDMPFLYGAAFGVTEPADPDVKFEYPPDTPSYIAPLDVYTTARTMGPNAEINTNYNLTWIFNIDSGFSYLVRLHFAEVSSNITKSNQRVFDIFLNNQTAMPEADVIAWAGEFDLSHSNGVPVHKDYVVFVPNGEPRQDLWLALHPNESNKPMY…
Gossypium raimondii	Graimondi005G120700	MNSADEFCSMCIIILVSLLFQLVLAADYVPTEKILLNCGGKSEATDNDNRKWTPDVGSKFLLGSGNSVASQAATQDPAVPEVPYMTARVFRSNFTYSFPVVPGRKFLRLYFYANSYDGQIAANALFSVTCGSYTLLKNFSAAQTSEALNYAFVVKEYSINVDDDHLNLTFTPSTPSNAYAFVNGIEVLSMPDIYGNADGISIVGQNIPFTIDNSTALENIYRLNVGGNDISPSADTGLFRSWYDDQPYLFGAAYGVSGAADPNVTIDYGTMPTYIAPKDVYASARSMGPNAEINNHYNLTWMFSVDSGFSYLVRLHFCEFTDNITKINQRVFDVFLNNQTADQGVDVIALASDQVDVPVYVDYVVIVPGGNSQQDLWLALHPDTSGKPQYYDAILNGVE…
	Graimondi006G235700	MKNSVATQSFPKLVSLFASLLLLFHLVLAADYVPTEKILLNCGEKSDLSDNDNRKWTPDVGSKFLTGTEKSVTSPASSQDPAVPEVPYMTARVFHSNFTYSFPVVSGRKFVRLYFYANSYDGQNATNALFSVTSGSYTLLKNFSAAQTSEALNYAFVIKEYSINVDGDHLNLTFSPSSTPSNAYAFVNGIEVLSMPDLYSNSDGVPIVGQQVPLTIDNATALENVYRLNVGGSDISPSGDTGLFRSWYDDQPYLFGAAFGVSAAADPNVTIDYGTMATYTAPVNVYTSARSMGPNAPINDNYNLTWLFSIDSGFSYLVRLHFCEFTDNITKINQRVFNIFINNQTAELGFDVIAAAEQVDVPVYRDYVVVVPGSNSQQDLWLALHPNETDKPQYYDAIL…
	Graimondi011G124900	MRNSVDPSFPMSVIIFLSLLLLLFQLVLAADYVPTEKILLNCGEKSELTDNDNRKWTPDFGSKFLVGTGNSVISRAATQDPAVPEVPYLTARVFRSNFTYSFPVVAGRKFVRLYFYANSYDDRNSSNALFSVTSGSYTLLKNFSAAQTSEAMNYAFIVKEYSINVDGDRLNLTFSLGSTPSNAYAFVNGIEVLSMPDIYSNTDGITIVGQNSQFTIDNSTTLENIYRLNVGGNDISPSGDTGLFRSWYDDQPYLFGAAHGVSGAADPNVTIDYGTMPRYIAPQDVYTTARSMGPNAQVNYNYNLTWLFSVDSGFSYLVRLHFCEFTDNITKVNQRVFDVFLNNQTAEQGVDVIALADEVDVPVFRDYVVIVPGGNSQQDLWLALHPDPSSKPQYYDALL…
Kalanchoe laxiflora	Kalax.0043s0040	MRRSSGKVRLPLVSDSLSLALPLLMLLFVELISAADYVPVDQIFVDCGASAPESTDADGRKWTTDSNSKFLQASSTSLTSPAATQDPSVPEVPFMTARLFRSNFTYSFPVTSGRKFIRLYFYPAAYGSMDASDAVFSVTAGGGSYTLLKSFNASQTALALNYAFIVKEYSINVDSEQLDITFIPSANSSNSYAYVNGIEIVSAPDIYNTEDGSSLIVGQSTPYTIGNTTALESLYRLNVGGSDISPSHDTGMFRSWYDDSPYIYGAGFGVTITAGPNMTIKYPKSMPTYVAPVNVYDTARSMGRYSNVNVNFNLSWILPVDSGFSYLVRMHFCELEVNFTKINQRAFQIFLSNQTAGDADVAGWTNGNGIPIYKDFVVLMAKGKPQEDLWVDLHPNVAS…
	Kalax.0138s0009	MRRSSGKVRLPLVSDSLSLALPLLMLLFVELISAADYVPVDQIFVDCGASAPESTDADGRKWTTDSNSKFLQASSTSLTSPAATQDPSVPEIPFMTARLFRSNFTYSFPVTSGRKFIRLYFYPAAYGSMDASDAVFSVTAGGGSYTLLKSFNASQTALALNYAFIVKEYSVNVDSEQLDITFIPSANSSNSYAYVNGIEIVSAPDIYNTEDGSSLIVGQSTPYTIGNTTALESLYRLNVGGSDISPSHDTGMFRSWYDDSPYIYGAGFGVTITAGPNMTIKYPKSMPTYVAPVNVYDTARSMGRYSNVNVNFNLSWILPVDSGFSYLVRMHFCELEVNFTKINQRAFQIFLSNQTAGDADVAGWTNGNGIPIYKDFVVLMAKGKPQEDLWVDLHPNVAS…
	Kalax.0240s0006	MRSSGRVRLPAILGLALLLLLRVEFIFAADYVPVDQIFLDCGASAPETTDADGRKWTTDNNSKFLLASSASLTSPAATQDPSVPEIPFMTARLFRSNFTYSFPVTSGRKFIRLYFYPAAYGEMNASDAVFSVTAGGGSYTLLKSFNASQTALALNFAFIVKEYSVNVDSEQLSITFSPSSNSSNSYAYVNGIEIVSAPDVYNTEDGSSPIVGQSTPYMIGNTTALENVYRLNVGGSDISPSHDTGMFRSWYDDSSYIYGAGFGVTETAGPNMTIRYPKSMPTYVAPVNVYETARSMGPNSNINLNFNLSWILPVDSGFSYLVRMHFCEIDVNITKVNQKVFQIFISNQTADDGADVAGWTNGNGIPIYKDFVVLMGKGKPQEDLWIELHPNTASKPQFY…
	Kalax.1321s0003	MRSSGRVRLPAILGLALLLLLRVEFIFAADYVPVDQIFLDCGASAPETTDADGRKWTTDNNSKFLLASSASLTSPAATQDPSVPEIPFMTARLFRSNFTYSFPVTSGRKFIRLYFYPAAYGEMNASDAVFSVTAGGGSYTLLKSFNASQTALALNFAFIVKEYSVNVDSEQLSITFSPSSNSSNSYAYVNGIEIVSAPDVYNTEDGSSPIVGQSTPYMIGNTTALENVYRLNVGGSDISPSRDTGMFRSWYDDSSYIYGAGFGVTETAGPNMTIRYPKSMPTYVAPVNVYETARSMGPNSNINLNFNLSWILPVDSGFSYLVRMHFCEIDVNITKVNQKVFQIFISNQTADNGADVAGWTNGNGIPIYKDFVVLMAKGKPQEDLWIELHPNTASKPQFY…
Kalanchoe fedtshenkoi	Kfed0024s0451	MRRSSGKVRLPLVSDSLSLALPLLMLLFVELISAADYVPVDQIFVDCGASAPESTDADGRKWTTDSNSKFLQASSTSLTSPAATQDPSVPEIPFMTARLFRSNFTYSFPVTSGRKFIRLYFYPAAYGSMDASDAVFSVTAGGGSYTLLKSFNASQTALALNYAFIVKEYSVNVDSEQLDITFIPSANSSNSYAYVNGIEIVSAPDIYNTEDGSSLIVGQSTPYTIGNTTALESLYRLNVGGSDISPSHDTGMFRSWYDDSPYIYGAGFGVTITAGPNMTIKYPKSMPTYVAPVNVYDTARSMGRYSNVNVNFNLSWILPVDSGFSYLVRMHFCELESNFTKINQRAFQIFLSNQTAGDADVAGWTNGNGIPIYKDFVVLMAKGKPQEDLWVDLHPNVAS…
	Kfed0208s0022	MRSSGRVRLPAILGLALLLLLRVEFIFAADYVPVDQIFLDCGASAPETTDADGRKWTTDNNSKFLLASSASLTSPAATQDPSVPEIPFMTARLFRSNFTYSFPVTSGRKFIRLYFYPAAYGEMNASDAVFSVTAGGGSYTLLKSFNASQTALALNFAFIVKEYSVNVDSEQLSITFSPSSNSSNSYAYVNGIEIVSAPDIYNTEDGSSPIVGQSTPYMIGNTTALENLYRLNVGGSDISPSHDTGMFRSWYDDSSYIYGAGFGVTETAGPNMTIRYPKSMPTYVAPVNVYETARSMGPNSNINLNFNLSWILPVDSGFSYLVRMHFCEIDVNITKVNQKVFQIFISNQTADDGADVAGWTNGNGIPIYKDFVVLMAKGKPQEDLWIELHPNTASKPQFY…
Lotus japonicus	Lj1g3v2533770	MMGKMNQYCVGVPLFLCLVLAVELVLAADFKPTDKILLNCGGPPDSSDTDGRDWTTDKGSKFGALGGNSTTSSAATQDPAVPQVPFMTARVFFAPYTYSFPVASGRKFLRLYFYSASYSGLNASDALFGVEAQSYTLLRNFSVSQNTLALNYAYIVKEYSINVEGGTLNVTFRPSTNASNAYAFVNGIEVVSMPDIYSSTDGTTMIVGTDSAVTIDNSTVLENLYRLNVGGNDISPSHDTGMFRSWSDDMPYIYGAGLGVTEPADPEVKLEYPPDTPTYIAPADVYTTARSMGPDASINKNYNLTWIFSIDSGFSYLVRLHFCEGSTNITLINQRVFDIFLKNETAQAEADVIAWANLYDLSHSNGVPVHRDFVVFVPNGEPRQDLWLALHPDTSSKPQ…
Linum usitatissimum	Lus10014185	MRRRSLLCFWALLLSLSAGELGFLRAQNYAPTDKILLNCGANSDLNDTDGQTWHPDDKGSKYLTPADSLTSPASSQNPGVPQVPFMTARIFRSNFTYTFPVGSGHKFLRLYFYPASYGNNLNATDALFSVSAGSFTLLNNFSVSQTASALNWDVVVKEYSINVETESESLNVTFSPSATNSRAFAFVNGIEIVSMDDIYSSPDGSVPIIGSSTGTYTIDNSSALENVYRLNVGGNDISPSGDTGMLRSWADDQAYIFSAAIGVVQSSDPGVKLSYPSGTPSYIAPENVYMTARTMGPTPQFNRNYNLTWIFSVDSGFNYLVRLHYCEMSTNVTKNNQRVFSVYINNQTAEAEFDVVAYADGKSGVAVHKDYVVLVNGGKNPQEDLWLALTPNDRNKPEF…
	Lus10022728	MRRKSLLCFWALLLLALAAGDLRLLRAQNYAPTDKILLNCGANSDLNDTDGQIWHPDDKGSKYLTPADSLTSPASSQNPGVPQVPFMTARIFRSNFTYTFPVGSGHKFLRLYFYPASYGNNLNATDALFSVSAGSFTLLNNFSVSQTASALNWDVVVKEYSINVETESESLNVTFSPSATNSRAFAFVNGIEIISMDDIYSSPDGSLPIIGSTTGTYTIDNSSALENVYRLNVGGNDISPSGDTGMLRSWADDQAYIFSAAIGVVQSADPGVKLSYPSGTPSYIAPENVYMTARTMGPTPQFNRNSNLTWIFSVDSGFNYLSGVAVHSDYVVLVNGGKNPQEDLWLALTPNDRNKPEYYDAILNGVEIFKISTSGSKNLAGPNPVPLPKQEIIDPSRVR…
Musa acuminata	Macuminata10P01750	MQLRSLLCASVAFSLLAATLVVVAVDNSTYYVPRDDILLNCGASGQASSFDGRSWTGDTGTRYAPSLNGDGFDALRQDPSVSTVPYSTARVFTSPFTYRFPLSAGRKFIRLHFYPSDYSNHAVSDAFFSVTSGPYTLLHNFSSYLTADALNFAYLIREYSVNVSTGGLNLTFIPSTTHPNSYAFINGIEIVSIPDLFSSATPLLVDGDDGHIVYTIDPDQALETVYRLNVGGQAIPPIEDSGLFRSWDDDSPYIYGAAFGVTYSNDPNVTITYPTSVPSYIAPPDVYSTARSMGPNAQVNLNYNLTWILPVDAGFYFLVRLHFCEIQYPIVKINQRVFDIYLNNQTATEEADVIGWSGGIGIPVYRDYVVMTMGRGQMDLWVALHPDTLSKPEYYDSIL…
	Macuminata3P09730	MKNHYIPPSVLVCASIVLLLTVAPASVAADNSTYVPRDHILLDCGASGQATDANGRSWTADSGSKYAPFLNGGGFTAPLQDSSVPQVPYLTARVFTSPYTYSFPLGAGRKFIRLHFYPSNYSNHAASDAFFSVTAGPYTLLHNFSAYQTADALNFAYLTREFSVNIVSIPDFFSSARPVLLNGGTPIVYTVDQDQALETVYRLNVGGQAIPPTKDSSLFRTWGDDSPYIYGAAFARSMGPDSQVNLNYNLTWILPVDAGFYYLVRLHFCEIQYPITKMNQRVFDIYINNQTAQLQADVIAWSGGIGIPVYEDYVVITTGSGQMDLWVELHPDTMSKPEYYDAILNGLEVFKLQNSNGSLAGLNPGPRPEPEVDLSRIFSHKNGKHKSKIPSVVGGKKWK…
	Macuminata8P01710	MRNHLGMSLGLLSASLLFLVIAPISIAADDSSYVPRDNILLNCGASGQAKDTDSRIWTGDTGSKYGPSLNVAGLTASLQDSSVPQVPYMTARVFTSPYTFSFPLGPGRKYIRLHFYPCNYSTHAASDALFSVTSDSHTLLSNFSAYLTADSLNYAYLTREFSVNVSTGGLNLTFTPSTAHPQAYAFVNGIEVVSIPDIFGSANPMLVVGGGTSVQYSIDQDWALETMYRLNVGGQSLSPTQDSGLFRSWNDDSPYIYGAAFGVTYSSDPNVTISYPSALASYIAPSNVYSTARSMGPDAHVNLNYNLTWILPVDAGFYYLLRFHFCEIQYPMTKVNQRVFDIFVDNQTVQRGADVIAWSSGIGVPVFEDYVVITAGSGQMEMRIALHPDTETKPQMFDA…
	Macuminata8P21410	MYILDRKLRGEGRDDPRLRSLDPRDGSRAPLRHAEAASFHGSCGLRSASGRHEGRITSTPAPSMPSIIHRDVKTTNILLDGKWMANVSDFGHSKIGRATDSTHVTTVVKGGFGCLDPHELGGVGGALRCQRKGVLDQIIDPYLQGKTTRQWFVVAVQVMFMCCRIDRGVRRHLGQLTSARVLSPLSSSSLPIPSCHSDVSADPMANNVGYESYCDLLLMAKEEEDSYETSLAEMHHQDVRPPMILAYLLTLFVPSQLAAVLVAAQNSTYKPRDHILLNCGASGQVTDLDGLNWTGDAGSKYAPSLNGGGSAARQDPSVSSVPYLTARVFTSPYTYTFPLGAGRIFIRLHFYPTTYSNHSASDAFFSVTSGHYTFLQNFSASLTADALNFAYFSLEYSVN…
	Macuminata9P04860	MRNRFGSASLLLFLAMAPILVAADNSTYVPRDYILLNCGASGKAIDTDSQTWTGDAGSKYGPSLNAVGFTAPQQDSSVPEVPYLTARVFTSPYTYSFPVGPGRKYVRLHFYPSNYSNHVASDAFFSVTSDTHTLLSNFSAYLTADSLNYAYLAREFSVNIVSIPDIFSSANPMLVMGGSALPYTIDQDWALETVYRLNVGGQSLSPTQDSGLFRSWNDDSPYIYGSSFGVTYSNDPNVTISYTDNVPNYTAPVDVYSTARSMGPNANVNLNYNLTWILTVDAGFYYLVRFHFCEIQYPITKLNQRVFDIYINNQTAQEGADVIGWSTGIGIPVFKDYVVVTTGSGQMELWIALHPDTKNKPQFYDAILNGLEIFNKIFDGQSTKSKSRTAAIAGGVKGK…
Manihot esculenta	Manes.08G170100	MGRWFPACALVLLCLASVIFVAFAQNYMPTDKILLDCGATSDDTDTDGQKWTADKGSKFLASSANSSISPAATQDPAVSQVPFMTARVFRSTFTYSFPLGDGRKFVRLYFYPSSYAGLNASDALFSVTAGSFTLLKNFSVAQTTEALNYAFIVKEYSINVDGGILNITFGPSSNSPKAYAFVNGIEIVSMTDIYGNTDGTLMIVGNDASFTIDNSTALENVYRLNVGGNEISPSGDTGMLRSWSDDQPYLYGAAFGVPETADPNTTIKSPVPPYVAPLNVYSTSRSMGPNANINLNYNLTWIFSVDSGFSYLVRLHFCEVASNITKINQRVFNIFLNNQTAENGADVIAWAGHNGVPVHKDYVVLVPDGSPQQDMWLALHPNTDSALKSQFYDAILNGV…
	Manes.09G122900	MGRCSPASVLVLLCLASAILVGFGQNYLPTDKILLDCGASSDDSDADGQKWTADKGSKFLASTVNSTISPAATQDPAVPQVPFMTARVFHSNFTYSFPLADGRKFVRLYFYPASYSGLNASDSLFSVTAGSYTVLKNFSAAQTTEALNFAYIVKEYSINVDGGTLNITFSPSSNPSKSYAFINGIEIVSMPDIYSSTDGTLMLVGNSAPFIIDNSTALENVYRLNVGGNDISPSGDTGMLRSWSDDQPYLYGAGFGVPETADPNMTIERPVPPYIAPLNVYSTARSMGPNANINVNYNLTWIFSVDSGFSYLVRLHFCEVASNITKINQRVFSIFLNNQTAEDQADVVAWANFHNGVPVHKDYVVLVPGGSPQQDLWLALHPNTDSALKSQYYDAILNG…
Malus domestica	Mdomestica0000247000	MVDDKSVEAQSHELQKIGHEIISEGMVLDDQFQVVVIIDKLPPTXKIFKNSLRHKTKEFFLESLITRLRIEEEAKKQELKEEILVVSSNQKATYFNRNQTLVMLKPNGKNMKIQNKNHNKRLNNNTNKVQNQNSSXLQNRYQLPSYAASDLRQFEXYNXRLYQREHYICNPYTKQYWIALPTCWLSGSMGTQLCLGKRGHSARFPTKSYEKVKMHVIASLAKNIAIMSYYSMGSTFEFYKRHLPNSDPTRKVKPALSQSTSTESELGMASAENTHTTNGNFPETLSTTKLNSYTVFVLVFLSIHVVLSANYVPSDKIFLNCGGPPETTDSDGLKWTSDVGSKFASGGNSSTTSAAATQDPSVPDVPFMTARVFRSEFTYKFPVASGRKFIRLYFYPASY…
	Mdomestica0000249114	MIMNTAGFIAVFIVVFLSIHLVFAANYVPSDKIFXNCGGPAETTDSXGVKWTSDVGSKFASGGNSSTTSPAATQDPAVPEVPFMTARVFRSQFTYKFPVASGRKFIRLYFYPASYAELNASNAVFTVTAQSYTILKNFSVAQTTEALDYVFITKEFIVNVEGETLAVSFTPSSXVANAFAFVNGIEIVSMPDIYSATDGTTMIVGQSTPFYIDNSTALENVYRINVGGNDISPPKDTGLFRSWYDDTQYLLGAAXGAPETXDPNMTISYPSGMPTYIAPEDVYSTARSMGPDQRINLNYNLTWIFSIDSGFSYLVRLHFCEVAQNITKINQRVFDIFLNKQTAMAGADVIAWAGGNGIPVYKDYVVFVPNGKPQVDLWLELHPNTSDKPNYDDSILNGV…
	Mdomestica0000390677	MPDIYSATDGTTMIVGQSTPFYIDNSTALENVYRINVGGNDISPPKDTGLFRSWYDDTQYLLGAAYGAPETTDPNMTISYPSGMPTYIAPEDVYSTARSMGPDQRINLNYNLTWIFSIDSGFSYLVRLHFCEVAQNITKINQRVFDIFLNKQTAMAGADVIAWAGGNGIPVYKDYVVFVPNGKPQVDLWLELHPNTSDKPNYDDSILNGDTIDPTKARPSSGHGKRKSGQTAIIAGGVGGGIALALVLGFLAICVSRRRXQGKDASSSDGPSGWLPLSLYGNSHSAGSAKTNTTGSYTSSLPSNLCRHFSFAEIKSATNNFDEALLLGVGGFGKVYKGEIDGGTTKVAIKRGSALSDQGVHEFQTEIEMLSKLRHRHLVSLIGYCEENCEMILVYDYMA…
	Mdomestica0000445374	MIMNTAGFIAVFIVVFLSIHLVFAANYVPSDKIFXNCGGPAETTDSXGVKWTSDVGSKFASGGNSSTTSPAATQDPAVPEVPFMTARVFRSQFTYKFPVASGRKFIRLYFYPASYAELNASNAVFTVTAQSYTILKNFSVAQTTEALDYVFITKEFIVNVEGETLAVSFTPSSXVANAFAFVNGIEIVSMPDIYSATDGTTMIVGQSTPFYIDNSTALENVYRINVGGNDISPPKDTGLFRSWYDDTQYLLGAAXGAPETXDPNMTISYPSGMPTYIAPEDVYSTARSMGPDQRINLNYNLTWIFSIDSGFSYLVRLHFCEVAQNITKINQRVFDIFLNKQTAMAGADVIAWAGGNGIPVYKDYVVFVPNGKPQVDLWLELHPNTSDKPNYDDSILNGV…
	Mdomestica0000613486	MIMNTAGFIAVFIVVFLSIHLVFAANYVPSDKIFXNCGGPAETTDSXGVKWTSDVGSKFASGGNSSTTSPAATQDPAVPEVPFMTARVFRSQFTYKFPVASGRKFIRLYFYPASYAELNASNAVFTVTAQSYTILKNFSVAQTTEALDYVFITKEFIVNVEGETLAVSFTPSSXVANAFAFVNGIEIVSMPDIYSATDGTTMIVGQSTPFYIDNSTALENVYRINVGGNDISPPKDTGLFRSWYDDTQYLLGAAXGAPETXDPNMTISYPSGMPTYIAPEDVYSTARSMGPDQRINLNYNLTWIFSIDSGFSYLVRLHFCEVAQNITKINQRVFDIFLNKQTAMAGADVIAWAGGNGIPVYKDYVVFVPNGKPQVDLWLELHPNTSDKPNYDDSILNGV…
Medicago truncatula	Medtr4g111925	MVIMKNMNKYFVCVPLFLFLVLAIELVLAADFKPTDKILLNCGGPAVSTDPDGREWTTDNGSKFGSSAVKSTTSQAATQDPAVPQIPFMTARVFQSPYTYSFPVASGWKFLRLYFYSASYGGLNASDARFGVTAQSYTVLRNFSVSETALGLNYDYIVKEYCIHVDEGTLNVTFTPSANASKAYAFVNGIEVVSMPDIYTSTDGTTMIVGTGTTFTIDNSTALENVYRLNVGGNDISPSKDTGMFRSWTDDVRYIYGAAFGVTETADPEVKLEYPPGTPSYIAPSDVYVTARSMGPNPNISLNWNLTWIFSIDSGFSYLVRLHFCEGTTTITKVNQRVFDIFLGNQTAQDGADVIAWADSFDLPHSNGVPVHKDYVVFAPNGPPQQDLWLALHPNTASK…
	Medtr7g073660	MVIMKNMNKYFVCVPLFLFLVLAIELVLAADFKPTDKILLNCGGPAVSTDPDGREWTTDNGSKFGSSAVKSTTSQAATQDPAVPQIPFMTARVFQSPYTYSFPVASGWKFLRLYFYSASYGGLNASDARFGVTAQSYTVLRNFSVSETALGLNYDYIVKEYCIHVDEGTLNVTFTPSANASKAYAFVNGIEVVSMPDIYTSTDGTTMIVGTGTTFTIDNSTALENVYRLNVGGNDISPSKDTGMFRSWTDDVRYIYGAAFGVTETADPEVKLEYPPGTPSYIAPSDVYVTARSMGPNPNISLNWNLTWIFSIDSGFSYLVRLHFCEGTTTITKVNQRVFDIFLGNQTAQDGADVIAWADSFDLPHSNGVPVHKDYVVFAPNGPPQQDLWLALHPNTASK…
Mimulus guttatus	MguttatusJ00023	MKKLWLISALSFLLVVLLGVEIISAADYVATDQFFLNCGGPPDSTDPDGRKWTSDIGSKFALSTTKSSTSPAATQKPSVPEVPYMTARIFQSEFTYSFPVAPGRKFVRLYFYPATYNGLEASNAIFSVTSGSFTLMKNFSASQTTEALNYDYIMKEFSMNIPSEVLNVTFTPSPNTSNSYAFVNGIEVVSHPDIYSTDGTVKVVGQTTGFNIDNGTALENVYRLNVGGNDISPSRDTGLFRSWRDDSSYIYGAANGVTEVPDSNVTVGYPSGSPSYIAPIDVYRTLRSMGPTTAVNQNYNLTWQFNVDTGFSYLVRLHFCEITDVITKVNQRVFIIFMGNQTAEKEADVIAWGGGKNGIPIHKDYVVFVPTGPPQQLLWLALYPNIALKPQYYDAILNG…
Citrus sinensis	orange1.1g036624	MKNLNKQFLSTLFIFLSLASAIHVTLAADYIPSEQILLNCGESSILSDDDKRSWTPDIGSKFLLSTKDSTTSKAATQDPSTPTIPYMTARVFRSEFTYSFPVVAGRKFVRLYFYPNSYNRLNATDALFSVSTGPYTLLKNFSVAQTAEALNYAYVIKEYAIPVDGETLNITFSPMNVSNAYAFVNGIEVMSMPDIYKNTDGDLMIVGQSSPISIDNTTALENVYRLNVGGKDISPSGDTDLFRSWYDDQPYIFGAALGVPVTIGPNMTVRYPSNIPSYVAPVDVYATARQMGPNPQINLNYELSWVFSVDSGFSYLVRLHFCEVLPEITKINQRVFDILLNNQTAFPAFDVAGLTKGNGIPLYQDFAVFVPGNGPQKDLWLGLHPNVASKTQYYDAILN…
Oryza sativa	Os01g56330	MGSSRFVLLLLLLLAVAACVARGQGGGNSSSAAAPAPAAGAGPFVPRDDILLDCGATGKGNDTDGRVWSGDAGSKYAPASLGSASAAGQDPSVPQVPYLTARVSAAPFTYSFPLGAGRKFLRLHFYPANYSSRDAADARFSVSVPAANVTLLSNFSAYQTATALNFAYIVREFSVNVTTPTMELTFTPEKGHPNAYAFVNGIEVVSSPDLFDISTPNLVTGDGNNQPFPIDAGTALQTMYRLNVGGQAISPSKDTGGYRSWDDDSPYVFGAAFGVSYPKDDNVTIAYPSNVPEYVAPVDVYATARSMGPDKNVNLAYNLTWIMQVDAGFTYLVRLHFCEIQYPITMINQRVFNIYINNQTAFQGADVIAWTNNNGIGSPVYQDFVVTTVGSGAMDLWVA…
	Os03g21540	MMVSSRFVAVLLLVALAPAARGQGGGGGNSSAPAASPPGPFVPRDNILLDCGATGQANDTDGRLWTGDTGSKYLPANLAAAAATAQDPSVPQVPYLTARFSAAPFTYSFPVGAGRKFLRLHFYPANYSNRNAADALFSVSIPDPNITLLSNFSAYQTALALNFDYLVREFSVNVTASTLDLTFTPEKGHPNAFAFVNGIEVVSSPDLFGSSNPMEVTGDGSGTPFPIDAGTAMQTMYRLNVGGNAISPSKDTGGYRSWEDDTPYIPFASFGVSYANDTNVPINYPDSIPQYVAPADVYSTARSMGPDNNVNLQYNLTWAMQVDAGYQYLVRLHFCEIQSGISKINQRTFDIYINNQTAFSGADVIAWSTGLGIPVYKDFVVFPMGSGPMDLWVDLHPNV…
	Os05g25350	MIHPSLLTTIQWVALSTLILITIAADNYSSSSSPIFLNCGASTMQLDINNRSWEGDTRSKFASAMNGIAASATYQDPSLPSLVPYMTSRIFISNYTYSFPISPGRIFVRLYFYPVAYGYYASEDAYFGVKTNNLILLDNFNASQTAQAANYAYILREFSLNVTLGSLDLTFFPSTQNGSYAFVNGIEIVPTPDIFTTRTPTHNTEGNLDPSDIDSMTSFQTMYRLNVGGQAIIPQGDSRFYRSWEDDSPYIYGAAFGVTFGKDSNVTITYPGTMPNYTAPADVYATARSMGPNWQINLNYNLTWILSVDAGFYYLLRFHFCEIQYPITKMNQRSFFIYINNQTVQDQMDVIRWSGGIGMATYADYLIVTVGSGQMDLWVALHPDLSSRPQYYDAILNGL…
	Os05g25370	MMHPSLLATTQWVTLSTLLSIAIAADNYFSSSSPIFLNCGASAMQLDSNNRSWDGDTSSTFAPSVKGLAARASYQDPSLPSLVPYMTSRIFISNYTYSFPVIPGRMFVRLHFYPVAYGNYASRDAYFGVTTNNLTLLDNFNASQTALAAKYAYILREFSLNVTSGSLDLTFFPSTQNGSYAFVNGIEIVPTPDIFTTLSPIPPTNGNPDPSDIDSMISFQTMYRLNVGGMTISPQGDSMFYRSWENDSPYIYGSAFGVTFSKDSNVTITYPSTMPNYIAPADVYGTARSMGPIAQINLHYSLTWILPVDAGFYYLLRFHFCEIEYPITKVNQRSFFIYINNQTVQEQMDVIVWSGGIGITTYTDYVIVTVGSGQMDLWVALHPDLSSGPEYYDAILNGL…
	Os05g25430	MANRTELATLLCIPLFSLLLLDVVAGNFTGPHQIRLRCGGTSTAIDSDGRTWEGDANSKLALDGLAANASYLDPLLPSPVPYMTARIFSSNFTYWFGLNPGRVFLRLYFYPTEYADRAAADALFSVTAGILVLLNDFNPSQVAHAMGRTYLILEYSVNVPSGDLDVTFSLSPHHTGSYAFVNGIEVVSTPDIFTKPAPTFLNVGISDPFPISVNIGLQTMYRLNVGGETISPKDDSEFCRTWGKDSPYISGDSGLNFFKDDTVTISYPRTMPSYIAPVGLYETARSMGLKGYINLRYNLTWILPIDAGFHYLLRLHFCEIQHPITKANQRTFFVYINNQTAQKMDVIVLSGGIGVPIYTNYIVGPIGYGQTDLRVALHPDVETNPEFVDAILNGLEVFK…
	Os05g25450	MMHPSLLATIQWLTLSALLSIAMAADNNSTASAPIFLNCGASGVQPDSYNRSWDGDASSKFAPSVKGNVARASYQDPSLPSPVPYMTARFFTSNYTYSFPVSPGRMFVRLHFYPTNYNGNLDSANAYFGVTTNNLILLDNFNASQTALATSSAYFFREFSVNVTSSSLKLTFAPSTRNGSYAFVNGIEIVPTPDIFTTPTPTSANGGDNVQYGIDPVMGLQTMYRLNVGGQPISPQGDSGFYRSWDNDSPYIYGAAYGVTFSKDGNVTIKYPNTEPNYTAPVAVYATARSMGPTAQINLNYNLTWILPVDAGFTYLLRFHFCEIQYPITKVNQRSFFIYINNQTAQNQMDVIVWSGGIGRTTYTNYVVTTVGSGQTDLWVALHPDLSSKPEYFDAILNG…
Oropetium thomaeum	Othomaeum01239A	MRGVLLALVLAACAASALAQAGGGGNSSTPFVPRDDILLDCGATDRGNDTDGRLWTGDAGSKYLPPKLASVAATSQNPSVPQVPYLTARASASPFTYSFPVAPGRKFLRLHFYPANYTDRDAADALFSVSVAVPGGKVTLLSNFSALQTATALNFDYLVREFSVSVSSQTLDLTFTPEKDHPNAFAFVNGIEVVSSPDLFNISTPNLVTGDGNNQPSPIAPGTAMQTMYRLNVGGQAISPSKDTGGFRSWDDDSPYIYGAGLGVTYPNDKDVTITYPDNLPDYVAPVDVYSTARSMGPDKNVNRNSKLQWMMQVDAGFQYLVRLHFCEIQDPITKPNQRVFNIDINNQTAFPGADVILWATSAGATSGSGSPVFQDFVVNTFGSGPMDLWVALYPDVES…
Panicum halli	PhalliC03411	MVHPTLSVILRCLTLLCILSLTVAAADNNTTGSGQIRLDCGASSPTSTDADERTWDSDIGSRFAPLLKGTAATASYQDPALPSPTPYMTARIFTSNYTYSFPISPGRMFVRLYFYPSTYDNYAPGNAYFGVTAGNLTLLDNFNASRNALAINVACFFLEYSINVTADRLDLTFAPSTHHNGSSAFVNGIEIVPTPDLFTTPMPTMANGGNPNPFPIVPSTGFQTMYRLNVGGHAISPKGDIGFYRSWGDDSNYIFGGQGVTFGKDKNLSIIYTPSVPNYTAPVDVYASARSMGPNPEVNLKYNLTWTLPVDAGFYYLLRFHFCEIQYPITKFNQRSFFIYINNQTEQQQMDVIAWSRGIGRTTYTDYAIITAGSGQMDLWVALHPDLSSRPEYYDAILN…
	PhalliD02353	MPRPPTSPPRPPPPGRTPRSRRCPTSPRGSRPRPSPTPSRSAPAVSSSGCTSTRPTTPTTTPPTGSSPSPSPSRAASSRSSPTSAPTRPPPRSASPTSSWSSPSTSPPRRSTSPSHRRRATPTPTRSSTASRSSPPPTFSTSPHRIWSPGMATTSHSRSMPALRCRPCIGSTSEARRSRPPRTPVDAGFMYLVRMHFCEIQYPVTKVNQRVFDIYINNQTAMKGADVITWATTVNGATTGIGSPVYQDYVVSTFGLGPMDLWIALHPDVEAKPERYEAILNGLEVFKIQLSNGSLAGLNPIPSVEPMADRAAKKKSAVGPIVGGVVGGLVVLALGYCFFVFCRRRRSAGKDAGMSDGHSGWLPLSLYGNSHTSSSAKSHTTGSYASSLPSNLCRHFSFA…
Phaseolus vulgaris	Phvul.008G081000	MWSMNRYCVCVPLLVCLVLAIELVVAKDFQPTDNILLDCGGPPSSTDTDGREWTTDVGSKFDSSSSKSTTVSPAATQDPAVPQVPYMTARVFHAPFTYAFPVASGWKFLRLHFYPASYSNLNASNALFAVTANSYTLLRNFSVAQTTLALNYAYILKEFAIYVERKTLNVTFTPSTNASNAYAFVNGIEVVSMPDIYTSTDGTTMIVGTDTAYTIDNSTALENVYRLNVGGNDISPSHDTGMFRSWYDDVPFLFGAAFGVTQPADPDVKFEYPPSTPSYIAPLDVYTTARSMGPDENINMNYNLTWIFNIDSGFSYLVRLHFAEVSSNITMVNQRVFDIFLNNQTAAPADVIAWAKDFGLSHSNGVPVHKDYVVFVPENVEPRQDLWLALHPDPTNKPM…
	Phvul.008G082400	MWSVNRYCVCVPLFVCLVLAIELVVAKDFQPTDNILLDCGGPSSSTDTDGRVWTTDVGSKFDSSSAKSTTVSPAATQDPAVPQVPYMTARVFHAPFTYAFPVASGWKFLRLHFYPASYSNLNASDARFAVTANSYTLLRNFSVAQTTLALNYAYILKEFAIYVEGKTLNVTFTPSTNASNAYAFVNGIEVVSMPDIYTSTDGTTMIVGTNTAYTIDNSTALENVYRLNVGGNDISPSHDTGMFRSWSDDVPFLFGAAFGVTEPADPDVKFEYPPGTPSYIAPLDVYTTARSMGPNPKINTNYNLSWIFNIDSGFSYLVRLHFAEVSSNITKNNQRVFDIFLNNQTATQEADVIAWAKEFGLSHSNGVPVHKDYVVFIPEDVEPRQDLWLALHPDPTDKP…
Populus trichocarpa	Potri.006G110000	MDKCFYVSVYVSLCLLSSIQVIFAANYVPTEKILLDCGANSDQSDSDGRDWTSDRGSSFLSSSTNSSTATASTQDPSVPQVPYLTARIFRSSFTYSFPVVSGRKFIRLYFYPSSYSGLNASNALFSVTAGSYTLLSNFSVAQTAEALNYVSIMKEYLVNVDGDTLKITFSPSSNPSSAYAFVNGIEIVSMPDIYSNVDGVMIVGQDAPFTIYNTTALENVYRLNVGGNSITPSADTGLFRSWSDDQIYLYGAAYGLTQSADPNMTIRYPAGMSSYVAPSDVYATARSMGTDPRINMNYNLTWVFSVDSNFNYLVRLHFCEVSNITKVNQQVFDIFLNNQTAEDGADVIAWAGGNGNNGVPVYKDYVVLVPGGPPQQDMWLGLHPNPKSKPQYYDAILNG…
	Potri.016G138700	MRSMDKCFCASVLVLLCLLSSIQVIFAANYVPTEKTLLDCGANSDLPDSDGRGWTSDKGSSFLSSSGKSSTATASTQDPAVPQVPYLTARIFQSSFTYSFPVVSGHKFVRLYFYPSSYNGLNASDALFSVTAGSYTLLSNFSVAQTTDALNYVSIMKEYLINVNDDTLNITFSPSSNPSSAYAFVNGIEIVSMPDIYSNANGVMIVGQGVPYVIDNTTALENVYRLNVGGNSITPSGDTGLFRSWSDDQIYLYGSAFGVPESADPNVKIRYPPGMPSYVAPDNVYLTARSMGPAPNVNLNYNLTWIFSVDSGFNYLVRLHFCEISNITKINQRVFDIFLNNQTVEEAADVIAWAGGNGNNGVPVIKDYVVLVPTGPPQQDMWLALHPDLKAKPQYYDSI…
Prunus persica	Ppersica.6G295900	MNTTNFEAVFIFVFLCVATTIHVVLAANYIPSDKIFLNCGGPPETTDSNGLKWTSDIGSKFASGANSTTSPAATQDPAVPEVPFMTARVFRSEYTYKFPVASGRKFIRLYFYPASYAGLNASNAIFTVTAQSYTLLKNFSVAQTTEALDYVFITKEFSVNVEGETLNISFAPSSSIANAYAFVNGIEIVSMPDIYGAADGTMIVGQSSPFFIDNSTALENVYRINVGGKDISPPGDTGLFRSWYDDTQYLLGAAFGVPETADPNMTVKYPKNMPTYIAPEDVYTTARSMGPNAKINLNYNLTWIFSIDSGFSYLVRLHFCEVAQIFTKVNQRVFDIFLNNQTAESAVDVVAWAGGNGIPVYRDYVVLVPKGSPQVDLWLELHPDTSAKPNYYDAILNGV…
Panicum virgatum	PvirgatumAb01425	MVHPTLSVILRCLTLLCILSLTVGADNNTIGSGQIRLDCGASSPTGTDADERTWDSDIGSKFAPLLKGTAATASYQDPALPSATPYMTARIFTTNYTYSFPISPGRMFVRLYFYPSNYDNYAPGNAYFGVTAGNLTLLDNFNASQNALALTVACFFLEYSINVTADRLDLTFAPSTHHNGSYAFVNGIEIVPTPDLFTTPTPTMANGGSPNPFPIDPSTGFQTMYRLNVGGQAIPPKGDTGFYRSWDDDTLHIFGGQGVTFGADKNLSIRYTPTVPNYTAPLDVYASARSMGPNAQVNLNYNLTWTLLVDAGFYYLLRFHFCEIQYPITKVNQRSFFIYINNQTAQEQMDVITWSGGIGRTTYTDYAIITTGSGQMDLWVALHPDLSSRPEYYDAILNG…
	PvirgatumCb01146	MTARIFTTNYTYSFPISPGRMFVRLYFYPSTYDNYAPGNAYFGVKAGNLTLLDNFNASQNALAINVACFSLEYSINVTADRLDLTFAPSRHYNGSYAFVNGIEIVPTPDLFTTPTPTMANGGNPNPFPIDPSTGFQTMYRLNVGGQSISPKGDIGFYRSWEDDTLRIFGGQGVTFGKDKNLNIRYTPTVPNYTAPVDVYASARSMGPKPNPQVNLNYNLTWTLPVDAGFYYLLRFHFCEIQYPITKVNQRSFFIYINNQTAQQQMDVIAWSGGIGRTTYTDYAIITSDSGQMDLWVALHPDLSSRPEYYDAILNGLVVFKLQNYGNNSLNGLNPPLPSVEPNGKPGGRNSKGVPPGAIGGAVGGFVVCYWFPLLVRASSAEERRSEIQAATNNFDQTTL…
	PvirgatumGa02468	MVHPTLSVIFRCLTLVCILSLTVAADNNTIGSGQIRLDCGASSPTGTDADERTWDSDIGTAATASYQDPALPSPTTPYMTARIFTTNYTYSFPISPGRMFVRLYFYPSTYDNYAPGNAYFGVTAGNLTLLDNFNASQNALAITVACFFLEYSINVTADRLDLTFTPSTHHNGSYAFVNGIEIVPTPDLFTTSMLKLANGGNPDQLFPIDPATGFQTMYRLNVGGRIIPRRHDIDFYRSWDVDSPYLYGAAFGVSNEEDKYLTITYTPSVPMYTAPVDVYATARSMGPSVQVNLNYNLTWILPIDAGFYYRIRFHFCEIQYPITKINQRSFFIYINNQTAQQQMDVIAWSGGIGRTTYKDYAIVTTGSGQTDLWIALHPDISSRPEYFDAILNGLEVFKL…
	PvirgatumJ33255	VVLALGYCFFVVCRRKRSAGKDAGMSDGHSGWLPLSLYGNSHTSSSAKSHTTGSYASSLPSNLCRHFSFAEIKAATNNFDESLILGVGGFGKVYRGEIDGGTTKVAIKRGNPLAEQGVHEFQTEIEMLSKLRHRHLVSLIGYCEEKNEMILVYDYMAHGTLREHLYKTQKPPLTWRQRLDICIGAARGLHYLHTGAKHTIIHRDVKTTNILLDEKWVAKVSDFGLSKTGPSMDHTHVSTVVKGSFGYLDPEYFRRQQLTEKSDVYSFGVVLFEVLCARPALNPTLPKEEVSLAEWALHCQKKGILDQIVDPYLKGKIAPQCFKKFAETAEKCVSDQGID
	PvirgatumJ37410	MRALLLLTLLLAACAAAAAQAAGGRNSTAFVPRDDILLDCGAKGPGNDTDGRVWAGDEGSKYAPPTNLAAAAPASGQDPSVPQVPYLTARVSASPFTYSFPLGAGRKFLRLHFYPANYSNHDAADGLFSVSVAIPGGKLTLLSNFSAYQTAAAITFSYLVREFSVNVSSPTLDLTFTPEKGHPNAYAFVNGIEVVSSPDLFNLATPNEVTGDGNNQPFPIDASTAMQTMYRLNVGGQAISPSKDTGGYRSWDDDSPYIFGAAFGVSYSSDQNVTITYPDSVPEYVAPVDVYSTARSMGPDKNVNLNYNLTWMLQVDAGFMYLVRMHFCEIQYPITKPNQRVFDIYINNQTAMQGADVIQWATSVNGATTGIGSPVYQDYVVSTFGLGPMDLWIALHPDV…
Ricinus communis	Rcommunis29915.m000488	MGKSFPASVLFLLCLSSAVILVFAQNYVPTDKILLDCGATSDNADDDGQKWTADKNSKFLLSSDNSTISSAATQDPAVSQIPFMTARVFHSNFTYSFPLAAGRKFVRLYFYPASYSGLNASDALFSVTAGSYTILKNFSVAQTTQALNYAYIVKEYSINVDGGSLNITFSPSTNPSKSYAFVNGIEIVSMPDIYGSTDGTLMLLGNDSPIYIDNSTALENVYRINVGGNVISPSRDTGMLRSWVDDQPYIYGAAIGVPETADPNMTIKDPVPPYIAPKDVYSTARSMGPTVYVNLNYNLTWIFSVDSGFNYLVRLHFCEVASNITKINQRAFTIFLNNQTAEDQADVVAWANEHNGVPVHRDYAVLVSSKNPQEDLWLAIHPNTDAVLKSQYYDALLNG…
Setaria italica	Sitalica3G288700	MAHLIRCLTLLCILSLAVAADNTTIGSGQIRLDCGASSPTAPDANERTWDSDTGSKFAPLLKGTAATASYQDPALPSTTPYMTARIFTSNYTYSFPVGPGRMFVRLYLYPSTYGNHAPANAYFGVTAANLTLLDNFNASQTALATNSASFVLEYSVNVSASKLDLTFSPSTHQNGSYAFVNGIEIVPTPDLFTTPTPTLANGGNPNPFPIDPATGFQTMYRLNVGGQAISPQGDIDFYRQWDDDSPYIYGSGFGVSFGKDKNLSITYTPSVPNYTAPVGVYESARSMGPNAQVNLNSNLTWILPVDAGFCYLLRFHFCEIQYPITKINQRSFFIYINNQTAQQQMDVIAWSGGIGRTAYTDYVIITPGSGQMDLWVALHPDLSSRPEYYDAILNGLEIF…
	Sitalica3G289000	MARQTLILTLTFLTLLCIILSVAMGIDNDSTDSGQIRLCCGNPSPMVADAINRAWYSDMNSKFAPSLLESSVDAYAWYPDPGLPSAAPYITARIFTSNYTYSFRVSSGRMFLRLYFFPITYVSQDSSENFTPEYAYFGVTASNLTLLDNFNASQTALATNSGFFVLEYSVNVIAGRLDLTFSPSTHQTGSYAFINYIEIVPTPDLFTTTTPTLANGGNPNPFPIDPATGFQTMYRLNVGGQAISPQGDIDFYRQWDDDSPYIYDSGFGVSFGKDKNLSITYTPSVPNYTAPVGVYESARSMGPNAQVNLNYNLTWILPVDAGFYYLLRFHFCEIQYPKTEVNRRSFFIYINNQTAQQQMDVIAWSGGIGRTAYSDYAILTNGSGRMDLWVALHPDLSSR…
	Sitalica3G289100	MAYQTLLVTLTCLTLLCILSMAMATDKNSTGSGQIRLNCGASNPTSPGAEGQTWDSDTGSKFAPSLEGTAATASHQDPALTSTTPYMTASIFTSNYTYSFPVGPGRTFVRLYFYPSTYGNYSPSNAYFGVTASNLVLLDNFNASQTALAANVASFFREYSVNVTSSNLHLTFSPSAHYNGSYAFVNGIEIVPTPDLFTTPTPTLANGGNPNPFPIDPATGFQTMYRLNVGGQAISPQGDVDFYRQWDDDSPYIYGSGFGVSYGKDKNLSITYTPSVPNYTAPVGVYESARSMGPNAQVNLNYNLTWILPVDAGFYYLLRFHFCEIQYPKTEVNRRSFFIYINNQTAQQQMDIFKIQNYGNNSLNGLNPPLPSVEPDGKPGGRNSKVAVQAAIGGAVGGS…
	Sitalica9G414400	MRALLLLALLLAACAAAAAQAAGGRNSTAFVPRDDILLDCGAKGQGNDTDGRMWGGDEGSKYAPPSNLAAAAPASGQDPSVPQVPYLTARVSASPFTYSFPLGPGRKFLRLHFYPANYSNRDAADGVFSVSVGKLTLLSNFSAYQTAAAITFSYLVREFSVNVSSTLDLTFTPEKSHPNAYAFVNGIEVVSSPDLFGLTPPNMVTGDGNNQPFSIDASVAMQTMYRLNVGGQAISPSKDTGGYRSWDDDSPYIFGASFGVSYPSDPNVTITYPSNVPEYVAPMDVYSTARSMGPDKNVNLNYNLTWMLQVDAGFNYLVRMHFCEIQYPITKINQRVFDIYINNQTAMNGADVIAWASVSGATTGIGTPVYQDYVVSTYGLGPMDLWVALHPDVDSKPER…
Sorgum bicolor	Sobic.001G382400	MRVLLLLALLLAACAAAAAQAAGGANSNSTSTPFVPRDDILLDCGAKGQGNDTDGRVWTGDAGSKYAPPDNLASVASASGQDPSVPQVPYLTARVSASPFTYSFPLGPGRKFLRLHFYPANYSNRDAADGLFSVSVAIPGGKLTLLSNFSAYQTAAAITYSYLVREFSVNVSSQTLDLTFTPEKGHPNAYAFVNGIEVVSSPDLFDLSIPNMVAGDGSLQQFEIDPGTAMQTMYRLNVGGQAISPSKDTGGYRSWDDDSTYIFGASFGVSYPKDNNVTITYPSNVPEYVAPEDVYGTARSMGPTKEVNMNFNLTWMLQVDAGFLYLIRLHFCEIQYPITMINQRVFNIYINNQTAVKGADVIAWAAVSGATTRIGSPVYQDYVVSTPGVGAMDLWIALH…
	Sobic.006G228700	MAHPTLSATLRCLTLLCILALAVAADNNTIGSGQIRLDCGATSPTGPDADGRSWDSDTNSKFAPALKGIAATASYQDSSLPSATPYMTARIFTSNYTYSFPVSPGCMFVRLYFYPTNYVSNHAAADAYFGVTAGNLTLLYDFNASQTAAAVTPVSVAFFVREYYINVTEGSLNLTFSPSTHHNGSYAFINGIEIVPTPDLFTTPKPTLVNGGNMDLAGTGFQTMYRLNVGGQAIPPQGDVDFYRSWGDDSFYIYASDYGVTFGKDNNLTITYTPSVPNYTAPFNVYATARSMGPNAQINLNHNLTWILPVDAGFYYLLRFHFCEIQYPITKVNQRSFFIYINNQTAQQQMDVIAFSGGIGNTVYRDYVTITAGSGQTDLWVALHPDLSTRPEYFDAILN…
	Sobic.009G018600	MVCRILLLVTLICLALLCILSITIEADNSSIGSGQIRLACGASKPTDVGPDGRIWHSDIDSEFAPSLEGSSIALDPFTTTVVPYMTARIFTSNYTYSFPVSPGRMFVRLYFHYPTTHGIYAPSNAYFGVTASNLVILDNFYATQTSLTAKDSFFREYSLNVTSRKLLLSFSPSTHHNGSYAFVNGIEIVPTPDLFTTTIPTLANGGNPDLFPIDPATGFQTMYRLNVGGPDISPHDDIDFYRTWYEDDPYLYNDAPSVCPVMDHNITVTYMPSVPNYTAPVDVYLTARSMGQDPQVNLKYNLTWILPIDAGFYYLLRLHFCENQYPITKVNQRSFFIYINNQTAQEEMDKDLWVALHPDLSTRPEYFDAILNGLEVFKLHNYRDNSLAALQSPLPPPPS…
Solanum lycopersicum	Solyc09g015830.1	MFRSWGDDSNYIFGAATGVTNTADDENVTITYGNGQPTYIAPLDVYKTARSMGPTFQINQQFNLSWVFSVDSGFSYLVRLHFCEITRNITKVNQRVFIIYMNNQTAEPAADVIAWADGNGIPFHKDYVVSVPRGASQQDLWLALHPNVASKSNWYDAILNGIEIFKVSDTNNNLAGPNPVPVAEPDHIDPLPSKTGESKNNKSAIGGGVGGGIAAVVLIGLVACLVMHRRNRGKVQSPSDGPSGWLPLSLYGNSHTSGSAKTNTTGSYASSLPSNLCRHFSFAEIKAATNNFDEALLLGVGGFGKVYQGEIDGGTKVAIKRGNPLSEQGVHEFQTEIEMLSKLRHRHLVSLIGYCEENCEMILVYDYMAHGTLREHLYKTQKPPLPWKQRLEICIGAAR…
Spirodela polirhyza	Spolirhyza3G0007100	MGFPFRTCLMFAVVAALFLSAADKSTAAEGDYVVNCGDSGQKFDTDGRNWRGDTGSNFFPGSQNSPAAVASNQASSVPQVPYMTARIFTSEFTYTFPISPGRKFVRLHFYPADYGDHTAGDSRFAAVVFPGNVTLLRNFSASQTAQAKNIEYFFQEFSVNVTTGSLNLTFSPSPDVPNSYAFVNGIEILSTPDIFVSQDLTLVGRSVMYSVGPMVSFQTMYRLNAGGSRVPPPEDAQLFRTWENDEKYVLNTRGGATISKSDNLTFSYGSVPNYTAPPQVYETARIMGGDGRVNLGYNLTWRFLVDPGFNYLVRLHFCEIDANITKRNERVFAIYLDNQMAVQDYDVIIRSSGGGKANYLDLVVQVQVGTEQRYLLLELHPDTVSKPTYNDAILNGLEI…
	Spolirhyza3G0007200	MLWTNRGTDSGALEGGGGLLSADLPRWSLHLCYHRVFGMAPIPVGSRRLLPPSAPVLLLFVFLLHTGQTSGDASSTVAGEYILLNSGGSGRMPDLDHRVWAGDAGSEFLPSGHNTLAAAAAFQSSSVPQVPYMTARIFTSEFTHSFPISPGRKFIRLHFYPSAYGNYAAGDSRFAVTVSPGNFTLLRNFSPAETARARNVDYLFFEYSVNASTGRLNLTFSPSPDVPNSYAFINGIEVIPMDDIFRPELLIVVGTPATFSVDCQTRAFQTMYRLNVGGNHVPPAQDGQLYRSWSDDSDYIFGAASGVSYYKDENVAVSYTRIPSCSAPKEVYETARSMGADARVNLNYNLTWVLPVDPGFLYLVRLHFCEIQYPITKVNQRVFSIYLDNQTAAVDFDVI…
	Spolirhyza3G0007300	MAAPFRSRLPFPLSLPILLIFLFLHASQTTAQNSTFTPRDYILLDCGSSGQTSDMGERIWTGDVGSKFAPSSEKTIVSAVTLQGSVLQVPYLTARIFTSPFTYSFPVSPGRKFLRLYFNPANYSNHAASDSRFAVTVSPGNVTLLSNFSASQTVQALNYDSLFLEFSVNVSSGYLNLTFNPTSNVPNSYAFINGIEILSIPDILGSQAPPIVGASSTYSLDQKVAFQTMYRLNVGGNSIPPTRDVQLYRTWRDDMPYIFGAASGVSYSKDSNVTIVYTNVPNYTAPTEVYETARSMGANASVNLNYNLTWILSVDPGFLYLVRLHFCEIQYPITKINQRVFSIYLNNQTAVEAFDVIPTSGGIGSAVYQDFVVIVAAGTEQQDLWLQLHPSTESKPQFY…
Salix purpurea	Spurpurea0065s0640	MRSMDKCFCASFLVLLCLSSIQVIFAANYVPAEKTLLDCGANSDQTDSDGRHWTSDKGSSFLSSSEKSSTANASTQDPAVPQVPYLTARIFRSNFTYTFPVVSGHKFVRLYFYPSSYSGLNASDALFSVTAGSYTLLSNFSVAQTADALNYASIMKEYLLNVNSDTLNITFSPSSNPSSAYAFVNGIEIVSMPDIYSNPAGVTNVGQDVPFIIDNATALEDVLRLNVGGNSITPSGDTGLFRSWSDDQIYLYAAAFGVPESADPNVKIRYPSGMPSYIAPDDVYLTARSMGQYSNVNLNYNLTWIFSVDSGFNYLVRLHFCEISNITKINQRVFYIFLNNQTAEEEADVIAWAGGDGNNGVPVFRDYVVMVPSGPPQQDMWLALHPNQKSKPQYYDSIL…
	Spurpurea0356s0070	MDKYFCVSVFVSLCLLYFQVIFGANYVPTEKILLDCGADSDQPDSDGRDWTSDRGSLFLSSSANSSTATASTQDPSVSQVPYLTARIFRSNFTYSFPVVSGRKFIRLYFYPSSYSGLNASNALFSVTAGSYTLLSNFSVAQTAEALNYVSIMKEYLVNVVGERLNITFSPSSNPSSAFAFVNGIEIVSMPDIYSNVDGVMIVGQESPFPIDNTTALENVYRLNVGGNSITPSADTGLFRSWSDDQIYLYGASYGVPQSADPNMTIRYPAGMPSYVAPTNVYVTARSMGPDPRININYNLTWIFSVDSGFNYLVRLHFCEVSNITKVNQRVFDIFLNNQTAEDGADVIAWAGGNGNNGVPVYKDYVVLVPAGPPQQDMWLGLHPNPKSKPQYYDSILNGV…
Solanum tuberosum	Stuberosum400052063	MADDSKFCFFLVSTFLLLAVVVNVTLAANYVPGDDILLNCGGPDNLPDADGRKWGTDIGSKYMLGSKSSTSDAADQKPSVPQVPFMSARVFQSEFTYSFPVASGRKFVRLYFYPSSYNKLNATNAIFNVASGQYTLLRNFSAAQTAEALNYDYLTKEFSINVPSETLNITFTPSPNTSNSFAFVNGIEIISHPDIYNTEDGNTFIVGQKSSFIIGNSTALENVYRLNVGGNVISPSGDTGMFRSWGDDSNYIFGAATGVTNTADDENVTISYGNGQPTYVAPLDVYKTARLMGPTFQINEQFNLSWVFSVDSGFSYLVRLHFCEITKNITKVNQRVFVIYMNNQTAEPAADVIAWAGGNGVPFHKDYVVSVPRGASQQDLWLALHPNVASKSNWYDAIL…
Setaria viridis	Sviridis3G296600	MAHLIRCLTLLCILSLAVAADNTTIGSGQIRLDCGASSPTAPDANERTWDSDTGSKFAPLLKGTAATASYQDPALPSTTPYMTARIFTSNYTYSFPVGPGRMFVRLYLYPSTYGNHAPANAYFGVTAANLTLLDNFNASQTALATNSASFVLEYSVNVSASKLDLTFSPSTHQNGSYAFVNGIEIVPTPDLFTTPTPTLANGGNPNPFPIDPATGFQTMYRLNVGGQAISPQGDIDFYRQWDDDSPYIYASGFGVSFQKDKNLSITYTPSVPNYTAPVGVYESARSMGPNAQVNLNSNLTWILPVDAGFFYLLRFHFCEIQYPITKINQRSFFIYINNQTAQQQMDVIAWSGGIGRTAYTDYVIITPGSGQMDLWVALHPDLSSRPEYYDAILNGLEIF…
	Sviridis3G296800	MARQTLILTLTFLTLLCIILSVAMGIDNDSTDSGQIRLCCGNPSPMVADAINRAWYSDMNSKFAPSLLESSVDAYAWYPDPGLPSAAPYITARIFTSNYTYSFRVSSGRMFLRLYFFPITYVSQDSSENFTPEYAYFGVTASNLTLLDNFNASQTALATNSGFFVLEYSVNVTAGRLDLTFSPSTHQTGSYAFINYIEIVPTPDLFTTTTPTLANGGNPNPFPIDPATGFQTMYRLNVGGQAISPQANRSIDFYRQWDDDSPYIYGSGFGVSFGKDKNLSITYTPGVPNYTAPVGVYESARSMGTNAQVNLNSNLTWILPVDAGFFYLLRFHFCEIQYPITKINQRSFFIYINNQTAQQQMDVIAWSGGIGRTAYGDYAILTNGSGRMDLWVALHPDLS…
	Sviridis3G297200	MAYQTLLVTLTCLTLLCILSMAMATDKNSTGSGQIRLNCGASNPTSPGADGQTWDSDTGSKFAPSLEGTAATASHQDPALTSTTPYMTARIFTSNYTYSFPVGPSRTFVRLYFYPSTYGNYSPSNAYFGVTASNLVLLDNFNASQTALAANVASFFREYSVNVTSSNLHLTFSPSAHYNGSYAFVNGIEIVPTPDLFTTPTPTLANGGNPNPFPIDPATGFQTMYRLNVGGQAISPQGDVDFYRQWDDDSPYIYGSGFGVSYGKDKNLSITYTPSVPNYTAPVGVYESARSMGPNAQVNLNYNLTWILPVDAGFYYLLRFHFCEIQYPKTEVNRRSFFIYINNQTAQQQMDMDLWVALHPDLSSGPGLNGLNPPLPSVEPDGKPGGRNSKVAAQAAIGG…
	Sviridis9G418600	MRALLLLALLLAACAAAAAQAAGGRNSTAFVPRDDILLDCGAKGQGNDTDGRMWGGDEGSKYAPPSNLAAAAPASGQDPSVPQVPYLTARVSASPFTYSFPLGPGRKFLRLHFYPANYSNRDAADGLFSVSVGKLTLLSNFSAYQTAAAITFSYLVREFSVNVSSSTLDLTFTPEKSHPNAYAFVNGIEVVSSPDLFGLTPPNMVTGDGNNQPFSIDASVAMQTMYRLNVGGQAISPSKDTGGYRSWDDDSPYIFGASFGVSYPSDPNVTITYPSNVPEYVAPMDVYSTARSMGPDKNVNLNYNLTWMLQVDAGFNYLVRMHFCEIQYPITKINQRVFDIYINNQTAMNGADVIAWASVSGATTGIGTPVYQDYVVSTYGLGPMDLWVALHPDVDSKPE…
Theobroma cacao	Thecc1EG019677	MRNSAGHSFPMSVIIFASLLFQLVLAADYVPTEKILLNCGEKSELTDDDNRKWTPDVGSKFLVGGGTNSVPSQAATQDPAVPEVPYLTARVFLSNFTYSFPVVAGRKFVRLYFHANSYDGQNATNALFSVTCGSYTLLKNFSAAQTSEALNYAFIIKEYSINVDGDHLNLTFSPSSTPSNAYAFVNGIEVLSMPDIYSNTDGITIVGQNNQFTIDNSTALENVYRLNVGGNDISPSGDTGLFRSWYDDQPYLFGAAYGVSGAADPNVTLDYGTTPTYIAPKNVYATARAMGPRAEINIKYNLTWMFSIDSGFSFLVRLHFCEFTENITKINQRVFDVFLNNQTAETGVDVIALAGEQVDVPVHRDYVVLVPGGSPQQDLWLALHPSTNLKPQYYDAILN…
Trifolium pratense	Tpratense.mRNA25175	MMRNKNRYFVFVPLFLCLVLAIELVLAQDFKPTDKILLNCGGPAVSTDPDGREWTTDNGSKFGSSTGKSTTSQAATQDPAVPQVPYMSARIFQSPYTYSFPVASGWKFLRLYFYPASYSGLNISDARFGVTAQSYTVLRNFSVLETSLGLNYDYIVKEYSIHVDEGTLNVTFTPSTSASKAYAFVNGIEVVSMPDIYTSTDGTTMIVDTNTPFTIDNSTALENVYRVNVGGNDISPSHDTGMFRSWTDDVRYIFGAAFGVTETADPEVKFEYPPGTPSYIAPKDVYLTARSMGPNANISLNFNLTWIFSIDSGFSYLVRLHFCEGTTTITKINQRVFDIYLGNQTAQDGADVIGWADKFNLPHSNGVPVHQDYVVFVPNGPPRQDLWLALHPDTASKSN…
Zostera marina	Zmarina74g00390	MVPCRFHRLLLILFGVLLSSLSSSQVCFVFAANTTTNSSTFDLADNLLINCGASGHSQDLYERSWVGDDGSKFALTSLKRSSVDTTTELNDAHRIPFESARFFKSNFTYSFPVSEGRKFVRLHFYPGNYTNHVDSLARFSVTCGKFTLFNNFSTSQTALAAAREIHQDNDQAPTYQHISREFSIDVLASSLFLNLTFAPSSNLSNSYAFINGIEIVSIPDIFDSKDNSLVGQNIPFTFAPDSAFETMYRLNVGGKYLSPLEDSNLTREWFDGSTYIYGAALGVAYEKDPNVTIKYPDSMSTYIAPVGVYETARSMGADLQTNKNYNLTWILTVDPGFYYMVRLHFCEILYPITKQNQRVFNIYINNQTAFENADVIAWSGGIGIPNYQDYVILVQGSTR…
Zea mays	ZMays2G006080	MRALLLLALLLATCAAAAAQAANSTAFVPRDDILLDCGAKGQGNDTDGRVWTGDAGSKFAPPDNLASVASASGQDPSVPQVPYLTARVSASPFTYSFPLGPGRKFLRLHFYPANYSNHDAADGLFSVSVAVPGGKLTLLSNFSAYQTAAAITYSYLIREFSVNVSSATLDLTFTPEKGHPNAYAFVNGIEVVSSPDLFDISTPNMVTGDGNLQPFPIDAGTAVQTMYRLNVGGQAISPSKDTGGYRSWDDDTAYIFGAGFGVSYPKDNNVTITYPSNVPEYVAPEDVYGTARSMGPDKNVNMNYNLTWMLQVDAGFMYLIRLHFCEIQYPITKINQRVFSIYINNQTAVKDADVNAWATMSGATTLIGTPVYQDYVVTTSGLGAMDLWIALHPNPDSKP…
	ZMays2G042055	MAHPASSGILGCVTLLCIFSSAAAVGSNATGSGQIRLDCGASSSTSTDADGRSWDSDASSKFAPSLNGVAATASSQDPSLPSPTPYMTARVFTSNYTYSFPVTPGRMFVRLYFYPTIYGGNHAPADAYFGVTAANLTLLQSFNASQTSLSLGVAFFVREYSVNVTEGSLDLTFSPSTHHNGSYAFINGIEIVPTPDLFTTPTPTLSNGGNPDPFPILAGTGFETMYRLNVGGQAISPGGDTGFYRSWVNDVPYIYAAGFGVAFGKDDNLTISYTPTVPNYTAPVDVYATARSMGPNAQINLNYNLTWILPVDAGFYYLLRFHFCEIQYPITKVNQRSFFIYINNQTAQQEMDVIAFSGGIGRTVYTDYVTVTAGSGQTYLWVALHPDLTTRPEYFDAIL…
	ZMays2G100288	MRAVLLLALLLSACAAAAAQGANSTAFVPRDDIRLDCGAKGQGNDTDGRVWTGDAGSKYAPPDNLASVASASGQDPSVPQVPYLTARVSASPFTYSFPLGPGRKFLRLHFYPANYTDRDAADGLFSVSVAAPGGNLTLLSNFSAYQTAAAITYSYLIREFSVNVSSPTLDLTFTPEKAHPNAYAFVNGIEVVSSPDLFDISTPNMLAGDGNLQPFPIDAGTAMQTMYRLNVGGQAISPSKDTGGYRSWDDDSSYIFGASFGVSYPKDSKVTITYPSNVPEYVAPEDVYGTARSMGPDKNVNMNYNLTWMLEVDAGFMYLIRMHFCEIQYPITKINQRVFNIYINNQTAVKGADVNAWAAVSGATTLIGTPVYQDYVVSTTGLGAMDLWVALHPNPDSKP…

## Sheet: HERKULES1
Table S3. ID list of 1,050 CrRLK1L genes present in 57 species, by clade
HERKULES 1
PLANT SPECIES	GENE ID	PEPTIDE SEQUENCE
Arabidopsis lyrata	Aly5G25190	MGIEKFGNFILISILICICHGFTPQDNYLINCGSPTNGTLMGRIFMSDKLSSKLLTSPKEILASESVNNAGSDIYQTARVFTEVSSYKFSITRGRHWVRLYFNPFDYQNFKMGSAKFAVSSQSHVLLSDFNVKSTRVVKEYSLNVTTNDLVLTFTPSGGSFAFVNAIEVISIPDTLITGSPRFIGNPVQFPDMSMQGLETIHRVNMGGPLVAANNDTLTRTWVPDSGFLLEKNLAKTVSKFSTVNFVPGYATEDSAPRTVYGSCTEMNSADNPNSIFNVTWEFDVEPGFQYYFRFHFCDIVSLSLNQLYFNLYVDSMVAATDIDLSTLVDNTLAGAYSMDFVTQTPKGSNKIRVSIGPSTVHTDYPNAIVNGLEIMKMNNSKGQLSTGSFVPGSSSSSK…
	Aly8G36220	MGGQKFGFLIWVSSISCLICLCHGYVPVNNYLINCGSSTNVTVTSRVFISDKLASNLLTSPNEILAAASNRNSNSDIYQTARIFTGISKYRFSITRGRHWVRLHFNPFQYQNFQMGSAIFSVSSQTHVLLSDFTVNSRVMKEYSLNVATDHLELTFTPSGDSFAFLNALEVVSVPDTLIIGDPSFVGSPGKFQGLSLQAFETVYRVNMGGPRVTPSNDTLSRIWVPDSEFIVEKNLVKIVSKIASVNYVPGFATEETAPRTVYGTCTEMNSADNPSSKFNVTWDFDVDPGFQYFLRFHFCDIVSKALNQLYFNLYVDSMLVVEHLDLSSYLSNTLSGAYSMDFVTGSAKQTKRIRVSIGPSSLHTDYPNAILNGLEIMKMNNSKSQLSNGTFLPSGSSS…
Arabidopsis halleri	Araha.40074s0003	MQVILILRDLEVSSTKNILSVPNTNFKKTKAKIWKSIDQLILNYCTFHGTIYFSWNSRLKGFVKMVGQKFGFLIWVSSISCLICLCHGYVPVNNYLINCGSSTNVTVTSRVFISDKLASNLLTSPNEILAASNRNSKSDIYQTARIFTGVSKYRFSVARGRHWVRLHFNPFQYQNFQLGSAKFSVSSQTHVLLSDFTVKSRVMKEYSLNVATDHLELTFTPSGDSFAFLNALEVVSVPDTLISGDPSFAGSPRKFQGLSWQALETVYRVNMGGPRVTPSNDTLSRIWEPDSEFIVEKNLVKIVSKIASVDYVPGFATEETAPRTVYGTCTEMNSADYPTSNFNVTWFFDVDPGFQYFLRFHFCDIVSKALNQLYFNLYVDSMLVVEHLDLSSYLSNTLS…
	Araha.51012s0001	MGIEKFGNFILISILICICHGFTPQDNYLINCGSPTNGTLMGRIFMSDKLSSKLLTSPKEILASESDNSGSDIYQTARVFTEVSSYKFSITRGRHWVRLYFNPFDYQNFKMGSAKFAVSSQSHVLLSDFNVKSPRVVKEYSLNVTTNDLVLTFTPSGGSFAFVNAIEVISIPDTLITGSPRFVGNPAQFQDMSMQGLETIHRVNMGGPLVAANNDNLTRTWVPDSGFLLEKNLAKTVSKFSTVNFVPGYATEDSAPRTVYGSCTEMNSADNPTSIFNVTWEFDVEPGFQYYFRFHFCDIVSLSLNQLYFNLYVDSMVAATDIDLSTLVDNTLAGAYSMDFVTQTPKGSNKIRVSIGPSTVHTDYPNAIVNGLEIMKMNNSKGQLSTGSFVPGSSSSSKQ…
Arabidopsis thaliana	AT3G46290_HERKULES1	MGIEKFETFILISTISILLCICHGFTPVDNYLINCGSPTNGTLMGRIFLSDKLSSKLLTSSKEILASVGGNSGSDIYHTARVFTEVSSYKFSVTRGRHWVRLYFNPFDYQNFKMGSAKFAVSSQSHVLLSDFTVTSSKVVKEYSLNVTTNDLVLTFTPSSGSFAFVNAIEVISIPDTLITGSPRFVGNPAQFPDMSMQGLETIHRVNMGGPLVASNNDTLTRTWVPDSEFLLEKNLAKSMSKFSTVNFVPGYATEDSAPRTVYGSCTEMNSADNPNSIFNVTWEFDVDPGFQYYFRFHFCDIVSLSLNQLYFNLYVDSMVAATDIDLSTLVDNTLAGAYSMDFVTQTPKGSNKVRVSIGPSTVHTDYPNAIVNGLEIMKMNNSKGQLSTGTFVPGSSSS…
	AT5G59700_ANJEA	MGGEKFGFLIWILSIPCLIFLCYGYVPVDNYLINCGSSTNVTVTSRVFISDNLASNFLTSPNEILAASNRNSNSDIYQTARIFTGISKYRFSVARGRHWIRLHFNPFQYQNFQMVSAKFSVSSETHVLLSDFTVSSRVMKEYSLNVATDHLELTFTPSGDSFAFLNALEVVSVPDTLFSGDPSFAGSPGKFQGLSWQALETVYRVNMGGPRVTPSNDTLSRIWEPDSEFLVEKNLVKSVSKIASVDYVPGFATEETAPRTVYGTCTEMNSADNPSSNFNVTWDFDVDPGFQYFLRFHFCDIVSKALNQLYFNLYVDSMDVVENLDLSSYLSNTLSGAYAMDFVTGSAKLTKRIRVSIGRSSVHTDYPTAILNGLEIMKMNNSKSQLSIGTFLPSGSSST…
Brassica oleracea	Boleracea017280	MGIEKFGNFILISILICICHGFTPQDNYLINCGSPTNGTLMGRIFMSDKLSSKLLTSPKEILASESDNSGSDIYQTARVFTEVSSYKFSITRGRHWVRLYFNPFDYQNFKMGSAKFAVSSQSHVLLSDFNVKSPRVVKEYSLNVTTNDLVLTFTPSGGSFAFVNAIEVISIPDTLITGSPRFVGNPAQFQDMSMQGLETIHRVNMGGPLVAANNDNLTRTWVPDSGFLLEKNLAKTVSKFSTVNFVPGYATEDSAPRTVYGSCTEMNSADNPTSIFNVTWEFDVEPGFQYYFRFHFCDIVSLSLNQLYFNLYVDSMVAATDIDLSTLVDNTLAGAYSMDFVTQTPKGSNKIRVSIGPSTVHTDYPNAIVNGLEIMKMNNSKGQLSTGSFVPGSSSSSKQ…
	Boleracea041389	MGVEKLGTLIFVSTITCLICICHGFTPQDNYLINCGSPANSTLMDRVFMSDKLASNLLTSSSKPEILASQSNSSDVYQTARVFTGVATYKFSVVARGRHWVRLHFNPFNYQNYQMGSAKFAVSTQTHVLLSDYTVNGSKVVKEYSLNVGTDDLVLTFTPSASSFAFVNAIEVISVPDALIASSPAPRLVGGSGMFQQSLSTQAFETIHRLNMGGSLVTPNNDTLTRTWQPDSDFLLSKNLANTVSKILSVKFVPGFATEDTAPSTVYGTCTEMNSSGDPTSNFNVTWEFDVDPGFQYYLRFHFCDIVSVALNQLYFNVYVDSMLAVMDVDLSTYVNTLAGAYNMDFVTPSPKGTNKIRVSIGPSNVHTDYPDGIVNGLEIMKMNNSRGQLSTGTFVPGS…
Brassica rapa	Brapa.A02409	MGVEKLATLVLVSCLFCSCCHGFTPQDNYLINCGSPSNSTLTDRVFMSDKLASNLLSSDNQEILASQSSSSSSDIYQTARVFTGVARYKFSVARGRHWVRLHFSPFNYQTYQMGSANFAVSSQTHVLLTDFTVKSRDVKEYSLNVDTDDLVLTFTPSGGSFAFVNAIEVISVPDSLITSSPPPRVVGASGAFQGSLSSHAFETIHRLNMGGSLVTPNNDTLTRTWQPDSGFLLEKNLAKTVSKIPSVNFVPGYATDETAPKTVYGTCTEMNSDQNPNAIFNVTWEFEVDPGFHYFLRFHFCDIVSLSLNQLYFNLYIDSMLAVTDLDLSTYVDNTLAGAYSMDLVMPSPKSSNKMRVSIGPSTVHTDYPNAIVNGLEIMKMNNSRGQLSDGAFVPGGGV…
	Brapa.F01811	MGVEKFIFVSTITCLICICHGFTPQDNYLINCGSPANSTLMDRVFMSDKLASNLLTSSTKPEILASQSSSSDVYQTARVFTGVATYKFSVARGRHWVRLHFNPFTYQSYQMGSAKFAVSTQTHVLLSEYTVNGSKVVKEYSLNVDTDDLLLTFTPSATSFAFVNAIEVISVPDALIASSPPPRLVGGSGMFQQSLSTQAFETVHRLNMGGSLVTPNNDTLTRTWQPDSDFLLSKNLANTVSKILSVKYVPGFATEETAPSSVYGTCTEMNNSSGDPTSNFNVTWEFDVDPGFQYYLRFHLCDIVSLALNQLYFNVYVDSMLAVMDVDLSTYVNTLAGAYNMDFVTPSPKGSNKIRVSVGPSNVHTDYPDGIVNGLEIMKMNNSRGQLSAGTFVPGSSSS…
	Brapa.J01340	MGGEKFGFLIWVSSISCLLCLCYGYVPADNYLINLGSPNNVTVTGRVFISDTLASNLLTSTSETLAASNRNSVSDIYQTARIFTGISKYRFSVAPGRHWLRLHFSPFHYQTFQMESAKFSVSSQTHVFLSDFTVKSRVIMKEYYLNVDTDHLELTFTPSGNSFAFVNALEVVSVPDTLFNGDPSFAGSHGSFNELSLQALETVHRLNMGGPRVTPDNDTLSRTWETDSEFLVEKNLVKNVSKIPSVRYKPEFATEETAPKSVYGTCSEMNSGANPASNFNVTWEFEVETGFKYFLRFHFCDIVSKSLNQLYFNLYVDSMMVVRDLDLSAYEINALAVAYVMDFVTVSEKKSDRIRVSIGRSSIHGVYPDGILNGLEIMKMNNSKGQFSTGTFLPGGGLT…
Boechera stricta	Bstricta18473s0317	MGIEKFKNFILISTISILICICYGFTPQDNYLINCGSPSNETLKGRVFMSDKLSSNLLTSPKEILASESVNSGSDIYQTARVFTGVSSYKFSVARGRHWVRLYFNPFEYQNFKMGSAKFAVSSQSHVLLSDFNVRSTRLVKEYSLNVITDDLVLTFTPLGGSFAFVNAIEVISVPDTLITGTPKFIGNPGQSQDVSLQALETVHRVNMGGPLVSPNNDTLTRTWLPDSGFLLEKNSAKTVSKVSTVNYVPGYATEDTAPRIVYGSCTEMNSADNPNSNFNVTWEFDVEPGFQYYFRFHFCDIVSLSLNQLYFNLYVDSMTAAADIDLSILVDNTLAGAYSMDFVTHSPKVTNKIRVSVGPSPVHFDYPNAIVNGLEIMKMNNSKGQLSTGAFVPGSSSS…
	Bstricta26833s0268	MFGDKFGFLIWVPLISCLISSLCHGYVPVNNYLINCGSSTNVTVTGRVFISDKLASNLLTSPNEILAASNRNFNSDIYQTARIFTGISKYRFSVTRGRHWIRLHFNPFQYQNFPMGSAKFSVSSQTHVLLSDFTVKSRVMKEYSVNVATDHLELTFTPSGNSFAFLNALEVVSLPDTLISGDPSFAGGPGKFQGLSWQALETVHRVNMGGPRVTPKNDTLSRIWEPDSEFLVEKNLVKSVSKIAAVDYVPGFATEETAPRTVYGTCTEMNSADNPSSNFNVTWNFDVDPGFQYFLRFHFCDIVSKALNQLYFNLYVDSMLVVETLDLSSYLSNTLSGAYAMDYVTRTAKQTNRIRVSIGPSIVHTDYPTAILNGLEIMKMNNSKSQLSNGTFLPSGSSS…
Capsella grandiflora	Cgrandiflora0943s0003	MGIEKFETFILISTISILICICHGFNPQDNYLINCGSPSNGTLMTRVFMSDKLSSNLLTSPKEILAGEGSDIYQTARVFTGVSSYKFSVSPGRHWVRLHFNPFDYQEFKMGSAKFAVSSQSHVLLSDFSVGSSNKLVKEYSLNVDKGDLVLTFTPSSGSFAFVNAIEVISVPDTLITGTPKFIGSPAQSSDISLLALETIHRVNMGGPLVSANNDTLTRTWVPDSSFLLEKNLAKTVSKVATVNFVKGYATEDSAPRIVYGSCTSMNSADNPSSIFNVTWEFDVEPGFQYYFRFHFCDILSVSLNQLYFNLYVDSMTAATDIDPSIFVDNTLAGAYFMDFVTQSPKGTNKVRVSIGPSAIHTDYPNAIVNGLEIMKMNNSKGQLSTGPAVPGSSSSTKQ…
	Cgrandiflora1317s0047	MGSEKFGLLIWVPLISCLICLCHGYIPVNNYLINCGSSTNVTVTGRVFMSDKLASHFLTSPNEILAASNRNSNADIYQTARIFTGISKYRFSVARGRHWIRLHFNPFQYQSFQMGSAKFSVSSQTHVLLSDFTVKSRVMKEYSLNVATDHLELTFTPLGDSFAFLNGLEVVSVPNTLISGDPSFVGSPGKFQGLLWQALETVHRVNMGGLRVTPNNDTLSRIWEPDSEFLVEKNLVKSVSKISTVNYVSGYATEETAPRTVYGTCTEMNSADNPSSNFNVTWDFDVDPGFQYFLRFHFCDIVSKALNQLYFNLYVDSMMVVENLDLSTYLSNTLAGAYSMDYVTGSAKQTNRIRVSIGPSSLHTDYPTAILNGLEIMKMNNSKSQLSGGTFLPGASSST…
Citrus clementina	Ciclev10027823	MMGDCRGFHFLIWVASVLCFVCFCSCQFDPADNYLIDCGSRTNTTVGNRVFVADNSASKFLSTPQNVVANISESVTSSNDSQLYQTARIFTGSSKYTFSISGRGRHWIRLYFYPFVYQSYNMSRAKFSVSTNDHVLLSNFSVSSNVFKEFSVNVTSDSLDVIFSPSNNSFAFINALEVVSVPDQLITDDASSISPPGKYQGLVFQTFETVHRVNMGGPLVTPENDTLWRTWVPDQSFLVNRNLAKSVSNIPAVKYVQGGATKESAPNTVYGTATRMNSDDDPNANFNVTWEFDVDSGFQYLVRFHFCDIVSDGLNQLYFNVYIDSWIAVRDLDLSTYSTNTLAAAYYIDMVTVQTASSKLRISIGRSTLHDTYPDAILNGLEIMKMKNLQGSLGNSSSK…
	Ciclev10027824	MMGDCRGFHFLIWVASVLCFVCFCSCQFDPADNYLIDCGSRTNTTVGNRVFVADNSASKFLSTPQNVVANISESVTSSNDSQLYQTARIFTGSSKYTFSISGRGRHWIRLYFYPFVYQSYNMSRAKFSVSTNDHVLLSNFSVSSNVFKEFSVNVTSDSLDVIFSPSNNSFAFINALEVVSVPDQLITDDASSISPPGKYQGLVFQTFETVHRVNMGGPLVTPENDTLWRTWVPDQSFLVNRNLAKSVSNIPAVKYVQGGATKESAPNTVYGTATRMNSDDDPNANFNVTWEFDVDSGFQYLVRFHFCDIVSDGLNQLYFNVYIDSWIAVRDLDLSTYSTNTLAAAYYIDMVTVQTASSKLRISIGRSTLHDTYPDAILNGLEIMKMKNLQGSLGNSSSK…
Carica papaya	Cpapaya252.1	MGNRRFELLISLFSILCLVWFSSGFSPVDNLLIDCGSSTNTTVDGRVFMADDLASDLLSTPEKLLANTSKPVTSSNDSSLYQTARIFTSTSKYTLPIRQSGRHWIRLYFFPFVSGTHNLSLANFAVSTQDHLLLSDFTVRSRVVKEFSVNVTTNTLIITFIPSNNSFAFINALEVVSVPNQLITDDASVIGQAGGFLGLLWQALETVARVNMGGPTITPSNDTLGRTWVPDGNFLVEKNLAKSVSNIGAVNYVDGGSTPDIAPKTVYGTASEMNSADNPINNFNVTWEFSINPGYQYLLRFHFCDIVSLSLNQLYFNVYVDSWLVVRDLDLSTYLVNTLGAAYYMDYVTVPAVSNKLRVSIGPSALHLDFPNAILNGLEIMKMNNSAGSLSGPPINLSA…
Capsella rubella	Crubella10016688	MGIEKFETFILISTISILICICHGFNPQDNYLINCGSPSNGSLMTRVFMSDKLSSNLLTSPKEILAGEGSDIYQTARVFTGVSSYKFSVSPGRHWVRLHFNPFDYQEFKMGSAKFAVSSQSHALLSDFSVKSSKLVKEYSLNVDKGDLVLTFTPSSGSFAFVNAIEVISVPDTLITGTPKFIGSPAQSSDISLLALETIHRVNMGGPLVSANNDTLTRTWVPDSSFLLEKNLAKTVSKVATVNFVKGYATEDSAPRIVYGSCTSMNSADNPSSIFNVTWEFDVEPGFQYYFRFHFCDILSVSLNQLYFNLYVDSMTAATDIDPSIFVDNTLAGAYFMDFVTQSPKGTNKVRVSIGPSAIHTDYPNAIVNGLEIMKMNNSKGQLSTGPAVPGSSSSTKQS…
	Crubella10025884	MGSEKFEFLIWVPLISCLICLCHGYIPVNNYLINCGSSTNVTVTGRVFMSDKLASHFLTSPSQILAGSNRNSNSDIYQTARIFTGISKYRFSVARGRHWIRLHFNPFQYQSFQMGSAKFSVSSQTHVLLSDFTVKSRVMKEFSLNVATDHLELTFTPLGDSFAFLNGLEVVSVPNTLISGDPSFVGSPGKFQGLLWQALETVHRVNMGGPRVTPNNDTLSRIWEPDSEFLVEKNLVKSVSKISTVDYVSGYATEETAPRTVYGTCTEMNSADNPSSNFNVTWDFDVDPGFQYFLRFHFCDIVSKALNQLYFNLYVDSMMVVENLDLSTYLSNTLAGAYSMDCVTGAAKQTNRIRVSIGPSSIHTDYPTAILNGLEIMKMNNSKSQLSGGTFLPGASSST…
Cucumis sativus	Csativus379720	NYLIDCGSAANVSVGNRVFMADDNLASKFLSTPQVIMADTNTSSLLATSSNDSLLFKTARVFTGTSKYKFPIKAGRHWIRLYFFPFVFSVYNMSAANFSVSTQDFVLLRDLAGGKNPIIKEFSVNLASDTLEVIFAPVNGSIAYVNAIEVISVPDILIGDEAILLEPSGKFQGLSNQAYETVARVNMGGPKVAPDNDPLTRSWVSDDSFIVNKNLATSFSNIAAVKYSAEGAAPEIAPNVVYGTLSEMNSKDDPNSNFNVTWKFKVDPEFQYLVRFHFCDIVSKSLHELYFNVYIDSWLVVGGLDLSVPLNNALSTAYYIDSVSGVINNDELLVSIGPANIANVYPNAILNGLEIMKMNNSVGSLSGKDSVISFPDSNSSSKHIGVIVGVCVGAFVAAL…
Dacus carota	Dcarota015585	MIETCVFKLLIWVFCVFLYFACFSCQFVPADKYYINCGSNENVTIGSQVYLADNLASKYLSSPDNILEATTSNSIPQTDEFGLYKNARIFTKSSKYTFKISQKGRVWIRLYLSPFVFNTYNPSSAKFLVSIPNHVLLNDFKSDSVAKREFLVNITSDSLVITLSPSENSFAFLNALEVVSAPDFLITDDAQGVSPAVKFEGLPTQALQTIRRVNMGGPTVTAKNDTLGRTWEPDTKYLLDSNLARNVSKINSVRYPSGGATAEFAPKTVYGTATKMRSEDDPGSNFNVTWDFPVDQGFRYFVRFHFCDVASNSTNDLYFNVYLGPSNVLPDFDLTTINQNFLATAVYRDFVTSTISSSNLRVSIGPSSFGNSYPDAILNGLEIMKINNSVGSLGGVDTV…
Eutrema salsugineum	Esalsugineum10002401	MVVEKFGFFIWVSTISCLICICHGFTPQDNYLINCGSPTNSTLMGRVFMSDKLASNLLTSPKEILASQTGSDIYQTARVFTGVSSYKFSVARGRHWIRLHFNPFNYQTFQMGSAKFAVSSQSHVLLSDFTVKSSRVVKEYSLNIATDDLVLTFTPSGDSFAFVNAIEVISVPDSLITASPAPRFAGGSGSFQQSLSMQALETVHRVNMGGPLVAPNNDTLTRTWQPDSGFLLEKNLATTVSKIATVNYVSGYATEDTAPRTVYGTCTEMNSAENPTSNFNVTWEFEVDPGFQYFLRFHFCDIVSLSLNQLYFNLYVDSMLTVMDVDLSTYVDNTLAGAYNMDFVTQSPKGTNKIRVSIGPSTVHTDYPNAIVNGLEIMKMNNSQGQLSTGTFVPGGSSS…
	Esalsugineum10012688	MGGEKFGFFTWVSSISCLICLCHGYVPVNNYLINCGSPTNVTVTGRVFISDKLTSNLLKSPSEILAASNRNSVSDIYQTARIFTGISKYTFSVARGRHWIRLHFSPFQYLNFEMGSAKFSVSSQTHVLLSDFTTKSRVMKEYSLNVATDILELTFTPSGNSFAFVNALEVVSVPDTLLNGDPSLAGRPGRFQGLSLQALETVHRVNMGGPRVTPSNDTLSRIWEPDSEFLVEKNLVKSVSKIASVDYVPGFATEDTAPRTVYGTCTEMNSADNPSSNFNVTWEFDVDTGFQYFLRFHFCDIVSKALNQLYFNLYVDSMMGVENLDLSSYLSNTLAGAYVMDYVTGSAKSTNRIRVSIGPSTVHSDYPTAILNGLEIMKMNNSKGQLSTGTFLPAGVSSS…
Fragaria vesca	Fvesca.mrna14010	MGYRKFDLCIWVLSILSVGCFCSGFTPVDNYFIDCGSPTNTSVGNRVYLADKLASKFLSTPKDVLVTGPLTKITSLDDSPLYQTARVFTGSSKFTFSIGQTGRHWIRLYFYPFISGSYDLSKAKFSVSTQTYGLLSDFSVQNSSVMKEFSVNVTSSSLVVTFTPSSVSFAFLNAIEVVSVPDDLITDDASPTPGKFQGLLSQALETTWRVNMGGPMVTFENDTLWRTWVPDQDFLVNKNLAKDVSNVAAVQYAEGFATADTAPRTVYGTLTEMNSADDPNSNFNVTWEFKVDSGFQYLVRFHFCDIVSKALNQLYFNVYVDSLNVAQDLDLSTITVNVLAAAYYLDYVTTSVANDKLRISIGPSSVNNAYPNAILNGLEIMKMNNTDGNLGGAGGVVAS…
Glicine max	Glyma.12G074600	MRDCREICLFICVLSILPLVCFSANFVPTDNYLIDCGSPTNTPIDSRNFTADSFYKNFLSTQQDIVASTSLKSITSTSDSPLYSTARIFTAPSKYTFPINKKGRHWIRLYFFPFAYEKYNLSAAKFAVSTQNYNLLSDFSVQKNPVMKEYSLNVTSDTLVITFSPSDNSIAFVNAIEVVSVPDDLIIDDANTLNPAGSYSGLFAQALETVFRVNMGGPTISSGSDTLQRTWVPDEKFLIQPNLARNFTNIGAVKYVDGGPTENTAPPSVYGTLTQMNSADDPRSNFNVTWQFDVEPQFQYLVRLHFCDIISKSLNELYFNVYINSWFVAKDLDLSTINNNILAAPFFKDMITAPSASTKIFISIGPSTVNSNYPNAILNGLEIMKMNNSVSSLSSSTAV…
	Glyma.15G042900	MTDWRNIGFFICVLSIFPLVCFCATFVPVDNYLIDCGATTSTSVGTRNFIADNKDLLSTQKDIVATTSSKSATSSSDDSSLYQTARVFTASSKYTFKINQKGRHWIRLYFLPFAYEKYNLRAADFTVSTQNHVLFRSLNMQKDPVMKEYSVNVTSDSLVLTFAPSGSSIAFVNAIEVVSVPDDLIVDDGFALDPSVTSSGLVTQALETVWRVNMGGPTVTPINDTLQRTWVPDQSFLLQSNLASFSSNIKGVKYENHGQATENTAPPTVYGTLTQMNSTYDPRNIFNVTWQFDVSPGFQYLVRLHFCDVVSKALNELYFNAYVDSKLAASSADPSTTSNNALGVPYYRDLVTAVAVSKTLRVSIGPSEVNKEYPNAILNGLEIMKMNNSMGSLIPGAVA…
	Glyma.U033500	MKDCREICSFICALSILPLVCFSANFVPIDNYLIDCGSPTNTSIDSRNFSADSFYKNFLSTQQDILASTSLKSITSTRDSPLYSTARIFTAPSKYTFPINKKGRHWIRLYFFPFAYEKYDLSAAKFAVSTQNYNLLSDFSVLKNPVMKEYSLIVSVPDDLIIDDAFTLNPAGSYSGLFAQALETVFRVNMGGPTVSSGSDTLQRTWLPDKKFLIQPNLARNFTNIGAVKYVDGGPTANTAPPIVYGTLTQMNSADDPRSNFNVTWQFDVEPQFQYLVRLHFCDIISKSLNELYFNVYINSWFVAKDLDLSTRNNILGAPFFKDMITAPSASTKILVSIGPSTVSNDYPNAILNGLEIMKMNNSVSSLSSSTAVPLSSTSGSGSKKVGLIVGVSVGAFLA…
Gossypium raimondii	Graimondi001G107000	MADDLASKLLSTPQRVVGNTSKSIISSAVSRLYQTARIFTGVSMYTFPVSQRGRLWIRLYFNPFVYATYNMSSAKFDVSTENHVLLSSFSVGAHLVKEFSVNITTDSLAIIFTPSENSFAFINALEVVSVPDQLIPDHVRTVKSSVGFQGLMWQALETVARVNVGGPMVSFKNDTLHRTWVPDQSFLIEKNLASTVSNTRAVKYVDGGSTPEIAPVSVYGSCTKMNSLGDPNSNFNVTWEFDVDPGFQHLVRFHFCDIVSTSLNQLYFNVFIDSSMVVRDLDLSAYLGNVLAAAYYMDFVTDSATMNKLRVSIGPSNLRGVYPDAILNGLEIMKLNNSDGSLTGLGTANTSGSSSKKKVGAIVGASVGVAFELLLAGLLFMFCRKRRCVAHQRQSKIWI…
	Graimondi003G137700	MGCKVFGFLCWVSSILCLPLFARGFTPADNYLIDCGSLTNTTLGDRVFMADNLASKLLSASGNIVGNTSKAVTSSDDSPLYQTVRIFTGVSKYTFPISQRGRHWIRLYFYPFVHASYNMSMAKFDVSTENHVLLSSFSVQSLVVKEFSVNVTTNSLAITFSPSENSFAFINALEVVSVPDQLIPDSAGLVESSTGFQGLTWQALETVARVNMGGPTVSSENDTLSRTWVPDQPFLLGKNLATSVSKIKAVKYVDGGSTREIAPNTIYGTCTRMNSMNDSNSNFNVTWEFNVDPGFQYLVRFHFCDIVSEALNLLYFNVFIDSSIIERDFDLSTYLVNVLAAAYYKDYVTGPATSNKIRVSIGPSNIHGTYPDAILNGLEIMKMNNSDGSLSGLGTVNTS…
	Graimondi004G003200	MGCRVFELLFWVSLILCLACLVRGFTPADNYLIDCGSFTNTTVGHRVFMADNLASKLLSTPQSVIGNISKASITSSDDSPLYQTARVFTDVSKYTFSISRQGRHWIRLYFYPFAFGNYNLSLAKFDVSTENHVLLTSFSVQAPLVKEFSVNVTSNSLAVTFSPLKGSFAFINAIEVVSVPDELIQDGAHLVKSSMAFQGLTLQALETVFRVNMGGPTVSFENDTLWRTWVPDQPFLVEKNLAVSVSNIRAVKFVEGGATPDIAPSTVYGSCTEMNSANVTGGNFNVTWEFDVDPGFQYLVRFHFCDIVSDALNELYFNVFIDSLMVVRDLDLSTYLVNVLAAAYYMDYVTDLVTSNKLHVSIGPSTLPGAEPNAIMNGLEIMKMNNSDGSLTGSATINA…
Kalanchoe laxiflora	Kalax.0014s0178	MMMGDGRFEVVWCVGVLTMLPMVVLSAGFTPADNYLIDCGSTSNTTVGTRVFVPDSSASKLLTSTGSIEASTSTKPGSSSDLAKLYQTARIFTSTSSYTFSITRTGRHWIRLYFSPFVYDVYDMNEASFSVSAQSHSLLDKYNPPSKAVVKEFSLNVTTGSLVITIAPWQNSFAFLNALEVVSVPDELVVDDASFVYPLGGYTGLLRQALETVVRVNMGGPLVTYQNDTLGRTWVNDQPYLLSPAVATNESNIAAVKYIEGGATQIIAPDAVYGSLTEMNSANTANSNFNVTWEFDVVQGFQYFIRFHFCDIVSKSLNQLLFNVYVDSYNVAPSLDLSAKTFSQLAAPYYMDFVTSPTTTSKIRISIGPSTINSDNPNAILNGLEIMKMNNSAGSLSGS…
	Kalax.1231s0001	MGDGRFEVVWCVGVLTMLPMVVLSAGFTPADNYLIDCGSTSNTTVGTRVFVPDSSASKLLTSTGSIEASTSTKPGSSSDLGKLYQTARIFTSTSSYTFSISRTGRHWIRLYFSPFVYDVYDMNEASFSVSAQSHSLLDKYNPPSKAVVKEFSLNVTTGSLVITIAPWQNSFAFLNALEVVSVPDELVVDDASFVYPLGGYTGLLRQALETVVRVNMGGPLVTYQNDTLGRTWVNDQPYLLSPAVATNESNIAAVKYIEGGATQIIAPDAVYGSLTEMNSANTANSNFNVTWEFDVVQGFQYFIRFHFCDIVSKSLNQLLFNVYVDSYNVAPSLDLSAKTFSQLAAPYYMDFVTSPTTTSKIRISIGPSTINSDNPNAILNGLEIMKMNNSAGSLSGSAA…
Kalanchoe fedtshenkoi	Kfed0058s0652	MMMGDGRFEVVWCVGVLTMLPMVVLSAGFTPADNYLIDCGSTSNTTVGTRVFVPDSSASKLLTSTGSIEASTSTKPGSSSDLAKLYQTARIFTSTSSYTFSITRTGRHWIRLYFSPFVYDVYDMNEASFSVSAQSHSLLDKYNPPSKAVVKEFSLNVTTGSLVITIAPWQNSFAFLNALEVVSVPDELVVDDASFVYPLGGYTGLLRQALETVVRVNMGGPLVTYQNDTLGRTWVNDQPYLLSPAVATNESNIAAVKYIEGGATQIIAPDAVYGSLTEMNSANTANSNFNVTWEFDVVQGFQYFIRFHFCDIVSKSLNQLLFNVYVDSYNVAPSLDLSAKTFSQLAAPYYMDFVTSPTTTSKIRISIGPSTINSDNPNAILNGLEIMKMNNSAGSLSGS…
Lotus japonicus	Lj0g3v0249939	MMVDLRKVGFFFCVFYILPLACFSATFVPVDNYLIDCGATSSTPVGNLNFSADSFSKKLLSTQEDILASTSSKSVNSSSDESPLYQTARIFTGSSKYTFQINQKGRHWIRLYFFPFTYEKYNLNAASFSVATQNHVLLGGFTAQKNPVMKEFSVNVTTDTLVLTFTPSENSTAFVNAIEVVSVPDELIADDAFQLETLATYTGLVTQAVETVWRVNMGGPAVSSGDDPLRRTWIPDQSFLRIPNLVLDVSNIDAVKYEDGGPTQNIAPPTVYGTAAQMNTSSDPRSNFNITWQFDVVPGFQYLVRLHFCDVVSKGLNQLYFNAYVDSLAAANLDLSILSDNVLGAPYYKDVVTALAVSNTLRVSVGPSDANNNNHNAILNGLEIMKMNNSAGSLSAAAG…
	Lj3g3v3132890	CGCREICLLFICAISIFPLVCSSAKFVPLDNYLIDCGAPSNTSINGRNFTSDSFFKNFLSTPQDILANTSLKSITSSTDAPLYQTARIFNASSKYTFPMNQKGRHWIRLYFFAFAYENHNLSAANFAVTTQNNVLLSNFTVNQNPVMKEYSVNVTSETLVITFTPSTNSIAFVNAIEVVSVPDDLIADDATTLNPRTSYSGLLAQAFETVFRVNMGGPIVSSFSDPLHRSWVQDRSFLIEPNTAKNFSSVGSVKYVEGGPTQNTAPPSVYGTLIEMNSEYDPRSNFNVTWKFNVEPGFQYLVRLHFCDIVSKGLNQLYFNVYVDSSLAAKDLDLSIENDNILATPYYMDLVTSPSVSNKILVSIGPSTLNSDYPNAILNGLEIMKMNNSESSLSASIAV…
Linum usitatissimum	Lus10028140	MSGKVPILVLTIFTLAVLCSSKGFVPADNYLVDCGSDSDTKVGNRVFVSDRSDSNLLSTPNHILATTSNKATPSDDSLLYQTARIFDQLSTYKFSIKQQGRHFIRLYFYPFAYQTYNMSQASFDVSTPDHGLLSRFTATGGSTTIKEFSLNVASDSLSVTFVPNSNSFAYVNAIEVVSVPDKLIEEGANTYNPRADFQGVVQQALETSYRVNMGGSSLNYVNDTLWRTWVEDTSFLLGESSRQTVNNIAAVVYVTDGSTEEVAPKSVYGTASEMASAGTTSNNFNVTWQFEVDRGFRYLVRFHFCDIRVNGTLNQLVFDVYINSLLAIKDFDITTLSTNTLGAAYYRDVVTPVISDSSTLRVSIGPSNLASTPDALLNGLEIMKMNNSMGSLSGSAAVV…
	Lus10042844	MSGKVPILVLTILTLVVLCSSKGFVPADNYLVDCGSDSDTKVGNRVFVSDRSDSNLLSTPNHILATTSTKATPSDDSLLYQTARIFDQLSTYKFSIKQQGRHFIRLYFYPFAYQTYNMSQASFDVSTPDHGLLSRFTATGGSTTIKEFSLNVASDSLSVTFVPSSNSFAYVNAIEVVSVPDKLIEEGANTYNPRTDFQGVVQQALETSYRVNMGGPFLNYVNDTLWRTWVEDTSFLLGESSRQLVNNIAAVVYVTDGSTEEVAPKSVYGTASEMASAGTTSDNFNVTWQFEVDRGFRYLVRFHFCDIRVNGTLNQLMFDVYINSLLAIKDFDITTLSTNTLGAAYYRDVVTPVISDSSTLRVSIGPSNVDSAPDALLNGLEIMKMNNSMGSLSGSAAVA…
Manihot esculenta	Manes.04G029000	MMSYSGLKFFLCVLSILSLACLCCGFNPVDSYLIDCGSSSETKVDNRVFLADNSTSNSLSTPKTIFAKSSATVSSSDDSLLYQTARILDGTSKYSFSIQQPGRHWIRLYFYPFVHDSYDMSSAIFDVSTQDHVLMSNFRVKSNVVKEFSVNVTSSSLEITFTPINNTFAFLNALEVVSVPDALITDGASTFNPLGNFQGMFSQALETIFRVNMGGPTILPKNDTLGRTWVPDQDFLINKNSATSVSRINAVKYVNGGATPDIAPNAVYGTATVMNSPEAPGSIFNVTWQFNVDPGYRYLVRFHFCDIVSTGLNDLYFDVYIDSWIVAKDLDPSILTFNTLAGALYLDFVTALTVSNKLHVSVGPSSLPNVQPNAILNGLEIMKMNNSQGSLSGSVPLLS…
	Manes.04G121700	MSDRELKVFIQALTILSVACACSGFIPVDNYRVDCGSSKDTRVGNRVFSADNSTTYSLSTPKIIFAKTSESVTSSDDSFLYQTARILDGTSKYSFSIRQTGRHWIRLYFYPFVHDKYNMKSAKFDVLGQDHVLLSNFSVKYHVVKEFSVNVTSNTLEITFRIPSKNSFAFLNALEVVSVPDGLITEDASTFNPPGEFKGLFSQALETLYRVNMGGPIIFPENDTPGRTWVSDQIFLVNPNVATRISDISAVKYTEGATPDIAPPAVYGTATIMKPSAGDVNVTWEFTIDPGFQYLVRFHFCDILSNAPDQLFFHVYIDSWVLVYNFAPSSFSSNTLVSALYIDFVTAFTVINKLRVSVGPSFLGVEPTAILNGLEIMKMNNSLGSLSGSATLLSGSVSY…
	Manes.11G136800	MMTVKGLSVFVCVLSILNSASLCCGFDPVDNYLIDCGSSIDTKVGNRVFLADNSNSNSISTPKNIFAKASTSVTSSDSSLLYQTARILDGTSKYTFSIRQPGRHWIRLYFYPFIHDSYKMNRAIFHVSTQDHVLLSNFNVNSTVVKEFSLNVTSSSLEIIFTPSNNTFAFLNALEVVSVPDALITDDASTFNPLGKFQGMFSQALETVYRVNMGGPTILPETDTLGLARTWVPDQGFLINKNFATNVSNIAAVKYVEGGATPEIAPNVVYGTATMMNSGDNPTSNFNVTWQFNVDPGFQYLVRFHFCDIVSKALDELYFEVYIDSWIVAKDLDLSVISSNTLAAALYMDFVTASKVSSKLLVSIGPSSIPNVLPNAILNGLEIMKMNNSLGSLSGSATL…
Malus domestica	Mdomestica0000007813	MGCFKFDLFIWVLSLLCLGLLCSGFVPADNYLIDCGSLANTTVGNRVFLADNLASKYLSSPKDVVANVSLKXITSFDDSPLYQTARIFPESSKYTFSISHSGRHWIRLYFYPFVFGSYDLSKAKFSISAQNFALLTDFSVQNTTLKEFSVNVTSDSLVITFTPSSNSFAFLNAIEVVSVPDQLITDDVSSGSEKFQGLMNQALETAWRVNMGGPIVSFENDTLWRTWVPDQSFLVNENLAKDFSNIAAVKYDVGLATEDIAPQTVYGTLTEMNSADNPNSNFNVTWEFTVDPGFQYLVRFHFCDVVSKSLNQLYFNVYVDSSNVAPDLDLSTXTINKLAVPYYLDIVTASIVRNKLRISIGPSAVNNAYPNAILNGLEIMKMNNSAGSLSGTNSVSXSN…
	Mdomestica0000945548	MMGCFKFDLFIWVFSVLCLGLLCSGFVPADNYLIDCGSLTNTTVGNRVFLADNLASKYLSSPKDVVANVSLKSITSFDDSPLYQTARIFPESSKYTFSISQSGRHWIRLYFYPFTFGSYDLSKANFSVSAQNFALLTDFSVQNTSLKEFSVNVTSDSLVVTFTPSSNSFAFLNAIEVVSVPDQLITDDAGTASDKFQGLTNQALETAWRVNMGGPTVSFENDTLWRTWVPDQSFLVNENLAKDFSNIAAVTYDAGLATADIAPQTVYGTLTEMNSANNPNSNFNVTWEFTVDPGFQYLVRFHFCDVVSKALNQLYFNVYVDSSNVAPDLDLSSSAINKLAVPYYLDIVTASAVRNKLRISIGPSAVNNAYPNAILNGLEIMKMNNSAGSLSGANSVSSL…
Medicago truncatula	Medtr2g096160	MMLDWKKHGLFVCVLYMLLPLLCFCATFVPSDNYLIDCGSTTTTSVGNRNFSSDSFHKKLLSTQQEILASTSSKSVSDVGDESPLYQTARIFTGSSKYTFPINQKGRHWIRFYFFPFIYDRYNLNAAKFSVATQTFVLLSGFTAQKSPVMKEYSINVNTDTLVITFKPSDDSVAFVNAIEVVSVPDELIADEAPTLSPVSTFSGLGFQALETVWRVNMGGPVVTSGEDPLYRTWISDQKYLLESSLANDVSNLVGVDFADGGPTENIAPRSVYGTVAEMNTNTSGGDANLNFNVTWQFDTEPGFQYLVRTHFCDIVSKGLNTLYFNVYIDSLTVVKDLDLASKSSNVLSVPYYQDSVTPLADGNKLRVSIGPSPLSKDSPNAILNGLEILKMNNSIGSL…
	Medtr4g061833	MKEYLVNVTLDTLVITFTPSNNSTAFVNAIEVVSVPDDLIADDAIALNPRREYTGLLTDAFETVFRLNMGGPSVSSSVDPLHRTWVPDTSFLIQPNLATNFSSIGAVKYAKGGATENIAPPSVYGTLTEMNSDGDPRSNFNVTWKFDVEPGFQYLVRLHFCDIVSKGLNELYFNVYITSLLAAKDLDIGEKTHNTLATPYFMDFVTTPSVDNKILVSIGPSDVNSDYPNAILNGLEIMKMNNSISSLSASAAVSLPSSHGSKSKKVGVIVGVSLGIFCALVAMVGGFFVLRKRRRQLAQQGDSKTWVPLSDGTSHTMGSKYSNATTASAASNFGYRFPFAVVQEATNNFDESWVIGVGGFGKVYKGELSDGTKVACKRGNPRSHQGLAEFRTEIEMLSQ…
	Medtr4g061930	MWNCREDWLIIFIYVLSVFPLVCFSANFVPIDNYLIDCGSHTNTSIGSNLNFTSDTFFKNFLSTQEDILANTTLKSINSTTDFSPLYQTARIFISSSKYTFPINKKGRHWIRLYFFPFSYQNYNLSAANFAVTTEHNILLSSFSVPKKNPVMKEYLVNVTLDTLVITFTPSNNSTAFVNAIEVVSVPDDLIADDAIALNPRREYTGLLTDAFETVFRLNMGGPSVSSSVDPLHRTWVPDTSFLIQPNLATNFSSIGAVKYAKGGATENIAPPSVYGTLTEMNSDGDPRSNFNVTWKFDVEPGFQYLVRLHFCDIVSKGLNELYFNVYITSLLAAKDLDIGEKTHNTLATPYFMDFVTTPSVDNKILVSIGPSDVNSDYPNAILNGLEIMKMNNSISSLS…
Mimulus guttatus	MguttatusN02648	MKSASFSVFSQSTTLLSDFTPQNSSSVREYSVTVTAGDLVITFSPSSNSFAYINALEVVSVPDTLIADDASTYDPLGPFKGLMGQSMETVWRLNMGGPFISLANDTLGRTWISDSGFLLQPNLATFATGVAHYLEGGATPDTAPPMVYGTCRKMDSAANPNSNFNVTWGFKVDPGFQYLIRLHFCDIASASANQLVFNVYIDSFLVAPDLELSAKYPGQLAAPYFLDFVTPLIDRNNLSLSIGPSPRSAYPDALLNGLEVMKMNNTKNSLAGGAAALPGFPAKKKNLGLIIGVCIGVVAALILLGVLFFIHRRKKQERLRIEKSWVPISVNGGNSHTMGSKYSTGTTVSVGSNMSYRIPFLSVQEATNNFDESGVIGVGGFGKVYKGVLTDGLKIAVKR…
Citrus sinensis	orange1.1g003341	MMGDCRGFHFLIWVASVLCFVCFCSCQFDPADNYLIDCGSRTNTTVGNRVFVADNSASKFLSTPQNVVANISESVTSSNDSQLYQTARIFTGSSKYTFSISGRGRHWIRLYFYPFVYQSYNMSRASFSVSTNDHVLLNNFSVSSNVFKEFSVNVTSDSLDVIFSPSNNSFAFINALEVVSVPDQLITDDASSISPPGKYQGLVFQTFETVHRVNMGGPLVTPENDTLWRTWVPDQSFLVNRNLAKSVSNIPAVKYVQGGATKESAPNTVYGTATRMNSDDDPNANFNVTWEFDVDSGFQYLVRFHFCDIVSDGLNQLYFNVYIDSWIAVRDLDLSTYSTNTLAAAYYIDMVTVQTASSKLRISIGRSTLHDTYPDAILNGLEIMKMKNLQGSLGNSSSK…
	orange1.1g003350	MMGDCRGFHFLIWVASVLCFVCFCSCQFDPADNYLIDCGSRTNTTVGNRVFVADNSASKFLSTPQNVVANISESVTSSNDSQLYQTARIFTGSSKYTFSISGRGRHWIRLYFYPFVYQSYNMSRASFSVSTNDHVLLNNFSVSSNVFKEFSVNVTSDSLDVIFSPSNNSFAFINALEVVSVPDQLITDDASSISPPGKYQGLVFQTFETVHRVNMGGPLVTPENDTLWRTWVPDQSFLVNRNLAKSVSNIPAVKYVQGGATKESAPNTVYGTATRMNSDDDPNANFNVTWEFDVDSGFQYLVRFHFCDIVSDGLNQLYFNVYIDSWIAVRDLDLSTYSTNTLAAAYYIDMVTVQTASSKLRISIGRSTLHDTYPDAILNGLEIMKMKNLQGSLGNSSSK…
	orange1.1g003351	MMGDCRGFHFLIWVASVLCFVCFCSCQFDPADNYLIDCGSRTNTTVGNRVFVADNSASKFLSTPQNVVANISESVTSSNDSQLYQTARIFTGSSKYTFSISGRGRHWIRLYFYPFVYQSYNMSRASFSVSTNDHVLLNNFSVSSNVFKEFSVNVTSDSLDVIFSPSNNSFAFINALEVVSVPDQLITDDASSISPPGKYQGLVFQTFETVHRVNMGGPLVTPENDTLWRTWVPDQSFLVNRNLAKSVSNIPAVKYVQGGATKESAPNTVYGTATRMNSDDDPNANFNVTWEFDVDSGFQYLVRFHFCDIVSDGLNQLYFNVYIDSWIAVRDLDLSTYSTNTLAAAYYIDMVTVQTASSKLRISIGRSTLHDTYPDAILNGLEIMKMKNLQGSLGNSSSK…
	orange1.1g003659	MISKFDPADNYLIDCGSRTNTTVGNRVFVADNSASKFLSTPQNVVANISESVTSSNDSQLYQTARIFTGSSKYTFSISGRGRHWIRLYFYPFVYQSYNMSRASFSVSTNDHVLLNNFSVSSNVFKEFSVNVTSDSLDVIFSPSNNSFAFINALEVVSVPDQLITDDASSISPPGKYQGLVFQTFETVHRVNMGGPLVTPENDTLWRTWVPDQSFLVNRNLAKSVSNIPAVKYVQGGATKESAPNTVYGTATRMNSDDDPNANFNVTWEFDVDSGFQYLVRFHFCDIVSDGLNQLYFNVYIDSWIAVRDLDLSTYSTNTLAAAYYIDMVTVQTASSKLRISIGRSTLHDTYPDAILNGLEIMKMKNLQGSLGNSSSKKHVGVIVGVTIGVSVAALLAGIL…
Phaseolus vulgaris	Phvul.005G139800	MTYWRNIGFFLCVLSIFPLVCFSATFVPVDNYLIDCGASATTTVGRRNFTADSLSKDLLSTQEDILATNPLTSSSSSDDSPLYQTARIFRGSSKYTFPIKQKGRHWIRLYFFPFTYEKYNLSAANFTVATQDHVLFSSSNMQKDPVMKEYSVNVTSDNLVITFAPSGNSTAFVNAIEVVSVPDDLIVNDFSVLDPSLSLSELVTQALETVWRVNMGGPTVTPVNDTLQRTWIPDQRFLLEADLATYVSNIGAVRYEKGGSTTENTAPATVYGTLAQMNSSFDPRSNFNVTWNFDVSPGFQYLVRFHFCDLISKSLNVLYFDVYVDSKMAAADVDLSLHGNNVLGVPYHKNLVTPLAVSNKLRVSIGPSDLSKDFPNAILNGLEIMKMNNSMGSLITGAG…
	Phvul.011G069600	MWDCREICLFVCALTILPLVCFSANFVPLDNYLIDCGASTDTSIDSRNFTADSFYKNFLSTQQDILASTSLKSITSSSESPLYATARIFTAPSKYTFPIKKRGRHWIRLYFFPFAYEKYDLSAANFVVSTQDYNLLSDFSVQKNPVMKEYSLDVNSDTLVITFAPSENSIAFVNAIEVVSVPDDLIIDEGFALYPAGSYSGLLTQALETVFRVNMGGPTVSSGNDTLQRTWVTDEKFLIQPNLATNFSNIGAVKYVNGGPTANTAPPSVYGTLTEMNSAGDPRSNFNVTWQFDVEPQFPYLVRLHFCDILSKGLNELYFNVYINSLLAAKDLDLSSTNNNVLATPFFKDMVTTPTASTKMLVSIGPSAVNRDYPNAILNGLEIMKMNNSVRSFSSSTAP…
Populus trichocarpa	Potri.001G234200	MMGSVGSRRFICVLLSILSLVCLSSGFTPVDNYLIDCGSLTNTTVGNRVFVADNSASNFLSTPKNTFANASISVTSGDDSPLYQTARIFDGTSKYTFLINQPGRHWIRLYFYPFVSGSYNMSNASFGVSTLNYAFLSNFSVKASVVKEFSVNVTSKNLVITITPSGNSFAFLNALEVVSVPDELITDDAETFNPVGRFKGLSWQALETVHRVNMGGPTVSFENDTLGRTWVPDQSFLIQNNLAINVSNIAAVKYVVGGATQDSAPNAVYGTASRMNSDNNPSSNFNVTWEFNVQPGFQYLVRFHFCDIVSRNLNELYFDVYIDSWLVAENVDPSTIANTLAVAFYMDFVTAATVSNKLRVSIGPTNTISSAYPNAILNGLEIMKMNNSLGSLSGTAPAV…
	Potri.009G026600	MMGGGGSRIVICVLLTVLILAFLSSGFTPVDNYLIDCGSPTNTTVGGRVFVADDSASIFLSTPKSTLASSSKSVTSGDDSPLYQTARIFDGTSKYSFSIRQPGRHWIRLYFNPFVSGSYDMSGASFDVSTPNHVFLSNFSVKTSVVKEFSANVTSKDLVITFTPSGNSFAFLNALEVVSVPDELITDDAETFNPAGRFKGLSWQALETVYRVNMGGPTVSFENDTLGRTWVPDKSYLVGNNLATNVSNIAAVKYVAGGATQDSAPNAVYGTAIRMNSENDPNSNFNVTWEFNVNPGFQYLVRFHFCDIVSSSLNNLYFNVYIDSWLVAEDEDPSSFANALAVAFYKDFVTAATVSNKLRVSIGPTNTIAVAYPNAILNGLEIMKMNNSLGSLSGPAPDV…
Prunus persica	Ppersica.6G087700	MMGYRKFDLFIWVLSVLCLGWLCSGFNPADNYLIDCGSPANTSVGDRVYVADKLASKFLSTPKDVVANISLKSITSFDDSPLYQTARIFTESSKYTFSISQSGRHWIRLYFYPFVFGGYDLSKAKFSVSTQNHVLLGDFSVQNASLVKEFSVNITSDSLVITFTPSNNSFAFLNAIEVVSVPDQLITDDAYTGSVKFQGLTTQALETSWRVNMGGPTVSFENDTLWRTWVPDQSFLVNANLAKDVSNIAAVNYDAGSALATKDIAPQTVYGTLTEMKSADDPNSNFNVSWEFTVDPGFQYLVRFHFCDVVSKSLYQLYFNVYLDSLIVARDLDLSTLATNKLAVPYYTDYVTTSAAVSNKLRISIGPSPLNNAYPNAILNGLEIMKLNNSAGSLSGANS…
	Ppersica.6G087900	MMGYRKFDLFIWVLSVLCLGWLCSGFNPADIYLIDCGSPANTSVGNRVYVADNLASKFLSTPKDVVANISLKSITSFDDSPLYQTARIFTESSKYTFSISQSGRHWIRLYFYPFVFGGYDLSKAKFSVSTQNHVLLGDFSVQNASLVKEFSVNVTSDSLVITFTPSNNSFAFLNAIEVVSVPNQLITDDANNGLHGLTTHTQALETSWRVNMGGPTVSFEKDTLWRTWVPDQSFQVNANLAKYVSNIAAVTYDAGSALATKDIAPQTVYGTLTEMKSADDTNSNFNVSWEFTVDPGFQYLVRFHFCDVVSKSLYQLYFNVYLDSLIVARDLDLSTLATNKLAVPYYMDYVTTSAAVSNKLRISIGPSPLNNAYPNAILNGLEIMKLNNSAGSLGGANSL…
Solanum lycopersicum	Solyc11g072910.1	MEGFGLFGKSLIILVLGVLCVSGFEPADNFLVDCGSSKDTNVGNRVFMADKSASKFLSTSKDILADTPSNSITKANDSPLYQTARIFTQQSSYKFPISLKGRHWIRLYFYPFVYQIYDMSTAMFSVSTQNNVLLGNFSPKNASVKEFSVNVTSNDLVVTFSPSSNSFAYINAMEIVSVPDVLITDDAFTISPAGTFRGMYAQALETVARVNMGGSLVSFDNDTLWRTWVTDQSFLIQPSSAKSVSKIGSVKYPADGATPDFAPPSVYGTCSEMNVAGAGDDSNANFNVTWTFNVDPGFQYFIRLHFCDIVSIAANQLLFNIYVNSWNVASDFDPGQKVQGILATAYYNDYVTPTAKSNRLNVSVGPSRRSAYPDAFLNGLELLKLNNSQGSLSQVGSVP…
Salix purpurea	Spurpurea0008s0820	MMGSGGSRRFICVLLSILSLVCLSTGFTPVDNYLIDCGSLTNTTVGNRVFVADNSASNFLSTPKNTFANTSISVTSGVDSPLYQTARIFDAISKYTFLINQPGRHWIRLYFYPFVSGSYNMSSASFGVSTPNYAFLSNFSVKASVVKEFSVNVTSKNLVITFTPSGNSFAFLNALEVVSVPDELITDDAETFNPVGRFKGLTWQALETVHRVNMGGPTVSFESDTLGRTWVPEQSFLIQNNLAINVSNIAAVKYVVGGATQDSAPNAVYGTASRMNSDSNPNSNFNVTWEFNVQPGFQYLVRFHFCDIVSRNLNELYFDVYVDSWLVAENVDPSSIANALAVAFYMDFVTAATVSNKLRVSIGPTNTISGAYPNAILNGLEIMKMNNSLGSLSGPAPAV…
Solanum tuberosum	Stuberosum400017117	MLSLHSFLFVLLLGFFCVCSGFDPSDEYLIDCGSSKDTNFGNRVFVSDKSGSKFLSVSQDILADSTRSSDSPLYQTARVFTQTSSYKFPITKVGRHWIRLHFSPFVYQSYDMSSATFSVSTQQNVLLGNFSPKKDVSVKEFSVNVTTGDLVITFSPLSDSFAYINALEVVSVPDSLITNDASTFGPSGVFSGMYAQALETVARVNMGGPAVSSENDTLWRSWVPDRGYLTQPDFAKSLSKIGSVKYLVGGATSDIAPPSVYGTCTKMNVDAAGNDASANFNVTWVFNVDVGFQYFVRLHLCDIVSTAANQLLFNIYVDSSNIASDFDLSSKVQSRLATAYYMDFVTPQANSNNISFSIGPSSKSAFPDAFLNGVELLKLNNSQGSLADVSSVPPSSSSG…
	Stuberosum400027254	MEGFGLLVKSLFILVLGVLCVSGFEPADNFLVDCGSSKDTNVGNRVFMADKSASKFLSTTKDILADTPSNSITKANDSPLYQTARIFTQQSSYKFPISLTGRHWIRLYFYPFVYQGYDMSTAMFSVSTQKNVLLGNFSPKNASVKEFSVNVTSNDLVVTFSPSSNSFAYINAMEIVSVPDVLITDDASTISPAGTFSGMYAQALETVARVNMGGSLVSFDNDTLWRTWVTDQSFLIQPSSAKSVSKIGSVKYPADGATPDFAPPSVYGTCSKMNVAGTGDDPNANFNVTWTFNVDPGFQYFIRLHFCDIVSIAANQLLFNIYVNSWNVAHDFDPGQKAQGILATAYYNDYVTPTAKSNRLNVSVGPSSRSAYPDAFLNGLELLKLNNSQGSLSQVDSVP…
Theobroma cacao	Thecc1EG041936	MGFRVLELLFWVSSVLFLACFAKEFTPADNYFIDCGSPTNTTVGDRVFMADNLASKFLSTSENVLGNTSKAVTSSDDSRLYQTARVFTGVSKYTFSVSQRGRHWIRLYFYPFVYASYNMSLANFTVSTENHVLLSSFGVQVPLVKEFSVNVTSNTLVITLSPSENSFAFINALEVVSVPDELIPDGASSVKSSVGFQGLMRQALETVARVNMGGPTVSFQNDTLGRTWVPDQRFLVEKNFALSVSNTNAVKYVDGGSTEEIAPTSVYGTCTRMNSLNDPNSNFNVTWDFDVDPGFQYLVRFHFCDIVSTALYQLYFNVYIDSSMVVRDLDLSTYLSSVLAGAYYMDYVTESATSSKIRISIGPSNLHGTYPDAILNGLEIMKLNNSDGSLSGSGTVIAS…
Trifolium pratense	Tpratense.mRNA11994	MMLDLRKHGLFICVLYMLLPLLCFCATFVPSDNYLIDCGSTSTTSVGNRNFTSDNSNKKLLSTQQEILASTSSKSVSSDADESPLYQTARIFTGSSKYTFPINQKGRHWIRFYFFPFIYDRYNLNAAKFSVATQTFVLLSGFTAQKNPVMKEYSINVTTDTLVITFNPFDNSVAFVNAIEVVSMPDDLIVDDASSLNPASTYSGLGYQALETVWRVNMGGPVVNSGQDPLHRTWISDQKFLLQSSLTNDVSNIPAVEYVPGGATQNTAPSSVYGTAAEMNTSGDANVNFNVTWTFDMEAGFQYLVRAHFCDIVSKVLNDLYFNVYIDSLAAAKDLDLSSQSNNVLAVPYYKDLVTPLADSNKLRVSIGPSTLNKDNPNAILNGLEIMKMNNSIGSLSAD…
	Tpratense.mRNA3046	MLDYRQGWLFIFICVSPIFPLMCFSANFVPIDNYLIDCGSHTNTSIGNLNFTSDNFFHNFLSTQEDILANTSLKSTTDYSPLYQTARIFNSPSKYTFPVNKKGQHWIRLYFFPFTYQNYNLSAANFAVTTQNNVLLSNFSVPKKDPVMKEYLVNVTLDTLVITFTPSNNSIAFVSAIEVVSVPDELIADDAMALNPRREYSGLLTMALETVFRVNMGGPSVSLGADPLHRTWVPDTSFLILPNLASNFSSIGAVKYVKGGPTENIAPPSVYGTLTEMNSDGDPRSNFNVTWKFDVEPEFQYLVRLHFCDIVSKSLNELYFNVYIDSLLAAKDLDLSGKTRNVLATPFFMDFVTEPSVDNKILVSIGPSDVNNDYPNAILNGLEIMKMNNSKSSLSASTA…
Vitis vinifera	Vvinifera01025061001	MGCGKIGLLVIWVSSVLCLACCSGSQDDYLIDCGSTTNTSVAGRVFLADTSSYLSTPEKLLANTATKSDSSSDDLPLYQTARIFTGTSKYTFSVGSNRRYWIRLYFFPFVYDTYNMSTANFSVSTQNHVLISNFSPKAGSAMKEFSENVTSDTLVITFAPSSNSFAFLNALEVVSVPNELISDDAITITPSGKFKGLVTQALETVARVNMGGPTVTSENDTLWRTWLPDQNFLVENNLATNVSKIGAVIYAKGGPTKLIAPASVYGTATKMNSDANPQYNFNVTWEFDVDPGFQYLVRYHFCDIVSISLNQLYFNVYLDSYLVYEELDLSTLAFNILGAPYYLDVVTGTRVGSKLRVSIGPSSIHTEYPDAILNGLEIMKMNSSMGSLSGSVIVSNPSS…

## Sheet: HERKULES2
Table S3. ID list of 1,050 CrRLK1L genes present in 57 species, by clade
HERKULES 2
PLANT SPECIES	GENE ID	PEPTIDE SEQUENCE
Arabidopsis thaliana	AT1G30570_HERKULES2	MSKLRKKYLEHLLCVLIFFTYVIGYGEAQSKSFLVDCGSNATTEVDGRTWVGDLSPNKSVTLQGFDAITASTSKGSSVYAEIYKTARVFDAVLNYTFEGITQGNYFVRLHFSPFAIENHNVNESSFSVFADGLRLMLDINIAGEIAHKNLILESTGHNATASSLVKEFLLPTGPGKLVLSFIPEKGSFGFVNAIEIVSVDDKLFKESVTKVGGSEVELGLGGRGIETMYRLNVGGPKLGPSKDLKLYRTWETDLSYMVIENAGVEVKNSSNITYALADDSPVAPLLVYETARMMSNTEVLEKRFNISWKFEVDPNFDYLVRLHFCELLVDKQNQRIFRIYINNQTAAGNFDIFAHAGGKNKGIYQDYLDPVSSKNDVLWIQLGPDSSVGASGDALLSGL…
Aquilegia coerulea	Acoerulea1G179400	MKVCVLICMVLLSGFIKSGEAQTKPFLVNCGVTSSVNIDGRRWIGDLDTGDNFTLSYPGIAASTPNISEESIYETLYKTARFFTESSNYTFGVDPGNYYLRLHFYPFSFEDNDVSKSLFTIMANNLKLVSGFSVTTEISRKNSYMETLGSNSSSSSLMKEYFVNVNSAELVIEVIPDEGTFAFVNAIEVIPVLSKLFEGSVSKVGENGADNSLNLGERGIETVYRLNVGGPEIKPDRDQDLWRIWESDISYMFTSYAGSEIKNASNITYSSVNDSSVAPLLVYETARTMTNNEVLEKRFNMSWKLEVDPNFDYLVRLHFCELVYDKDNQRVFRIYVNNKTASENFDVFARAGGMNKAYHQDYVDVVSSQIDTLWIQLGPDTAAGATGTDALLNGLEIFK…
Ananas comosus	Acomosus005072	MRFYGLCLVILGFVPLTLGQALVRPFMINCGSDSSIYADGRKWVGDSSPSDNFTLSSTGIVASTPTITGEPVYGTLYRTARIFNASSTYNFSVVPGSYFVRLHFCPFFTNYNANESLFDVSADNLKLVSMFNVPGEIYWRNLRSNSTSGTLVKEYFLNISSNQLLIGFSPDSASFAFINAIEVIPFPDDDLFGGFATKVGGDGGTKSTFSLVDRGIETMYRLNVGGPRIESEEDPGFWRNWESDEKFMFSLSAASTITNSSNISYSSVNGSLIAPLLVYETARVMTDNQVLEKSFNVSWKFDVDPNFDYLVRLHFCELVYDQPNQRIFRIYINNKTAAANYDVFVKAGGKNKAYHEDYVDAATQQMGALWLQLGPDSATGPTGSDALLNGVEIFKISRN…
	Acomosus014821	MKTLVLLLVGLLSMFLQSKLIQGKTFLINCGSNATADADGRKWAGDSIPGDNFTLSSTGIVASTSSINAEPIFGSLYKTARFFNTSSSYNFGVVSGDYCIRLHFFPIKFENYDTNASAFDVSANDLKLLYKFNVSEEISWKSLRNNSVVTSVVKEYFLSVNLSELQIEFVPNVGSFAFVNAVEIIPLPENIFNGSINKVGGDGLKVPLSLSDQGIETMYRLNVGGPALKSNVDQFLYRPWESDESFMFSVNAATTIFNTSNISYVSSNDSSIAPVEVYESARIMSNNEVVEKKFNVSWRFYVDPNFDYLVRLHFCELIYDKSSQRIFKIYINNKTAAENYDVVLRAGGMNKAYHEDYVDAVSQQIDSLWLQLGPDSLTTASGTDALLNGLEIFKLSKNG…
Arabidopsis lyrata	Aly1G44610	MSKLRKKFLELLLCVLILFTYVIGYGESQSKSFLIDCGSNTTTEVDGRTWVGDLSPNKSVTLQGFDAITASTSKGGSVFGEIYKTARVFEAVLNYTFEGITQGNYFVRLHFSPFPIENHNVNESSFSVFADGLRLMLDINIAGEIAHKNLILESTGHNATASSLVKEFLLPMGPGKLVLSFMPEKGSFGFVNAIEILLVDDKLFKESVTKVGGSEVELGPSQDLKLYRTWETDLSYMVIENAGVEVKNSSNITYAMADDSPVAPLLVYETARMMSNTEVLEKRFNISWKFEVDPNFDYLVRLHFCELLVDKQNQRIFRIYINNQTAAGNFDIFAHAGGKNKGIYQDYFDPVSSKNDVLWIQLGPDSSVGASGDALLSGLEIFKLSKNGNLAHLIRFDST…
Arabidopsis halleri	Araha.9614s0008	MALRTWVGDLSPNKSVTLQGFDAITASTSKGSSVFAEIYKTARVFEAVLNYTFEGITQGNYFVRLHFSPFAIENHNVNESSFSVFADLLRLMLDINIPGEIAHKNLILESTGHNATASSLVKEFLLPMGPGKLVLSFMPEKGSFGFVNAIEILLVDDKLFKESVTKVGGSEVELGLGGRGIETMYRLNVGGPKLGPSQDLKFYRTWETDLSYMVIENAGVEVKNSSNITYALADDSPVAPLLVYETARMMSNTEVLEKRFNISWKFEVDPNFDYLVRLHFCELLVDKQNQRIFRIYINNQTAAGNFDIFAHAGGKNKGIYQDYFDLVSSKNDVLWIQLGPDSSVGASGDALLSGLEIFKLSKNGNLAHLIRFDSTGHSVDDSKMRIIWISVGAGIATII…
Amborella trichopoda	Atrichopoda00092.136	MSSPKRKSMLSTLYFSLLIVVSLSFFLFCLTSAASDSFIPKDVILLDCGTDSDSNDADNRHWTGDANSRFAPASQNTLPVQASNQDTSLPSKTPYMTARIFNSNFTYTFPVTPGRHWVRLYFYPSDYKPHNSTAALFSVTSGPFSLLHNFSASAAALSGNLAYIIREFSLNATDTSLNLTFSRMLDVSGSYAFINGIEIFSMPVDLLSVVAPFITTPQSLPVASPFDSLQTMYRLNVGGQYISPNQDSNLSRIWYDDTPYIYGAAYGVTFDKDPNVTINYTSITPAYIAPVDVYASARAMGPIWEVNLNFNLTWIFPVDPGFYYVVRLHFCEIQSEITVVNQRVFEIFLNNQTAEKMADVIAWSHGLGIPVYKDYIVYVPNQETSNSQTDLWVALRPYT…
Brachypodium distachyon	Bradi1g58290	MKSSTNLLLILVVFLAAENARAQPGPILINCGSDSSSAVVDGRRWIGDSSPSKNFTLSFPGTIALAAAAPGVDGEEEPYGDLYKTARVFNSSSSYNLGVAAGSYFLRLHFSQLFANLSAEEPIFDVAANGLKLLSRFSVTGEISWRDSQINSTSKVIVKEYLLNFTSGKLGIEFRPDEGSFAFVNAMEVVPVSGSSIFDSVNKVGGYGLKGPFSLADGGIETMYRLCVGCSDIARKEDPGLWRKWDSDEHFIFSLNAAHTITNSSNISYASADDSTLAPLRLYETAKVTTESSVVEKKFNVSWSFIIDPGFDYLVRLHFCELEYDKAEQRKFKIYINNKTAAESYDVFARAGGKNKAFHEDFLDVASPQMDTLWVQLGSESSAGAAATDALLNGMEIFK…
	Bradi5g22040	MFQMRLLVLAAVSIVFANLQFLKAHGRELLLSCGSNATVDADGRRWVGDMAPDLNFTLSSPGIAALLAGGSNASEIFGPVYRSARLFTTTSWYDFSVLPGNYCIRLHFFPSTFGNFSANSSVFDVVANDFKLVSKFNVSEEILWRSSVSNLAVTAIVKEYFLAVSTQRLQIEFDPSRGSFAFVNAIEVMLTPDNSFNDTVHKVGGGDGYLPPGLSSRGVETMYRLNIGGPALASSSDQYLHRPWYTDEAFMFSANAALTVSNTSAIRYLSSNDSSIAPIGVYETARIMSNNMVVDKRFNVTWRFFVHPNFDYLVRLHFCELVYDKPSQRIFKIYINNKTAAENYDVYVRAGGINKAYHEDYFDSLPQQVDSLWIQLGPDSMTSASGTDALLNGLEIFKL…
Brassica rapa	Brapa.I02796	MLKQRKKFMELVLCLLIIFTFVVGYGEAQSKSFLVDCGSNTSTKADGRIWVGDLSPNNSLSLSSSGLDATSSTPLKSSAFAEIYKSARVFTTTLNYSFYEIPQGSYFVRLHFSPFPMETHNVNESSFSVYANGLRLMLDINIQGEIAHKNLILLSSGHNATTSSLVKEFLLPIGPEKLVLSFIPEKESFGFVNAIEVVSVDDKLFKDSVTKVGGSEVELGLGGRGVETMYRLNVGGPRLGPSQDLKLYRTWETDSSYMVIENAGEHVDNSSSITYALANESPVAPLLVYETARTMSSDTEVLEKRFNISWKFEVDPNFDYLVRLHFCELVVDKQNQRIFRIYINNQTAAGNFDIYAHAGGKNKAIYQDYFDPVSSKNDVLWIQLGPDTSAGASGTDALL…
Brachypodium stacei	Brast06G227500	MKSSTNLLLILVVFLAAENARAQPGPILINCGSDSSSDVVDGRRWIGDSSPSKYFTLSFPGTIASAAAAPGLVGEEEPYGDLYKTARIFNSSSSYKLAIAAGSYFLRLHFSQLFANLSAEEPIFDVAANGLKLLSRFSVTGEVSWRDSQINSTSRVIVKEYLLNVTSGELGIDFSPEEGSFAFINAMEVVPVSGSSIFDSVNKVGGYGLKGPFSLGDGGIETMYRLCVGCGDIARKEDPGLWRKWDSDEHFIFSLNAAHAISNSSNISYVSADDSTLAPLRLYETAKVTTESPVVEKKFNVSWSFTIDPGFDYLVRLHFCELEYDKAEQRKFKIYINNKTAAESYDVFARAGGKNKAFHEDFLDVASPQMDTLWVQLGSESSAGAAATDALLNGMEIFK…
	Brast09G211500	MFQMGLLVLAAVSIVFANLQFLKAHGRELLLSCGSNATVDADGRRWVGDMAPDLNFTLSSPGIAALLAGGSNASEIFGPVYRSARLFTTTSWYDFSVLPGNYCIRLHFFPSTFGNFSANSSVFDVVANDFKLVSKFNVSEEILWRSSVSNSAVTAVVKEYFLAVSTQRLQIEFDPSRGSFAFVNAIEVMLAPDNSFNDTVHKVGGGDGYLPPGLSSRGVETMYRLNIGGPALASSSDQYLHRPWYTDEAFMFSANAALTVSNTSAIRYVSSNDSSIAPIGVYETARIMSNNMVVDKRFNVTWRFFVHPNFDYLVRLHFCELVYDKPSQRIFKIYINNKTAAENYDVYVRAGGINKAYHEDYFDSLPQQVDSLWIQLGPDSMTSASGTDALLNGLEIFKL…
Boechera stricta	Bstricta15697s0357	MSKLRKKFLELLICVLIIFTCVIDYGEAQSKSFLVDCGSNITTEVDGRTWIGDLSPNKSLTLQGFDAITASSTSKGSSVFSEIYKSARVFEAVLNYTFEGITQGNYFVRLHFFPFAIENHNVNESSFSVFADGLRLMRDINIPGEIAHKNLILQSSSHNATATSLVKEFLLPIGPGKLVLSFLPEKGSFGFVNAIEIIPVDDKLFKESVTKVGGNEMELGLGGRGIETMYRLNVGGPKLDPSQDLKLYRTWETDSSYMVIENAGAEVKNSSNITYALANDSPVAPLLVYETARTMTNTQVLEKRFNISWKFEVDPNFDYLVRLHFCELVVDKQNQRIFRIYINNQTAAGNFDIFAHAGGKNKGIYQDYFDPVSSKNDILWIQLGPDTSVGASGTDALLS…
Capsella grandiflora	Cgrandiflora1508s0146	MQGFDATTPASTSKPSTGFSKIYQTALVFEAVLNYTFEGITQGNYFVRLHFSPFPIENHNVNDSSFSVFADGLRLMRDINIPGEIAHKNLILQGSSSNATASSLVKEFLLPIGQGKLVLSFLPEKGSFGFVNAIEIVSVDDKLFKESVTKVGGSEVELGLGGRGIETMYRLNVGGPKLGPSQDLKLYRTWETDSSYMVIENAGEDVKNSSNVTYALPNDSPVAPLLVYETARTMTNTEVLEKRFNISWKFEVDPNFDYLVRLHFCELVVDKQNQRIFRIYINNKTAAGNFDIFAHAGGKNKGIYLDYFDPVSSKNDILWIQLGPDTSVGASGTDALLSGLEIFKLSKNGNLAHLIRFDSTGHSVDDSKMRIIWICVGAGVATLILVMFLGILVVCICKK…
Citrus clementina	Ciclev10014250	MLLMERVLLFLVIMLVVARIGEARSKSFLINCGTNSSVNVDGRKWVGDLASNNNVTLSSSGIAATTDSLSGDSIYEPLYRSARVFSDGLNYTFEIIPGNYIVRLHFCPFPLEDYNVNKSSFGVAANGLKLLSEFSAPGEISHKNLYLQSSGGNSSSISLVKEYFLGIDLDKLMIEFIPSKGSFGFINAIEIVPVVDKLFADTINKVGGNDVNFNLSGRGVETMYRLNVGGPEIKPSRDPDLWRMWEADSSYMITANAGSEIRNSSNITYASMNDSSVAPLLVYETARTMSNTEVLEKRFNMSWKFEVDPNFDYFVRLHFCELVYEKANQRIFRIYINNRTAENNFDIFMQAGGKNRGYHRDYFDAVSSKIETLWIQLGPDTAVGAAGTDALLNGLEIFK…
Capsella rubella	Crubella10008375	MQGFDATTPASTSKPSTGFSKIYQTALVFEAVLNYTFEGITQGNYFVRLHFSPFPIENHNVNDSSFSVFADGLRLMRDINIPGEIAHKNLILQGSSSNATASSLVKEFLLPIGQGKLVLSFLPEKGSFGFVNAIEMVSVDDKLFKESVTKVGGSEVELGLGGHGIETMYRLNVGGPKLGPSQDLKLYRTWETDSSYMVIENAGEDVKNSSDVTYALPNDSPVAPLLVYETARTMTNTEVLEKRFNISWKFEVDPNFDYLVRLHFCELVVDKQNQRIFRIYINNKTAAGNFDIFAHAGGKNKGIYLDYFDPVSSKNDILWIQLGPDTSVGASGTDALLSGLEIFKLSKNGNLAHLIRFDSTGHSVDDSKMRIIWICVGSGVATLILVMFLGILVVCICKK…
	Crubella10008377	MQGFDATTPASTSKPSTGFSKIYQTALVFEAVLNYTFEGITQGNYFVRLHFSPFPIENHNVNDSSFSVFADGLRLMRDINIPGEIAHKNLILQGSSSNATASSLVKEFLLPIGQGKLVLSFLPEKGSFGFVNAIEMVSVDDKLFKESVTKVGGSEVELGLGGHGIETMYRLNVGGPKLGPSQDLKLYRTWETDSSYMVIENAGEDVKNSSDVTYALPNDSPVAPLLVYETARTMTNTEVLEKRFNISWKFEVDPNFDYLVRLHFCELVVDKQNQRIFRIYINNKTAAGNFDIFAHAGGKNKGIYLDYFDPVSSKNDILWIQLGPDTSVGASGTDALLSGLEIFKLSKNGNLAHLIRFDSTGHSVDDSKMRIIWICVGSGVATLILVMFLGILVVCICKK…
Cucumis sativus	Csativus048310	MGKFQIRKFLIPFLLLMISEYLQTGDAKINSLFINCGSSSNETADGRKWIGDLISEGNFSVGNLGANINASTATLNGDSVFDPLYKTARIFTNSLNYTFNGVWGNHVVRLHFCPFPFENLNVNDSSFSISANGLRLVSEFSVPNEIAYKNMEFQRSGVNSSSFSLIKEFIISVNSEAFVLEFSPSEGSFGFINAIEIVSLVDELFGGSIDKVGGSAVSLNVSERGTETMYRLNVGGPVIKPTQDSNLWRMWEVDSSYMITANAGSEVHNSSNVTYASTNDSIVAPLSVYETARTMSETEVLEKRFNMSWKFEIHPGFEYLIRLHFCELVYEKARERVFKIYINNRTAVESFDVFVRAGGMNRAYHVDFLEPISSKINTLWIQLGPDTAAGAAGTDALLN…
Eutrema salsugineum	Esalsugineum10006779	MSKLRKKFLELLLCVLIIFTCVVVYGEAQSKSFLVDCGSNTSTKADGRIWVGDSSPNNSLTLSSVGFDAIASTTSIKSSVLSEIYKSARVFETTLNYTFDGIAQGSCFVRLHFSPFAIENHNVNESSFSVFANGLRLMRNINIQGEIAHKNLILQSSGHNSTASSLVKEFLLPTGLEKLVLSFIPEEGSFGFVNAIEIVPVLDKIFKESVAKVGGSEVELGLKGRGIETMYRLNVGGPKLGPSQDLKLYRTWETDSSYMVIENAGVEVKNSSNITYASANDSPVAPLLVYETARTMSNTEVLEKRFNISWKFEVDPNFDYLVRLHFCELVVDKQNQRIFRIYINNQTAAGNFDIYAHAGGKNKGIYQDYFDPVSSKNDILWIQLGPDTSAGASGTDALL…
Eucaliptus grandis	Eucgr.K01945	MVGTGEAQLKTVLINCGTNSGVDVDGRRWVGDLAANNNLTISPAPVADPAAMSGNTSLGPIYGSARVFSGGLNYTFQQVQGDYFLRLHFCPFALDNHNVNESVFGVAANGLGLLSQYSVSTDIATKNMELQRSGSNISSYLIKEFFLSISSNELVVEFLPLKGSFGFVNGLELVASEDSLFAGAISKVGGNSANLNVSGRGMENLAYVGASNPAKNTANNSKARVLFIGIGAGVGSVLILALVVTIVFLLWRRRSRKNGGKNNAPGWRPLFLHGASLNTTSAKEAAGTKNQFGSVASTRLERRFTVAEIRAATKNFDENMVIGVGGFGKVYRGEIEDGTLAAIKRAHPQSQQGLAEFETEIEMLSKLRHRHLVSMIGFCEEQNEMILVYEYMANGTLRS…
Fragaria vesca	Fvesca.mrna28878	MEKKRIERGANREEEGEDGEELQKRRRRQKEKKEAEAEREDDVVRMYNCYDLQADWVCGVLKRKSQVGFKNQSLFIAVMVMKTCEAQSRSFLINCGTNSSVTVSGRKWVGDLTPNNNITLSSNGIDAFTDIKSVDDSTYGVLYKTARMFSSSLNYTFQGVRGDYFVRLHFSPFSFDDYNVNVSSFGVLANGLKLVEKFVVPGEISQKNAYLQSSGSNLTSSLVKEYVLAINRDALVIEFIPDKEKFGFINAIEIVPATEELFAGSASKVGGNGANVNVSWQGIETMYRLNVGGSEVSPSQDSDLWRKWEVDTSYMITANAGLEIKNSSNITYSSVNESSVAPLLVYESARTMSNNEVLEKRFNMSWKFEVDPDFDYLVRLHFCELVFDKANQRIFRVYI…
Glicine max	Glyma.09G024700	MGSVLGEGHFVVLLLVMVSLTVSTVNGQPKSILLNCGSDSSVNVDGRRWVGDMATDNNVTLSSPSVVVSTSTSSGSSIYDSLYKTARIFNSPLNYTFKDVQGNYFVRFHFCPFETDDYNVNESSFGVVVNSLKLLSEFDVPGKISHKNMNLLNSGRNASSLFLVKEYIVAVNGDMLLIEFVPTRSSFGFINAIEIVPVAGELFAGSVSRVGGSGGNMNLPGRGMETMYRLNVGGPEIQSNQDHDLWRTWEVDSGYMITENAGSGIKNSSNITYASVNDTAVAPLLVYETARAMSNTEVLDKRFNMSWKFEVDPDFDYLVRLHFCELVYDKANERIFRIYINNKTAADNVDVFVRAGGMNKAYHQDYFDPVSPRIDTVWVQLGPDTAAGAAGTDALLNGL…
Gossypium raimondii	Graimondi009G115900	MGKVQGRELLPLLLVVLCAVFRSGEAQSKSFLINCGTNSSVNVEGRKWVGDLAPDNNLTLSSPGVVSTTPALSGDTIFSPLYRSARLFGDELNYTFYGIQGNYFLRLHFCPFSFEDHNVNESSFDVAANGLKLLAQVNVVGEIAHKNLYLQNSGSNSSSFSLVKEYILPINSNSLVIEFTPTKGSFGFINAIEMIPMTDKLFADSVSKVGGNDVNLNLSGRGIETMYRLNVGGPEINPNDDSDYWRAWDVDSGYMITANAGSEINNSSNITYASTNDSSVAPLLVYETARSMSNTQVLEKRFNMSWRFEVDPDFDYLIRLHFCELVFDKPSLRIFRIYINNRTAVNNYDLFVKAGGMNKAYHQDYFDAVSSKIDTLWIQLGPDTAAGASGTDALLNGLE…
Kalanchoe laxiflora	Kalax.0168s0010	MRADLMKHSALVLSVVIASVIITAAGADWSSSFLINCGSDSNVTVDGRRWTGDMLPADATNVTLTSVGFPANTSAYRGDYALAPLYSTARVFTASSNYTVKLAKADYFLRLHFYPFVFGSYSPNQSEFGVVANGLNLLSEFNVSDSILRKTSKSGNSSSHAYLVKEYYVGVDSDVLVIDFIPSKGSFGFVNAIEIIMVTSSLFKDSVPKVGGKGESNFVERSRRGMETMYRLDVGGSAIKPGMDSDLRRSWELDISYMVTANAGIAITNNTAVTYASDSDTSVAPLLVYQTARTMSNTEVLEKRFNMSWKFEVDPDFEYLIRMHFCELESTKANQRDFRIYINNRTAADNFDIFERAGGANIAYHQDYLDEVSSQINDLYIQLGPETTTGAAETDAILN…
	Kalax.0550s0013	MRADLMKHSAVVLSVVIASVIIAAAGADWSSSFLINCGSDSNVTVDGRRWTGDMLPADATNVTLTSVGFPANTSAYRGDYALAPLYSTARVFTASSNYTVKLAKADYFLRLHFYPFVVGSYSPNQSEFGVVANGLNLLSEFNVSDSILRKTSKSGNSSSDAYLVKEYYLGVDSDVLVIDFIPSKGSFGFVNAIEIIMVTSSLFKDSVPKVGGKGESNFVERSRRGMETMYRLDVGGSAIKPGMDSDLRRSWELDISYMVTANAGIAISNNTAVTYASDTDTSVAPFLVYQTARTMSNTEVLEKRFNMSWKFEVDPDFEYLIRMHFCELESTKANQRDFRIYINNRTAADNFDIFERAGGANIAYHQDYLDEVSSQINDLYIQLGPETTTGAAETDAILN…
Kalanchoe fedtshenkoi	Kfed0058s0169	MKHSALVLSVVIASVIITAAGADWSSSFLINCGSDSNVTVDGRRWTGDMLPADATNVTLTSVGFPANTSAYRGDSALAPLYSTARVFTASSNYTVKLAKADYFLRLHFYPFVVGSYSPNQSEFGVVANGLNLLSEFNVSDSILRKTSKSGNSSSDAYLVKEYYLGVDSDVLVIDFIPSKGSFGFVNAIEIIMVTSSLFKDSVPKVGGKGESNFVERSRRGMETMYRLDVGGSAIKPGMDSDLRRSWELDISYMVTANAGIAISNNTAVTYASDTDTSVAPLLVYQTARTMSNTEVLEKRFNMSWKFEVDPDFEYLIRMHFCELESTKANQRDFRIYINNRTAADNFDIFERAGGANIAYHQDYLDEVSSQINDLYIQLGPETTTGAAETDAILNGLEIF…
Lotus japonicus	Lj6g3v1641160	MGKITGEGLLIVLILVAVSTTDAQPKSLLINCGSNSSVNVDGRRWVGDMASNTNVTLSSPGVAVSTSTLSGNSIYDPLYKTARIFTASLNYTVKEVQGNYFVRFHFCPFETGEDFNVNKSSFGVVVNGLKLLSEFDVPGMISHKNMDLQSSGKNASSFFLVKEYILAVNVDLLVIEFVPTGGSFGFINAIEIVPVVGELFDGSVSKVGGGGGNLNLNGRAMETMYRLNVGGPEIQSDQDPDLWRTWEVDSSYMITENAGSAIKNHSNITYASMKDTSVAPLLVYETARAMSNTQVLEKRFNMSWKFEVDPDFDYLVRLHFCELDYDKANERIFRVYINNRTAMGNVDIFVRAGGMNKAYHQDHFDTVSSRIDNLWVQLGPETAAGAAGTDALLNGLEIF…
	Lj6g3v1641170	MGKITGEGLLIVLILVAVSTTDAQPKSLLINCGSNSSVNVDGRRWVGDMASNTNVTLSSPGVAVSTSTLSGNSIYDPLYKTARIFTASLNYTVKEVQGNYFVRFHFCPFETGEDFNVNKSSFGVVVNGLKLLSEFDVPGMISHKNMDLQSSGKNASSFFLVKEYILAVNVDLLVIEFVPTGGSFGFINAIEIVPVVGELFDGSVSKVGGGGGNLNLNGRAMETMYRLNVGGPEIQSDQDPDLWRTWEVDSSYMITENAGSAIKNHSNITYASMKDTSVAPLLVYETARAMSNTQVLEKRFNMSWKFEVDPDFDYLVRLHFCELDYDKANERIFRVYINNRTAMGNVDIFVRAGGMNKAYHQDHFDTVSSRIDNLWVQLGPETAAGAAGTDALLNGLEIF…
Manihot esculenta	Manes.14G123800	MENIQKGELLGLLYLVIMFISTSSGEAESKSFFINCGTNASVTVDDRRWVGDMVPNNNVTLVSDPESTTATSNASAAAPLGPLYETARIFTGALNFTFEGIQGNYFVRLHFCPFPSDNFNVNESSFSVMANGLKLVSEFNVPGEISHKNLYLQRSNSNSSSFSLVREYILFSLDFLVLEFVPSKGSFGFINAIEIVSVADNLFEDPVSKVGGNVANLNLGGRGIETMYRLNVGGPDIKPNQDSDFWRIWELDSSYMITENAGDEITSNSNITYASINGSSVAPLLVYKTARTMSKTEVLEKRFNMSWKFEVHPDFDYLVRLHFCELEYDKANQRIFRIYVNNRTAADNFDIYVRAGGKNKAYHQDYFDAVSSNINTLWIQLGPDTTAGGSGTDALLNGL…
Malus domestica	Mdomestica0000593517	MALPVREIFGMLFLVIFSAFARIAEAQSKSFLINCGTNSSITVSGRKWVGDLAPNNNFTLSSPTNAASTTPSSVDSTTYEPLYATARIFDGGLNYTFPGTRGSYFVRLHFRPLPFDHYNVNESRFGVVANGLKLVSEFSVSGEISRKNAYLLSSGSNLTSFLVKEYILAIKEDVLVFEFIPVKGSFGFVNAIEIVPAVDTLFAGSVSKVGGNGANQSISWQGIETMYRLNVGGSEIDPGQDADLWRTWEVDSSYMITENAGLKINNRSSITFSSANDSSVAPLLVYETARTMVNTEVLEKRFNMSWKFEVHPDFDYLVRLHFCELIFDEAKERIFRIYINNRTAADNFNVFVRAGGKNKAYHQDFFDVVSPKVDTLWIQLGPDTAAGAAGTDALLNGLE…
	Mdomestica0000944724	MALPVREIFGMLFLVIFSAFARIAEAQSKSFLINCGTNSSITVSGRKWVGDLAPNNNFTLSSPTNAASTTPSSVDSTTYEPLYATARIFDGGLNYTFPGTRGSYFVRLHFRPLPFDHYNVNESRFGVVANGLKLVSEFSVSGEISRKNAYLLSSGSNLTSFLVKEYILAIKEDVLVFEFIPVKGSFGFVNAIEIVPAVDTLFAGSVSKVGGNGANQSISWQGIETMYRLNVGGSEIDPGQDADLWRTWEVDXXXXXXXXXGLEISNSSNITYSSANDTSVAPILVYETARTMSNTEVLEKRFNMSWKFEVDPDFDYLVRLHFCELTFDKANQRIFRXXXXXXXXXXNFNVFARAGGKNKAYHQDFFDVVSPKVDTLWIQLGPDTAAGAAGTDALLNGLE…
Medicago truncatula	Medtr2g030310	MMGKVIVEGLLFVLILMFVSKNVEAQQKSILINCGSNSSVNVDGRKWIGDMAPNNNVTLSSSPGVVASTDGLSGNSIYEPLYKTARIFTASLNYTIKDVHGNYFVRFHLCPFEIVDHNVNESSFGVVVNGMKLLSEFNVPGKISEKNVNLQNSGKNSSSFFLIREYILDVNDGMLLIEFLPSGNSFGFINAIEIVPVVGELFDGSVGKVGGGNLNLTGHGMETMYRLNVGGPEIQSNQDPDLRRIWEVDSSYMVTENAGAAIKSSSNITYASANDTSVAPLLVYETARAMSNTEVLDKRFNMSWKFEVDPDFDYVVRLHFCELMYDKSNERIFRIYINNRTAADNVDVFVRAGGKNKAYHQDHYDSASLRMDTLWVQLGPDTAAGAAGTDALLNGLEIF…
Mimulus guttatus	MguttatusM01900	MMQVQSTVVILFILLCSAEAQTASFLINCGSNATVTVDGRRWVGDTSPANNVTLSSPGIEASTAVFNGDSAYEPLYATARLFTDSLNYTFQVPNGHYFLRLHFYPLVFRGYNANESYFSVEANGLKLVTEFNVPGEISDKNLNLMGPTANSSYSNVVKEYFFYVETNLIVLNLVPSKGSFGFLNAVEIIPEGNKVFVDSVRRVGANGGNSSLNLSKRGIETMYRLNVGGSFISPSQDSILWRKWEADSGYMINADAGSEIRNRSNITYANPNDTFAGPLEVYESARTLTNTEVMEKRFNMSWKLRIDPDFEYLIRLHFCELVYDKPNQRIFRIFIDNKTAADNFDVYSRAGGMNIAYHEDYLDSVSSKTNAIWIQLGPDPTTGSAGTDALLNGLEVFKI…
Citrus sinensis	orange1.1g047215	MERVLLFLVIMLVVARIGEAQSKSFLINCGTNSSVNVDGRKWVGDLASNNNVTLSSSGIAATTDSLSGDSIYEPLYKTARVFADGLNYTFEIIAGNYIVRLHFCPFPFEDYNVNKSSFGVVANGLKLLSEFSAPGEISHRNLYLQSSGGNSSSISLVKEYFLGVDLDKLMIEFIPSKGSFGFINAIEIVPVVDKLFADTINKVGGNDVNFNLSGRGVETMYRLNVGGPEIKPSRDPDLWRMWEADSSYMITANAGSEIRNSSNITYASTNDSSVAPLLVYETARTMSNTEVLEKRFNMSWKFEVDPNFDYFVRLHFCELVYEKANQRIFRIYINNRTAENNFDIFVQAGGKNRGYHRDYFDAVSSKIETLWIQLGPDTAVGAAGTDALLNGLEIFKFSQ…
Oryza sativa	Os04g52860	MRLLALAVASIVLANLHLLGVHGRDLLLSCGSNATVDAGGRRWIGDMAPGLNFTLSSPGIAASQAGSSNGNEIFGLVYHSARFFSTASWYNFSVLPGNYCLRLHFFPYTFGNFSGNDSLFDVTANDFKLVSKFNVSEEIVWRSTVSNSAINAVVKEYFLLVGSRGLQVEFDPSPGSFAFVNAIEVMLTPDNLFNDTVNKVGSAGNGQLPLGLSNRGLETMYRLNVGGHALNSSSDQYLHRPWYTDEAFMFSANAAQIVSNTSSVSYLSNNDSSISPIDVYETARIMSNNMVVDKRFNVSWRFYVHPNFDYLVRLHFCELFYDKPNQRVFKIYINNKTAAEDYDVYVRAGGINKAYHEDYFDNLPQQVDSLWLQLGPDSLTSASGTDPLLNGLEIFKLSR…
	Os07g05370	MKMESFAWLLLILVLFSILEDVRGSKSKPILINCGSDSTTDVDGRRWIGDSSPKNFTLSLPGTVATAPDSDGKETYGDLYKNARIFNASSSYKFIVAAAGSYFLRLHFSQLPTNFSTKESLFDVSANGLKLVSKFNVPAEIYLRNSKINSTSRAIVKEYLLNVTSSNLEIEFSPDAESFAFINAMEIVPVSGNSVFDSVNKVGGYGLKGPFSLGDSAVETMYRICVGCGKIESKEDPGLWRKWDSDENFIFSMSAARAISNSSNISYVSSDDSTSAPLRLYETARVTTESSVMDKKFNVSWSFNVDPDFDYLVRLHFCELEYDKAEQRKFKIYINNKTAAENYDVFAKAGGKNKAFHEDFLDAASPQMDTLWVQLGSESSAGPAATDALLNGMEIFKVS…
Panicum halli	PhalliB00288	MRSFPHLLLIPVVFLILGNARAQPKPLLINCGSDASTDVDGRTWVGDSRPDGANFTVSSPGAIAPAPKAAGGEDVYGDLYRTARVFNASSSYRFSVAAGSYILRLHFSQLFSNLSSKESVFDVTANGLKLISKLSVPGEVYWRNSKVNSTSNVIVKEYLLNVTSGKLEVEFAPDAGSFAFINAMEVVPVPGSSVFDSVNKVGGVGLKGPFSLGDSGIETMYRVCVGGGKIERKEDPRLWRKWDSDEHYIFSLNAAHAIKNTSNISYVSGDDSTSAPLRLYETARVTEETFVVDKKFNVSWRFNIDPGFDYLVRLHFCELEYEKAEQRKFKIYINSKIAAENYDVFAKAGGKNKAFHEDFLDDASLQTDTLWVQLGSESSATSAAASDALLNGMEIFKVS…
	PhalliG02253	MVAVTDVQMSPVVLAAVSIAFFSLQFLRAHGSELLLSCGSNGTVDADGRRWIGDMGPGGNFTLSSPGLATPLAGKSNSDEIFGPIYSSARVFKTTSWYTISVLPGSYCVRLHFFPSTYGNFSANESVFDITAHDFKLASKFNVSEEIVWRNSASNSVINAVVKEYFLVVSSRGLQIEFDPSPGSFAFVNAIEVMLTPDNLFNDTVSKVGVAGVQLPLGLSDRGVETMYRLNVGGPALKSASDQYLHRPWYTDEAFMFSANAAQTVSNTSSIMYVSGNDSSIAPIDVYETARIMGNNMVVDKRFNVSWRFYVHPNFDYLVRLHFCELVYDKPSQRIFKIYINNKTAAESYDVYARAGGINKAHHEDFFDYLTQQADSLWLQLGADSMTSASGTDALLNGL…
Phaseolus vulgaris	Phvul.006G127900	MVSVLGEGLYFVLILVAVSVTVSTVDAQSKTILLNCGSNSSLNVDGRRWVGDLATDKNVTLSTPSVVANTSTLSGSSVYDPLYKTARIFTVPLNYTIKDVQGNYFVRFHFCPFVIDDFNVNESSFGVVVNGLKLLSEFDVPGKISHKNMNLLNSGRNASSFFLVKEYILAVNGDMLVIEFVPTTSSFGFINAIEIVPVVGELFAGSVSRVGGSGGNLNLPGHGMETMYRLNVGGPEVQSNQDGDLWRTWEVDSGYMIIENAGSGIKNSSNITYSSVNDTSVAPLLVYETARAMSNSGVLDKRFNMSWKFEVDPDFDYLIRLHFCELVYEKANERVFRIYINNRTAADNVDVFVRAGGMNKAYHLDYSDPVSSNIDTVWVQLGPDTAAGSAGTDALLNGL…
Populus trichocarpa	Potri.001G467000	MVMEKVQGRGFLGVVFLVIVFLSVSSGEAQSRSFLVNCGANSSVNVDGRRWIGDLVPNDNFTVSSPGVAATDSTANGDSLYRTARIFDNGLNYTFSGVQGNYFVRLHFCPFPIENHNVNESLFSVVANGLKLLADFNVPGEISDKYLPLQNSNSNSSSLSLVKEYILAINDVLVVEFIPSKGSFGFINAMEIVPVIGTLFADLVRRVGGSDANVSGRGIETMYRLNVGGQEIKPDQDSDLWRKWEVDSSYMITADAGVEIKNSSNVTYASNNDSSVAPLLVYETARIMSNTEVLEKKFNMSWKFEVDPDFDYLIRLHFCELVYDKANQRIFKVYINNKTAADNFDVYARSGGKNIAYHQDYFDAISAKINTLWIQLGPDTAVGAWGTDALLNGLEIFKL…
	Potri.011G164700	MEKVQGRGIWGLVFLIMVFLSVSSREAQSKPVLVNCGANSSVNVDGRRWIGDLAPNDNFTVSSPGVAATDSNADGNSTLGPLYKTARIFNALNYTFAGMQGNYFLRLHFCPFPFENYNVNESSFSVVANGLKLMTEFNVPVEISDKNLHLQNSNSNSSSLSLVKEYILTINDVLVVEFVSSRGSFGFINAIEVVPVVGTLFADSVSKVGGSNANFNVSGRGIETMYRLNIGGQEIKTNQDSDLWRKWEMDSSYMITADAGVEIRNTSNVTYASNNDSSVAPLLVYETARIMSNTEVLEKKFNMSWKFEVDPDFDYLIRLHFCELVYDKANQRIFRVYINNKTAADSFDVYVRAGGKNIAYHQDYFDTVSSKTNTLWVQLGPDTAVGASGTDALLNGLEI…
Prunus persica	Ppersica.4G090800	MGLLGRDIFGLLFLVIVFAFPRTGEAQSRSFLINCGTNSSITLSGRKWVGDLATNNNLTLSSSGIAASTSTSSDDSTYGPLYKTARVFTNGFNYTFQGIKGNYFVRLHFSPFSFDNYNVNESSFGVVANGLKLLSEFSVHGEISDKNAYLQSLGSNSSSSLIKEYILAINLDLLVIEFIPAKGSFGCINAIEIVPVVDTLFAGPVSKVGGNGANQNIIWQGIETMYRLNVGGSEINPSQDSDLWRTWEVDSSYMITANAGFEIKNSSNITYSSVNDSSVAPLLVYESARTMSNTEVLEKKFNMSWKFGVDPDFDYLIRLHFCELVYDMENQRIFRIYINNRTAADNFNVFVRAGGKNKGYHQDFFDVVSPKVDTLWIQLGPDTAAGAAGTDALLSGLEI…
Panicum virgatum	PvirgatumBa03879	MRSFPHLLLILVVFLILGNARAQSKPLLINCGSDSSADVDGKTWVGDSRPDGSNFTVSLPGAIAPAPKVSAGEDVYGDLYRTARVFNASSSYRFRVAAGSYFLRLHFSQLFSNLSSKESVFDVTANDLKLISKFSVPGEVYWRNSKINSTSNVIVKEYLLNVTSGKLEVEFAPDAGSFAFINAMEVVPVPGSSVFDSVNKVGGVGLKGPFSLADSGIETMYRVCVGGGKIERKEDPRLWRKWDSDEHYIFSLNAAHAIKNTSNISYVSGDDSTSAPLRLYETARVTEETFVVDKKFNVSWRFNIDPGFDYLVRLHFCELEYEKPEQRKFKIYINSKTAAENYDVFAKAGGKNKAFHEDFLDDASSQTDTLWVQLGSESSATSAAASDALLNGMEIFKVS…
	PvirgatumBb00269	MRYFPHLLLILVVFLILGNARAQSKPLLINCGSDSSSTIVDGRAWVGDSRSDGANFTVSSPGAIAPAPKAAAGGEEDVYGDLYRTARVFNASSSYRFRVAAGSYFLRLHFSQLFSNLSSKESVFDVTANDLKLISKFSVPGEVYWRNSEINSTSNVIVKEYLLNVTSGKLEVEFAPDAGSFAFINAMEVVPVPGSSVFDSVNKVGGVGLKGPFSLADSGIETMYRVCVGGGKIERKEDPRLWRKWDSDEHYIFSLNAAHAIKNTSNISYVSGDDSTSAPLRLYETARVTEETFVVDKKFNVSWRFNIDPGFDYLVRLHFCELEYEMPEQRKFKIYINSKTAAENYDVFAKAGGKNKAFHEDFLDDASSQMDTLWVQLGSESSATSAAASDALLNGMEIF…
	PvirgatumGb00480	MSPVVLAVVSIAFFSLQFLRAHGSELLLSCGSNGTVDADGRRWIGDMASGGNFTLSSPGLAAPLAGKSSSDEILRPIYSSARVFETTTWYTISVLPGSYCVRLHFFSSTYGNFSANNSVFDITAHDFKLASKFNVSEEIVWRNSVSNSVINAVVKEYFLVVGSRGLQIEFDPSPGSFAFVNALEVMLTPDNLFNDTVTKVGVAGVQLPLGLSDRGVETMYRLNIGGPALKSASDQYLHRPWYTDEAFMFSANAAQTVSNTSSIMYVSGNDSSIAPIDVYETARIMGNNMVVDKRFNVSWRFYVHPNFDYLVRLHFCELVYDKPSQRIFRIYINNKTAVENYDVYARAGAINKAYHEDFFDYLTQQADSLWLQLGADSMTSASGTDALLNGLEIYKLSRN…
Ricinus communis	Rcommunis30075.m001175	MEKIHKGEVCCLVLLVTIFISFNSGEAQSQSFLINCGTTISVTVDGRRWIGDLVPNNNVTLDSSTVSATTSAATGDSIFGPLYQTARIFSDALNYTFKGMQGNYFVRLHFCPFPFENNNVNESSFSLRANGLKLVSEFNVPGEISHKNLYVQGSSSNSSSLFLVREYMLFDLDALLLEFIPSKGSFGFINAIEVVSVADRLFQDSVSRVGGNEVNLNLSGRGIQTMYRLNVGGPEIKSNQDSDFWRMWEVDSSYMITENAGSVINNSSNITYASKNDSSVAPLLVYETARAMSNTEVLEKRFNMSWKFEVDPDFDYLVRLHFCELQYDKANQRIFRIYINNRTAADNFDVNVRAGGANRGYHQDYFDAVSSKIDTLWIQLGPDTAAGASGTDALLNGLE…
Setaria italica	Sitalica2G030500	MRSFRYLLLILAVFLILDSARAQSKPFLINCGSDSSTDVDGRTWVGDFRPDGGNFTVTLPGAIALAPKASGGDDFYEDLYRTARVFNASSTYKFSVPPGSYFLRLHFSQLFSNLSAKESVFDVAGNGLKLLSKFSVPGEVYQRNSKINSTSNVIVKEYLLNVTSGKLEVEFAPDDGSFAFINAMEVVPVPGNSVFDSVNKVGGVGVKGPFSLGDSGIETMYRVCVGGGKIERKEDPRLWRKWDSDEHYIFSLNAAHSIKNTSNISYVSSDDLTSAPLRLYETARVTEETFVVDKKFNVSWRFNVDPGFDYLVRLHFCELEYEKAEQRKFKIYINSKTAAENYDVFAKAGGKNKAFHEDFLDDASSDTLWVQLGSESSATSAAASDALLNGMEIFKVSRD…
	Sitalica7G240600	MVAVTDVQMSSVVLAVVSIAFFSLQFLRAHGSELLLSCGSNGTVDADGRRWIGDMAPGGNFTLSSPGLAAPLAGKRNSDEIFGPVYSSARFFSTTTWYTISLLPGSYCIRLHFFPTTYGNFSANNSEFDVTANYFKLVSKFNVSEEIVWRNSASNSVINAVVKEYFLVVDANGLKIEFDPSPGSFAFVNAIEVMLTPDNLFNDSVSKVGGAGVQLPLGLSDRGVETMYRLNIGGPALKSASDEYLHRPWYTDEAFMFSTNAAQTVSNASSIMYVSSNDSSIAPIDVYETARIMGNNMVVDKRFNVSWRFYVHPNFDYLVRLHFCELVYDKPSQRIFKIYINNKTAAENYDVYARAGGINKAYHEDFFDNLTQQADSLWLQLGADSMTSASGTDALLNGL…
Sorgum bicolor	Sobic.002G032800	MRSFPHLLLILVLLLILENVRAQPNRPLLINCGSGSSADVDGRTWVGDARPDGTDFTVTLPGVIVPAPKPDGGGGDAYGDLYRTARVFNASSTYNLSVAAGSYFLRLHFSQLFSNLSSGKESVFDVTANGLRLLSKFSVPGEIFWRNARSNSTSDVIVKEYLLNVTSAKLEVEFAPDAGSFAFINAMEVVPVPGNSIFDSVNKVGGVGVKGPFNLGESGIETMYRVCVGGGKIERKEDPRLWRKWDSDEHYIFAMNAARSIKNTSNISYVSSDDSVSAPLRLYETARVMEETSVVDKKFNVSWRFSIDPGFDYLVRLHFCELQYEEAEQRKFKIYINSKTAAENYDVFAKAGGKNKAFHEDFLDAALSETDTLWVQLGSESSATSSAASEALLNGMEIF…
	Sobic.006G218900	MIDVQMSPFVLAVVSIAFLNLWFLQAHGSELLLSCGSNGTVDADGRRWIGDITPEGNFTLSSPGIAASQVGKSNSDEIFGPLYSSARFFDAATWYTISVLPGSYCVRLHFFPSTFGNFSANNSVFDVTANDFKLVSKFNVSEEIAWRASVSNSVISAVVKEYFLVVGAHGLNIEFDPRPGSFAFVNAIEVMLAPDNLFNDTVSKVGGAGVQLPLGLRGRGVETMYRLNIGGPALKSASDQYLHRPWYTDEAFMFSTNAAQTVSNVSSIMYVSSNDSSVAPIDVYETARIMSNNMVVDKRFNVSWRFYVHPNFDYLVRLHFCELVYDKPSQRIFKIYINNKTAAENYDVYARAAGINKAYHEDFFDNSTQQADSLWLQLGPDSMTSASGTDALLNGLEIF…
Solanum lycopersicum	Solyc02g069970.2	MKVKGREVFVIIPLLVLVVFVEIGEAQTKTFLVNCGTNSSVNADGSKWIGDSDPGSNVTLSSSGIEASTDSFNGDPSYESLYKTARFFSESFNYTFKGSPGSYFLRLHFYPFTFGNRDANESYFAVAANGLKLVSEFNVAGEILLKNSLLEGSGGNSSIFSLVKEYFVTSDIDVFVLEFVPNRDSFGFVNAIEIIPVTDKLFVDSISKVGGNGAKSSLNLSKRGIQTMYRLNIGGSAIKSTQDSGFRRKWEADSSYMIIADAGSEAKNHSNITYASPNDTSVAPLLVYETARIMSNTDVMEKRLNMSWKLDVDPDFDYVVRLHFCEFDFNKPNQRIFKIYINNKTAADNYDIFSRAGGMNKAYHEDYFDAISSKSSSLWVQLGPDTTTGSAGTDALLNG…
Spirodela polirhyza	Spolirhyza5G0037200	MARIGIPLLLLLLCLVFPSLLLGAAESQNAVPILINCGSNSTVEAGGRTWIGDSLPGGNVTLSSPGVNASGIAVGKNLLLGSLYRTARVFNSSANYTFNLSSSGSYFLRLHFHPLQSVGFSSNTSEFEVTANGLKLLSRYNVTGEVERKNAYLQNLEGSNSTAAPAASSSSSSLVKEYFLNVSSTVIWVQFAPSPGYVAFVNAIEVVPILDALFSDPVTRVGGGGAAAASVDRGMETMYRVNMGDREVEAERDRGLWRSWETDIKYMFFSRAAKTISNSSNITYADGNRTFIAPLPVYEDARTMVNDDVVDKRFNVTWKFYVDPGFDYLVRLHFCELVYDTENQRVFRIYLNFRNAADNYDILAKAGGKGRAYCQDFVDSAPEEMNLWLQLGQDAATGA…
Salix purpurea	Spurpurea1438s0040	MEKVQGRGILGLVFLIIVFLSVSSGEAQSRSVLVNCGANSSVHVDGRRWIGDLVPNDNFTVSSPVIAATDSAADSDSTLGPLYKTARIFNALNYTFAGMQGNYFLRLHFCPFPFENYNANESSFSVVANGLKLMIEFNVPAEISDKNLHQQNSNSSSSSLSLVKEYILAVNDVLVVEFVSSRGSFGFINAIEVVPVVATLFADSVSKVGGSNANFNVSGRGIETMYRLNVGGQEIQPNQDSDLWRKWEVDSSYMITADAGVGIRNTSNVTYASNNDSSVAPLLVYETARVMSNTEVLEKKFNMSWKFRVDPDFDYLIRLHFCELVYGRANQRIFRVYINNKTAADSFDVYVRAGGKNIAYHQDYFDTVFSNTNTLWIQLGPDTAAGASGTDALLNGLEI…
Solanum tuberosum	Stuberosum400036732	MKVKGREVFVIIPLLVLVVFVEIGEAQTKTLLVNCGTNSSVNADGSKWIGDSDPGSNVTLSSSGIEASTDSFNGDPSYESLYKTARFFSESFNYTFKGSPGSYFLRLHFYPFTFRNRDANESYFAVAANGLKLVSEFNVAGEILLKNSLLEGSGGNSSIFSLVKEYFVTSDIDVFVLEFIPNKDSFGFVNAIEIIPVTDKLFVDSISKVGGNGANSSLNLSKRGIQTMYRLNIGGSAIKSTQDSGFRRKWEADSSYMIIADAGSEAKNHSNITYASPNDTSVAPLLVYETARIMSNTDVMEKRLNMSWKLDVDPDFDYVIRLHFCEFDYNKPNQRIFKIYINNKTAADNYDIFSRAGGMNKAYHEDYFDAISSKSSSLWVQLGPDTTTGSAGTDALLNG…
Setaria viridis	Sviridis2G035000	MRSFRYLLLILAVFLILDSARAQSKPFLINCGSDSSTDVDGRTWVGDFRPDGGNFTVTLPGAIALAPKASGGDDFYEDLYRTARVFNASSTYKFSVPPGSYFLRLHFSQLFSNLSAKESVFDVAGNGLKLLSKFSVPGEVYQRNSKINSTSNVIVKEYLLNVTSGKLEVEFAPDDGSFAFINAMEVVPVPGNSVFDSVNKVGGVGVKGPFSLGDSGIETMYRVCVGGGKIERKEDPRLWRKWDSDEHYIFSLNAAHSIKNTSNISYVSSDDLTSAPLRLYETARVTEETFVVDKKFNVSWRFNVDPGFDYLVRLHFCELEYEKAEQRKFKIYINSKTAAENYDVFAKAGGKNKAFHEDFLDDASSDTLWVQLGSESSATSAAASDALLNGMEIFKVSRD…
	Sviridis7G252300	MVAVTDVQMSSVVLAVVSIAFFSLQFLRAHGSELLLSCGSNGTVDADGRRWIGDMAPGGNFTLSSPGLAAPLAGKRNSDEIFGPVYSSARFFSTTTWYTISLLPGSYCIRLHFFPTTYGNFSANNSEFDVTANYFKLVSKFNVSEEIVWRNSASNSVINAVVKEYFLVVDANGLKIEFDPSPGSFAFVNAIEVMLTPDNLFNDSVSKVGGAGVQLPLGLSDRGVETMYRLNIGGPALKSASDEYLHRPWYTDEAFMFSTNAAQTVSNASSIMYVSSNDSSIAPIDVYETARIMGNNMVVDKRFNVSWRFYVHPNFDYLVRLHFCELVYDKPSQRIFKIYINNKTAAENYDVYARAGGINKAYHEDFFDNLTQQADSLWLQLGADSMTSASGTDALLNGL…
Theobroma cacao	Thecc1EG026945	MGKVQGSKVLSLLLVIVFSASFRKGEAQSKSFLINCGTNSSVNVDGRKWVGDLSPDNNLTLSSPGVVSTTSTLSGDSIFAPLYKSARLFSDELNYTFNGIQGNYFLRLHFCPFSFEDHNVNESSFDVVANGLKLLEQFNVAGEIAHKNLYLQGMGTNFSSFSLVKEYILPINLDMLVIEFTPTKGSFGFINAMEMVPVADKLFADSVSKVGGNDANLNLSGRGIETMYRLNVGGPEINASQDSDYWRTWDVDSGYMITANAGFEIHNSSNITYASANDSSVAPLLVYETARSMSNTDMLEKRINMSWRFEVDPDFDYLVRLHFCELVYDKPSQRIFRIYINNRTAANNFDLFVKAGGINKAYHQDYFDAVSSKINILWIQLGPDTAAGASGTDALLNGL…
Trifolium pratense	Tpratense.mRNA27256	MMGRVIEERLLIVLILVIVSFDVEAQQKSILINCGSNSSMNVDGRRWIGDMVPNNNVTLNSSGVVASIDALSGNSIYEPLYRTARIFTDSLNYTIKGVHGNYIFRFHLCPFEIVDHNVNESSFGVVVNGMKLLSEFSVPGKISEKNVNLLNAGKNSSSFFLIKEYILDNVNLLNAGKNLSSFFLIKEYILDVNDDKLVIEFIPSRNSFGFINAIEIVPVVGKLFDGSVSKVGGENLNLTGRAMETMYRLNVGGPEIQSNQDPDLRRRWEVDSSYMITENAGEMIKSSSNITYASVNDTSVAPLLVYETARAMSNTEVLDKRFNMSWKFEVDPDFDYVVRLHFCELTYDKSNERVFRIYINNRTAADNLDVFVRAGGKNKAYHQDHYDPVSLKIDTLWVQ…
Vitis vinifera	Vvinifera01021662001	MEVWGLILVVMVSVFVGNGEAQAKSLLINCGTNSSVNVDGRRWVGDLAPDNNLTLSSLGVAASTDTFSGDTTFAQLYETARIFPDSLNYTASLNQGNYSVRLHFYPFSFEKYNTNESSFSVTANGLKLASQLNVPGEISHKNSYLQSSGSNSSSFSMIKEYFLTVDSGLLVIEFAPTKGSFGFINAIEIVPVVDNLFFSSVSKVGGTNSVLNLSGRGIEAMYRLNVGGPEITPDQDLDLWRTWDVDSSYMFTANAGSEVHNSSNITYASMNDSVVAPLAVYETARSMSNTEVLEKRFNMSWKFEVDPDFEYLIRLHFCELFYERANQRSFRIYINNRTAADNFDVFLRAGGMNKAYHQDFLDMVSSKINTLWIQLGPDTTVGASGTDAILNGLEIFKLS…
Zostera marina	Zmarina25g01460	MDDTTKLVCFFILIPIVVGVTTSNGEPVFIDCGSTTTNTAADGRVWVGDGESNKKIINFALSSPGFIAVPKVDFGEESKTYKTARIFTTASNYTFHVLPGNYYLRLHFRPFAFESVSVKHVNSASFDVFSNHLKLLTDYNISDDILRQNSLISSSGGGSSNLTANVSSLVKEYFVNISSSELFISFVPTQGSFAFVNAIEIVPVLNPLFFESASAAGGTARRLDLVDRGLETMFRLTVGGSEIDPALDRDLWRKWESDNIYMRMTNAGRIISNTSNISYSSYSDYSSSSSPAPLLLYSQARIMSNTDVVDKKINMSWNFKVDPKFEYLVRLHFCELLYEGVGQRIFRIYLNFRIAAENFDVFERAGGKNKAYHKDFVDVIRPDQSGILWLQLGPDSLSS…
	Zmarina458g00070	MIHTKNLVCSCAIHGVLPRNLMMNSWVCLLVLGFIIFSMGITRAQVKPVFINCGSNSTTVNASGRIWVGDSSGNGDVSLSYSGSVMVVSVSASDVAYADLYRSIRIFNKTSNYSFRSVRPGNYFIRLHFHLFPDAAASTFGITANDFNFVAANHNLTDEIARRSNGSSSLIKEYFLNVSSTHGLWIEFAPTLGSFAFVNAIEIIPVAGELFLNPAGKGMETMYRVNVGGPEIESDQDDDDLWRKWEKDAVYMYSANTGSVIENTSAVSYSNGSNPTIAPISVYTDARTTSSANVLKPTLNISWKFEVDPKFQYLLRFHFCELLYSDPGQRFFMIYIDFKIVDDNFDVLARAGGKNKAYHQDYVVVVSEIKTLWVQLGPETYRTASDTKAILSGLEIFKI…
Zea mays	ZMays2G039922	MRLQGKLIKMRSFPHLLLILALLLVLENVRAQPKPLLINCGSGSSADVDGRTWVGDAHPDGGAGFTVTLAGATATRARKPVDEGGGGGDAAYGELYRTARVFNASSAYRFSVAAGSYFLRLHFSRLFSSNLSGDATAKEAVFDVTANGLRLLSRFSVAGEIYWRNSRTNSTSDVAVKEYLLNVTAARPLEVEFAPDAGSFAFVNAMEVVPVPGNSIFGSVNKVGGVGLKGPFSLGESGVETMYRVCVGGGKIERKEDDPRLWRRWDSDERYIFSMNAAHSIRNTSSISYVSRDGADSVPAPLRLYETARVTEETFVVDRKFNVSWRFGVDPGFEYLVRLHFCELEYGSAEQRRFKIYINGKTAAENYDVVAKAGGKNKAFHEDFLDDDDAAPASETDTL…
	ZMays2G041518	MSPFVLAVVSVAFLSLRFLQAHGSGLLLSCGSNSTVDADGRRWIGDITPEGNFTLSSPGLAASLVGKSSSDEIFGPLYSSARFFNAATWYTISVLPGSYCVRLHFFPSTFGNLSANNSVFDVTANDFKLVSKFNASEEIAWRASVSNSVTSAVVKEYFLVVGARGLSIEFDPRPGSFAFVNAIEVMLTPDNLFNDTVSKVGSPVTQLPLGLRGRGVETMYRLNIGGPALKSPSDQYLHRPWYTDEAFMFSTNAAQTVSNASSIVYVSSNESTIAPIDVYETARIMGNNMVVDKRFNVSWRFYVHPNFDYLVRLHFCELVYDKPSQRIFKIYINNKTAAESYDVYARAGGINKAYHEDFFDNSTQQADTLWLQLGPDSMASASGADALLNGVEIFKLSKD…

## Sheet: THESEUS
Table S3. ID list of 1,050 CrRLK1L genes present in 57 species, by clade
THESEUS
PLANT SPECIES	GENE ID	PEPTIDE SEQUENCE
Arabidopsis thaliana	AT5G54380_THESEUS1	MVFTKSLLVLLWFLSCYTTTTSSALFNPPDNYLISCGSSQNITFQNRIFVPDSLHSSLVLKIGNSSVATSTTSNNSTNSIYQTARVFSSLASYRFKITSLGRHWIRLHFSPINNSTWNLTSASITVVTEDFVLLNNFSFNNFNGSYIFKEYTVNVTSEFLTLSFIPSNNSVVFVNAIEVVSVPDNLIPDQALALNPSTPFSGLSLLAFETVYRLNMGGPLLTSQNDTLGRQWDNDAEYLHVNSSVLVVTANPSSIKYSPSVTQETAPNMVYATADTMGDANVASPSFNVTWVLPVDPDFRYFVRVHFCDIVSQALNTLVFNLYVNDDLALGSLDLSTLTNGLKVPYFKDFISNGSVESSGVLTVSVGPDSQADITNATMNGLEVLKISNEAKSLSGVSS…
Aquilegia coerulea	Acoerulea1G472800	MGSSNLLILISIFSGFWFQFVFTAFSPVDNLLFDCGGSNAFKVEDGRTFRPDLGNSDLGLFPKSDIVVFDNGLGMSNLYKTARIFKEMSNYSVNVKQIGRHCLRLHFFPVENSQYNLNTSVFSVWANGIPLLHEFSFAELGKEQASLMKEYVIPVGDSDSKKLILTLSPLKNSVAFINGIEVISVPQGQFPTSAIPIPLGSQVEIPTQKAFQTAYRINMGGPLVSPWNDTLWRSWEPDQKFLINAASASSVIVDPSSIKYPPGVSEEIAPNSIYASAQEMGNANVVDQKFNISWTFVVDLGFNYLVRLHFCDIVSKSLNSLVFNVYINNQSAINYFDISSKTNELAAAYYVDFVTTVSSNSDRILVQVGPPEMRSLLTNAILNGVEIMKISNDVGSLDG…
	Acoerulea4G164500	MVELEVVKWVSLVLAVVISSMFNGSYAAFNPASNYLIACGSSRNVTFQGRVFVPDSQQSSYVMKSQGNTAIATSNSNSNIPSPIFQSARIFPAITSYKFNIHQQGRHWIRLYFFPLPNSGNDLESAPITVVTDKFVLMNNFTFKNYNGSYLFKEYSVNVTSDTLTISFIPWNNLVSFVNAIEVVSVPDELIPDQALPVSQFAPSHGLSAFAFETVYRLNMGGPLITPQNDTLGRTWENDAKYLHVNSSAVNMSVNPATIKYPQSLVPEIAPNWVYATVDTMGDANVANLNFNITWVLPVDPNYMYLCVHTSATFLDFSTLTVYPITKISLPMHQWIQILCTLVWDRDTMADMPNAIMNGLEVLKINNDARSLDGLSSVESLLPKLASKKHKIWIIVGLV…
Ananas comosus	Acomosus001484	MSTRSSVHYKEYILEVNSESQPLILRLTPANGSIAFISAIEVISIPDGLVPSAAATVPIGPYVNISTHLAFETIYRINVGGVAIGSKNDTFWRIWETDQPFLINPASVHTVSTDPHNVKYPPGIPSYTAPNLVYATAQEMADANVSNQKFNISWMFKVDSGFRYLVRLHFCDFISNNTSNLVFNVYMNNESALSSFGILSKAELSTAYIVDFVLNVQMETDKILVQIGPPQIMNVAPNAILNGLEIMKLSNQDKYLDASHIVNNISFEASKQNKRSTTLLITLTAVGAALLVFIVAMLLLCYRHYSNSNKKKSPSLTWLRSSIAPNSQANNSNTKISTRSYFSSGPSLGLGQLLAFSEIKQATNNFDENLVIGVGGFGKVYKGVLENGIVVAVKRGNPQ…
	Acomosus014392	MRLLTLASLVSSLALVAVFPDVSSAAFTPADNYLIACGSSQNVTFQGQIFVPDSQQSSLVLRTSGDGTFFVPNSVSLPSPVYQSLRIFSQPAHYEFDIQQPGRHWIRLYYFPLPNSGHDLLSAPITVVTDEFVLMSNFTFKNSKQPYLFKEYLVNVTSDELTLTFIPSNGSVSFVNGIQVVSVPDELIYDQALSIPDGPFSGLSELGLETMYRLNMGGPLLTPQNDSLGRNWEADGKYLHVNSSAVKVSVDPITIKYHDGVTAEIAPKWVYATAEAMGDPNVTNLNFNVTWVFSVDPSFSYLIRLHFCDIVSKALNTLVFNVYVNTDIAIASLDLSSLKGDLSVPYYKDFVANSSSGSNNLTVSIGPDAMADFSNAILNGLEIMKISNGKKSLDGLYAV…
Arabidopsis lyrata	Aly8G29710	MVFTKSLLVLLLFLSCYTTTSSALFNPPDNYLISCGSSQNITFQNRIFVPDSLHSSLVLKIGNSSVATSSTTSNSTNSIYQTARVFSGLASYRFKITSLGRHWIRLHFSPIKNSTWNLTCASITVVTDDFVLLNNFSFNNFNGSYIFKEYTVNVTSEFLTLSFIPSNNSVVFVNAIEVVSVPDNLIPDQALALNPSTPFSGLSQLAFETVYRLNMGGPLLTSQNDTLGRQWDNDAEYLHVNSSVLVVTANPSSIKYSPSVTQETAPNMVYATADTMGEANVASPSFNVTWVLPVDPEFRYFVRVHFCDIVSQALNTLVFNLYVNDDLALGSLDLSTLTNGLKVPYFKDFISNGSVESSGVLTVSVGPDSQADITNATMNGLEVLKISNEAKSLSGVSSV…
Arabidopsis halleri	Araha.27914s0002	MVFTKSLLVLLLFLSCYTTTSSALFNPPDNYLISCGSSQNITFQNRIFVPDSLHSSLVLKIGNSSVATSSTTSNSTNSIYQTARVFSGLASYRFKITSLGRHWIRLHFSPIKNSTWNLTSASITVVTDDFVLLNNFSFNNFNGSYIFKEYTVNVTSEFLTLSFIPSNNSVVFVNAIEVVSVPDNLIPDQALALNPSTPFSGLSQLAFETVYRLNMGGPLLTSQNDTLGRQWDNDAEYLHVNSSVLVVTANPSSIKYSPSVTQETAPNMVYATADTMGDANVASPSFNVTWVLPVDPDFRYFVRVHFCDIVSQALNTLVFNLYVNDDLALGSLDLSTLTNGLKKKAVIIGSAVGAVTVVLLIAVCCYCCLVASRKQRSTSPQEGGNGHPWLPLPLYGLSQ…
Amborella trichopoda	Atrichopoda00003.355	MEMKLGSFDLSSMARILLVLCVLMVSKSTGTFFPIDNYLLACGSSQNVSSQGQVFVPDSSPSSLLQLNKGITVNSSSTAPSPIYQSARVFTESSTYKFDINQKGRHFVRLYLCPLSHPSYNLKSATFTVITDEFVLLSNFTFKNQTTNYLFKEYLINVTSDTLYLHFAPSNNSVSFVNGIEVVSVPDELIPDQALALNPFTSFNGLSGLALETVFRLNMGGPIIIPGNDTLGRRWENDRSYLHVKNSAQNYSVNPSIIKYQTGVTPETAPNWVYATAERMGDANVVNDIFNITWVFTVDPEFMYFVRLHFCDIVSKAMNELIFNVYVNSVLAMPSFDISEKTGSLNVPYFKDFISNSSTNSSFLYVSVGQDKSNPSDAILNGLEIMKMSNEAKSLDGKF…
Brassica oleracea	Boleracea027956	MVFITRPLVLLVLFLSCSALYTPPDNYLISCGSSQNITFQGRTFVPESLFLKTGNSSVAASTNSNSSNISIYQTACVFSGLASYRFKIASPGRHWIRLHFSPIKNYTWNLTSASITVLTDDFVLLNNVSLSNQIFKEYTVNVATDSLTLTFIPSNSYSVAFVNAIEVVSVPDTLIPDQATTLNPSSPVALSHLAFETVYRLNMGGPLLTPENDTLGRRWENDAEYLHVNSSVLVVTANPSSIRYSVSATQETAPNMVYATADMMGEDANVASPSFNLTWVLPVDPSFSYFVRVHFCDIVSQAMNTLVFNLYVNDDLAHRSLDLSSLTNGLRVPYFDDYVTHTSGESLTVSVGPDSLADITNATMSGLEVLKISNDAKSLSGVSSVKSLILPGEGSIKKV…
	Boleracea038854	MVFIITKPFLVLLLLLLFLSCYTSSALFTPPDNYLISCGSSQNITYQGRTFVPDSLHPSLVLKTGNSSVATTSTSNASISIYQTARVFSGLASYRFKITSLGRHWIRLHFSPINWNLNSASITVVTDDFVLLNNFSFKSHNGSYIFKEYAVNVTSDLLTLTFIPWNGSVVFVNAIEVVSVPDSLIPDQALALNPSSPFSGLSHLAFETVYRLNMGGPLLTSENDTLGRQWENDAKYLHVNSSVLVVTANPSSIKYSASVTQETAPNMVYATADTMGEEANVASPSFNVTWVLPVEPEFRYFVRVHFCDVVSQALNTLVFNLYVNDDLALGSLDLSTLTNGLNVPYFKDFISNASVESPRVLTVSVGPDSQADITNATMNGLEVLKICNEAKSLSGLSSV…
Brassica rapa	Brapa.C01352	MVFITRPLVLLVLFLSCSALYTPPDNYLISCGSSQNITFQGRTFVPESLLLKTGNSSVAASTNSTSSNISIYQTACVFFGLASYRFKIASPGRHWIRLHFSPIKNTTWNLTSASITVLTDDFVLLNNFSFNNQILKEYTVNVTTDSLTLTFIPSNSYSVAFVNAFEVVSVPDTLIPDQATTLNPSSPVPLSHLAFETVYRLNMGGPLLTPENDTLGRRWENDAEYLHVNSSVLVVTANPSSIKYSVSVTQETAPNMVYATADMMGEDANVASPSFNLTWVLPVDPSFSYFVRVHFCDIVSQAMMNTLVFNLYVNDDLAHKSLDLSSLTNGLKVPYFDDYVAHASGESLTVSVGPDSLADITNATMSGLEVLKISNDAKSLSGVSPVKSLLFPGGGFNNK…
	Brapa.J00912	MVFIITKPFLVLLFLSCYTSSALFTPPDNYLISCGSSQNITYQGRTFVPDSSLHSSLLLKTGNSSVATTSTSTSNASISIYQTARVFSGLASYRFKITSLGRHWIRLHFSPIKSSTWNLNSASITAVTDDFVLINNFSFKNHNGSYIFKEFAVNVTSDLLTLTFIPSNGSVVFVNAIEVVSVPDSLIPDQALALNPSSPFSGLSHLAFETVYRLNMGGPLLTSENDTLGRQWENDAKYLHVNSSVLVVTANPSSIKYSASVTQETAPNMVYATADTMGEEANVASPSFNVTWVLPVEPEFRYFVRVHFCDVVSQALNTLVFNLYVNDDLALGSLDLSTLTNGLNVPYFKDFISNASVESPRVLTVSVGPDSQADITNATMNGLEVLKISNEAKSLSGLS…
Boechera stricta	Bstricta26833s0834	MVFTKSLLLLLLFLSCYSTSSALFNPPDSYLISCGSSQNITFQNRIFVPDSLHSSLVLKIGNSSVVTSTTSSSSNSIYQTARVFSGLASYRFKITSLGRHWIRLHFSPVKNSTWNLTSASITVVTDDFVLLNNFSFKNFNGSYIFKEYTVNVTSEFLTLSFIPSNNSVVFVNAIEVVSVPDNLIPDQALALNPSTPFSGLSQLAFETVYRLNMGGPLLTSQNDTLGRQWDNDAEYLHVNSSVLVVTANPSSIKYSTSVTQETAPNMVYATADTMGEANVASPSFNVTWVLPVDPDFRYFVRVHFCDIVSQALNTLVFNLYVNDDLALGSLDLSTLTNGLKVPYFKDFISNGSVESSGVLTVSVGPDSQADITNATMNGLEVLKISNDAKSLSGVSSVKS…
Capsella grandiflora	Cgrandiflora1629s0018	MVFTKSLLLLLLFLSCYTTTLSALFNPPDNYLISCGSSQNITFQNRIFVPDSLHSSLVLKIGNSSVATSSNTSNSSSSIYQTARVFSGLASYRFKITSLGRHWIRLHFSPIKNSTWNLTSASITVVTDDFVLLNNFSFKNFNGSYIFKEYTVNVTSEFLTLSFIPSNNSVVFVNAIEVVSVPDSLMPDQALALNPSTPFSGLSQLAFETVYRLNMGGPLLTSQNDTLGRQWDNDAEYLHVNSSVLVVTANPSSIKYSPSVSQETAPNMVYATADTMGEANVASPSFNVTWVLPVDPDFRYFVRVHFCDIVSQALNTLVFNLYVNDDLALGSLDLSTLTNGLKVPYFKDFISNGSVESSGVLTVSVGPDSQADITNATMNGLEVLKISNEAKSLSGVSSV…
Citrus clementina	Ciclev10007445	MVKMKLGKSVSVVLAVFLFELLCHKSCVAFTPVDNYLIACGSSQKVTFQARTYVPDTEHSSLSMKSGNSTTASSNSSAPSPIYQSARIFSAAAFYKFEIEHKGRHWVRLYFYTLPGSNQHLNSASFTVATDKFVLLSNFTFKNYNSSFMFKEYAINVNSDALTLTFIPSNNSVAFVNAIEVVSVPDAIFPDQALALEPSASFSGLSDLGFETVYRLNMGGPLITAQNDTLGRTWENDETYLHVNSSAVNVSVRPSAIRYTASVTAETAPNWVYATAEMMGDANVPEVNFNITWVLPVEPNFTYFVRVHLCDIASLSMNNLVFNLYINDDIAQPSVDLSTLTNGLNVPYYKDFVCNASADSNTLTVSVGPDSVADFTNATMNGLEVMKISNEARSLDGLS…
Carica papaya	Cpapaya1.349	MKVSIFFFYTTILLSTQFLVCNSFTPLDNFLIDCGGSNPVVLEDNRVFNPDNGVSDVGLSPSGSHIVVSNTKIVFSTYSALYKTARVFTKTSSYTINTKQIGHHWLRLHFFPIQNPHYDLKSAVFSILANEFTLVDDFSFSKLKKNSPLPKEFVVEIGDSTSKVPVLILTLSPLNGSVAFLNGIELVSMPGGEFIPSIAIPVPLGSEFHIPDHLALETVYRINMGGPSLSPKNDSLWRIWEPDYPYLIKAASAKNVVVSPNLIKYVNGVSVEIAPNWVYATAQEMADSNVIDQRFNISWEFTVDPGFSYFIRMHFCDIVSLALNNLFFDVYINNQTALSSFDISSNTMGLSTAYFVDFVTNVSTRSNQILVQVGPSDLRNLPSNAILNGLEIMKMSNPS…
	Cpapaya36792.1	MEDPNVANANFNITWVFPVDPSFRYFVRVHFCDIISQALNTLVFNLYINDDIAVGSLDLSTLTADLNVPYYKDFISNASADSDSLTVSIGPDMAADLTNATMSGLEIMKISNEAKSLNGLSSVGSLLPKSPSKKNKLAIIIGSAVGAAAAVMLIGICYCFLVARKSKDTSQGNSWLPLPLYGNSLTMTKMSTTSQKSATASCISLASSNLGRFFMFQEILDATNKFDESLLLGVGGFGRVYKGTLEDGTKVAVKRGNPRSEQGLAEFRTEIEMLSKLRHRHLVSLIGYCDERSEMILVYEYMANGPLRSHLYGTDLPPLSWKQRLEICIGAARGLHYLHTGAAQSIIHRDVKTTNILLDENFVAKVADFGLSKTGPSLDQTHVSTAVKGSFGYLDPEYF…
Capsella rubella	Crubella10025871	MLYTTMVFTKSLLLLLLFLSCYTTTSSALFNPPDNYLISCGSSQNITFQNRIFVPDSLHSSLVLKIGNSSVATSSNTSNSSSSIYQTARVFSGLASYRFKITSLGRHWIRLHFSPIKNSTWNLTSASITVVTDDFVLLNNFSFKNFNGSYIFKEYTVNVTSEFLTLSFIPSNNSVVFVNAIEVVSVPDSLMPDQALALNPSTPFSGLSQLAFETVYRLNMGGPLLTSQNDTLGRQWDNDAEYLHVNSSVLVVTANPSSIKYSPSVSQETAPNMVYATADTMGEANVASPSFNVTWVLPVDPDFRYFVRVHFCDIVSQALNTLVFNLYVNDDLALGSLDLSTLTNGLKVPYFKDFISNGSVESSGVLTVSVGPDSQADITNATMNGLEVLKISNEAKSLS…
Cucumis sativus	Csativus341670	MKFVSMSMVLSVVLFMCIGSYATFTPIDNYLISCGSTQNITFQGRTFVPDSGHSLLSNDGESSVVVNSKGTTAPSPIYQSARVFTSIASYKFEIRKQGRHWVRLYFYPIPKSERNLASASITVVTEKFVLLNNFTFKNYNGSFLFKEYAINVTSDSLILTFIPSNGSVSFVNAIEVVSVPDELIPDQALALNPSAPFSGISELAFETVYRLNMGGPLLTSQNDTLGRSWENDMKYLHVNSSAVNVSASPGSIKYHAGVTPETAPNWVYATADAMGDPNVPNVNFNLTWVFSVEPSFQYFVRVHFCDIMSKALNNLVFNLYINSDNALGSFDLSSLTGDLGVPYYKDFISNSADSSTLTVSVGPDTMADITNATMNGLEIMKISNQAGSLDGTSSVASLF…
Dacus carota	Dcarota022482	MRDMDRILVLKWVFMVLGCGFFVGVSFAAYTPVDRYLIACGSSKNVTFSSQTYVSDSAESSVTLKSQGNSFVASSNSSVPLPVLQSARVFTNTTYYKFDIKEEGRHWVRLYLYPLSNTGHDLKSASVTVVTEDFVLLNNFSFSDYNGTYLMREFLINVTADTLSIAFIPSNNSIGFVNAIEVVSLPNELLPDQAQALSSFAPISGLSELAFETVYRLNMGGPLITAQNDTLGRTWVNDEKYLHVNSSAVNISASPAIIEYRDALTPEIAPNSVYATAETMGDSNVADSNFNMTWVLPVDPEFSYLVRVHFCDIYSKSLNTLVFTVYINSYIALPSLDLSSLLGKLNTPYYKDFIINSSANSDTLTVSVGPDPSAELAAAILNGLEVMKISNEAKSLDGH…
Eutrema salsugineum	Esalsugineum10016077	MVFTNWCSLLLLLLFLSCYTSSALFNPPDNYLVACGSSQNITFQGRTFVPDSLHSSLVLKIGNSSVATSSNSSTPSIYQTARVFSGLASYRFKITALGRHWIRLHFSPVKNSTWNLNSASITVATDDFVLLNSFSFKNHNGSYLFKEYTVNVTSDFLTITFIPSNNSVVFVNAIEVISVPDNLIPDQALALNPSSPFTGLSQLAFETVYRLNMGGPLLTSENDTLGRRWDNDAEYLHVNSSVLVVTANPSSIKYSASVTQDTAPNMVYATADTMGEANVASPSFNVTWVLPVDPDFRYFVRVHFCDVLSQALNTLVFNLYVNDDLALGSLDLSTLTNGLKVPYFKDFISNGSVESSGVLTVSVGPDSQADITNATMNGLEVLKISNEAKSLSGVSSVKS…
Eucaliptus grandis	Eucgr.F03345	MFMGKMKLEKSVTLLLVVVLFEILCMKCQTAFVPTDNYLISCGSPQNITFQGRTFVPDSGQSSRVLRTGNSIVASSNASIPSPVYQYARVFSSIASYKFNIKQQGRHWVRLYFYPLPNSSHDLTASPITVVTDEFVLLDNFTFKNYNGSYMWKEYAINVTSDTLSLTFIPSNNSVSFVNAIEVVSIPDILLSGPALNVNPSSPFNGLSELAFETIYRLNMGGPLLTAQNDTLGRTWENDVKYLHVNSSAANVSVNPSSIKYHDAVTNEIAPNMVYATAENMGDANVPNVNFNITWVFSVDPDYKYFVRVHFCDIVSKALNSLVFNLYINSDNALGSFDISTYTGALNMPCYRDFISNSSDGSRTFTVSVGPDIMADDSNAIMNGLEIMKISNDAKSLNG…
Fragaria vesca	Fvesca.mrna17333	MVKMKLVSWVALVLAIVVSMSHGAFGLFNPVDNYLIACGSSENVTFEGRTFVPDTLQSSLVLKGANSLVASSSSNAPSPIYQSARIFKETSSYKFKIQQEGRHWVRLYIYPLANSVQNLASAPITVVTDSFVLLNNFTFQNYNGSYLFKEYAINVTSDSLTLTIIPSNNSVAFVNAIEVVSIPDELIPDQAYAVNPSAPFSGLSALALQTMYRLNMGGPLLTAENDTLKRTWENDVKYLHVNSSAVNVSINPASIKYPVSVTPEIAPNWVYATAEAMGDANVPNGNFNITWVFPADPNYLYLVRVHFCDIVSKALNSLVFNLFINSDNVLSSLDLSSITGDLNVPYYKDFVANSSADSNTLTVSVGPDSMADITNAILNGLEILKISNDLGSLDGSLSV…
	Fvesca.mrna25018	MQSNSNGILENKEKEEEDDIDEFLIITCVRSNGGFELTGLVVGFMSVSFPVKKQNESLNSQRRETHRLHSRSVSDLVVPLWVPSSSLPPNINRTSALRLKVRTSSVLRRLTSTTVSFPDDSTGFQDGFSPSRTGRRQVFWPTLINHGVFRPELQSGRKTCRRPVLEGEKPSWKPVLSSGKERSRRQYSISFQFQKTAAPSRCEPSSSLPPKAALAKDSEHHNQTTISLRTAGFGFIGATVFGGLITSLERVAASDLTKKLKSLMGFSGGLHVPDFPAWNIEELGFGIEFIRTDLGDWLGLVMVKMKLVSWVPLVLGIVVFMSHGAFGLFNPVDNYLIACGSSKNVTFQGRTFVPDTLQSSVVLKSANSLVASSSSNAPSPIYQSARIFKETSSYKFKIR…
	Fvesca.mrna26704	MGYSDGLLLICILCVSSLSSIVYASFHPQDRFFIDCGGSNALVLDDGRVFEPESGNPHVTLSSHTHDVVSVIDEKALSKSNRSVLYSTAQVFRVTSTYSFRTKQIGRHWIRLHLYPIQNPHFNLKSAVFSVVANGITLLHGFSFSKVRKVSRLVKEYVVEVDGKDSKKLVLTFSPWNGSVAFINAIEVVSVPGEQFPSTNITAVPLEPGIEIPSHVAFETAYRINMGGPHITPKNDTLWRTWEPDQAFLVNAASARNVTANPRSIKYPDGVSVEIAPNWVYATAQEMADANVLNQKFNISWGFKVENGFSYLIRLHFCDIVSTSLNNLLFNVYVNQLSALDCFDISSRTMSLSAAYFIDFVTNVSMGSDRILVQIGPPMLTGLSSNAILNGLEIMKMSN…
Glicine max	Glyma.12G148200	MLKMELIKWVPYVVVVAFLVFVNGSFALYTPPDRYLIACGSSQNVTFQGRTFVPDSQHSSLVMKTGNSVIASSNSSSAPLPIYQSARVFTEKASYRFKIQQEGRHWVRLYFSPIPNSAHNLTSASLTVVTDDFVLLSNFTFRKFNGSYMFKEYAINVTSDTLVVTFIPSNGSVAFVNAIEVVSMPNELFFDHALAVNPPATFSGLSELAFETVYRLNMGGPLITAQNDTLGRTWVNDRKYLHVNSSVLNVSVNPSSIKYPVAVTPETAPNWVYATAEAMGDANVNDPNFNITWVFNVDPNFSYFIRAHFCDIMSKSLNTLVFNVFVNSDIALQSFDISSITNDLAVPYYKDFVANSSADSSTLTVSVGPDTVADFPNATMNGLEIMKISNTLKSLDGLY…
	Glyma.12G220400	MVMMKLVKWVSFVLVVYLFLVNGSFATFTPRDNYLIACGSSQSITSQDRTFVPDSQHSSLKLKTGNSVVASSNSSVPSPIYQSARIFTEKASYRFQVEEGRHWLRLYFSPLPNSAHNLTAAAITVVTDDFVLLCNFSFRNYNGSYMFREYAINVTSDTFTVTFIPSNGSVAFVNAIEVVSMPNDLFVDQALALNPTAAFNGLSELAFETVYRLNIGGPLLTPQNDTLGRTWENDQKYLHVNSSVTKVSVNPSSIKYHAGVTPETAPNWVYATSEVMGDANVPDSNFNITWVFSVDPNFSYFIRVHFCDIISKSLNTLVFNLFINTDIALGSLDLSSITNDLAVPYYKDFVSNASADSNILTVSVGPDSMADITNATMNGLEVMKISNAFKSLDGLSSVA…
Gossypium raimondii	Graimondi002G074700	MKMGNLVALVLAVVLFEYLGGGIQASFTPVDNYLIVCGSSKNVTFQGRTYVPDSGHSSLTLKSASSVVSSNSSVPSSIYRSARIFSAVASYKFDIKQEGRHWVRLYFYPLPKSGQDLTSAPITVATDDFVLLGNFTFENYNGSFLFKEYAINVTSDTLTLTFVPSNNSVSFVNAIEVVSIPDAILPDQALALNPSAPISGLSEFAMETVYRLNMGGPLITAENDTLGRTWENDVKYLHVNSSALNVSVNPASIKYTTLVTPETAPNLVYSTAEVMGDANVPSMAFNVTWVLPVDPNFRYLVRAHFCDVMSSSLNTLVFNVYINDDIAVTSLDLSSLTGDLKVPYFKDFISNSSVESDTLTVSIGPDSMADITNGTMNGLEIMKISNDAGSLGGVSSVKN…
	Graimondi009G432100	MNVGKWLSLVLAVILFEFLGYRRIQASFTPTDNYLIVCGSSQNVTFQGRTFVPDFLHSSISLKTKRSYYVASSNSSVPSSIFRSARIFSSIASYEFDIKQQGRHWVRLYFFPVVVPKSGDNLISAPITVATDGFVLLNNFTFENYNGSFLFKEFAINVTSGTLTLTFVPWNDSVSFVNAIEVVSIPDSVLPNQALTLNPSTPISGLSEFGMETVYRLNMGGPLISAQNDTLGRTWENDSKYLRVNGSALNVSVDPASIKYTDSITEETAPNWVYATAETMGDANVSNMNFNVTWVFPVNPNFRYFIRAHFCDIISQSLYALVFNLYINDDIAAASLELSTLTSNLNVPYYMDFISSSSAGSDTLTVSIGPDSMMDITNATLSGLEIMKISNEAGSLDGI…
	Graimondi011G253000	MVCIRKMEVSIVLVLFFFTFLFFVQSINCSGFTPVDGFLIDCGGSNPVEVDGSRVFRPDNSFRNVRLSPSTGIVVSGDVINGFSNSALYSSVRIFEKTSVYVIGTKQIGRHWLRLHFFPVQNTRYNLKSAVFSVMANGITLHRFSFSKSSQNSPVMKEYVIEIGDSGLELTFSPGNGSVAFVHGIEVVALPDTNFPSGVVPVPFGPEVEIPKRVAFETVYRINMGGPVLTPKNDSMWRTWETDQAYLINAASANNVSVNPNLIKYIDGVSAEIAPNSVYATAQEMAEANVTDQRFNISWRFDVDEGFTYFIRLHFCDIVSTVLNSLIFNVYINKQSALPSFDISSKTMVLSAAYYADFVTKVSMGSNQILVQVGPPDFRNLPTNAILNGLEIMKMSNHC…
Kalanchoe laxiflora	Kalax.0002s0028	MMMRGGRSWVALVLAGMVFALMPHSDCVFTPVDSYLVACGSTQNVTFEGRTFVPDTLQSSILLKGNSVAASAGSPGDVPLPLHQSARVFPQTGSYRFRIRQRGRHWIRLYFHPIRGSGQNLTSASITVVTDEYMLLKNFTFKNYNGSYLFKEYAVNITGDTLTLTFIPSNHSLAFVNAIEVVSIPDGVIPDQAIGLSPKGAFSIYEHVLETVYRLNMGGPVITPANDTLGRIWENDAKYLHVNSSATNVSVSPSVIRYTLVKPEIAPNWVYATAETMGDPDVPNENFNITWVFPVDPEFKYFVRVHFCDIVSKLLNDLVFTLYINSDVALGVVDLSAWTGDLAVPLYRDFVSNSTTETDTLTVSVGPELQADVSNAIMNGVEIMKISNAARSLDGHTSV…
	Kalax.0119s0019	MMMRGGRSWVALVFAGMVFALMPHSDCAFTPVDSYLVACGSTQNVTFEGRTFVPDTLQSSILLKGNSVAASAGSPGDAPLPLHQSARVFPQTGSYRFRIRQRGRHWIRLYFHPIRGSGQNLTSASITVVTDEYVLLKNFTFKNYNGSYLFKEYAVNITGDTLTLTFIPSNHSVAFVNAIEVVSIPDGVIPDQAIGLSPKGAFSIYEHVLETVYRLNMGGPVITPANDTLGRIWESDAKYLHVNSSATNVSVSPSVIRYTLVKPEIAPNWVYATAETMGDPDVPNENFNITWVFPVDPEFKYFVRVHFCDIVSKLLNDLVFTLYINSDVALGVVDLSAWTGDLAVPLYRDFVSNSTTETDTLTVSVGPELQADVRNAIMNGVEIMKISNDARSLDGHTSV…
Kalanchoe fedtshenkoi	Kfed0011s1298	MLMMMMRGGRSWVALVLAGMVFAVMPHSDCAFTPVDSYLVACGSTQNVTFEGRTFVPDTLQSSILLKGNSVAASAGSPSDVPLPLHQSARVFPQTGSYRFRIRQRGRHWIRLYFHPIRGSGQNLTSASITVVTDEYVLLKNFTFKNYNGSYLFKEYAVNITGDTLTLTFIPSNHSVAFVNAIEVVSIPDGVIPDQAIGLSPKGAFSIYEHVLETVYRLNMGGPVITPANDTLGRIWENDAKYLHVNSSATNVSVSPSVIRYTLVKPEIAPNWVYATAETMGDPDVPNENFNITWVFPVDPEFKYFVRVHFCDIVSKLLNDLVFTLYINSDVALGVVDLSAWTGDLAVPLYRDFVSNSTTETDTLTVSVGPELQADVSNAIMNGVEIMKISNAARSLDGH…
Lotus japonicus	Lj0g3v0346559	MELIKWVLYSLVIFLVLVNGSFALYTPPESYLIACGSSQNITFQGHTYIPDSQHSSFVLKTGNSVVASSNSSSNAPFPFYQSARVFTEKASYRFEIRKEGRHWVRLYFSPLPKSSHDLTSASLTVVTDDFVLLSNFSFKKHKGSFMFKEYAINVTSDILVMTFIPSNGSVAFVNAIEVVSMPNELFADQALAVDPIAPFSGLSELAFETVYRVNMGGPLITAQNDTLGRTWVNDLKYLHMNSSVFNVSVNPSTIKYPEGVTPETAPNLVYATADTMGDANVNDQNFNITWVFPVDPNFSYFVRVHLCDIMSKSLNTLVFNLYINSDTALVSFDLSSITNDLSVAYFKDFVSNVSADSSTLTVSVGPDSMADLTNATMNGLEIMKISNALKSLDGLSSVD…
Linum usitatissimum	Lus10037887	MGALGFVLPRIVKMRKLERSFSMLVIVVLLEFIGQDGALASYTPPDNYLIACGSTKDVTFQGRTFVPDAGHSSLTLKTGTSTVATSNSTSPPSPFYQSARIFSGIATYNFDIQQQGRHWIRLYFYPIPTSTQNLTSASISVVTKDFVLLHNFTFKNYNGTSMFKEYAVNVTSDSLSLSFIPSNDSVAFVNAIEVVSIPDIVLPDQAWALNPSNTVSGLSDLAYETVYRLNMGGPLITSENDTLGRVWENDAEYRHVNNSAVDVSTNPSSIRYPASLTPETAPQETAPNLVYATAVAMGDPNVAIVNFNMTWVLPVNPNFRYLVRLHFCDIISRAMNNLVFDVYVNDDSALQSLDLSSITGGLTVPYYRDFISNSSTEESDTLMVSVGPDTMADVTNATI…
Manihot esculenta	Manes.15G084200	MKLLSWLPIFLALVLFDLIGYYTSFATFSPPDNYLIACGSSQSVTFQGRTFVPDSQHSSLTLKSVTSVVAVSNSSFPSPIYQSARIFSKVASYKFEIQQEGRHWIRLYFYPVPNSGQNLTSASITVVTDEFVLLNNFTFKNYKGSYMFKEYAVNVTSDSLTLSFIPSNNSVAFVNAIEVVSIPDGIFPDQAFSVNPRAPFSGLSELAFETVYRLNMGGPLITAQNDTLGRTWENDAKYLHVNSSAVNVTANPASIKYPASVTTETAPNWVYATAEAMGNANVANMNFNITWVFPVNRNFSYFIRVHFCDIVSKALNSLVFNLYINDDSALESFDLSSFTNDLNVPYYRDFVSNSSLDSNTLTVSVGPDREADITNATMNGLEIIKISNEAKSLDGLSSV…
Malus domestica	Mdomestica0000199141	MGCPNGIFLICIFFCVSSIPSISVDASFVRQDSFFIDCGGSKALKLEDGRIFEPDSGNPNLILSSQSHIAVSDLESNPSNHSISLYNSAQVFEETSFYTIHTKQIGRYWLRLHFYPFENAKFNLKSAVFSVMVNGITLLHGFSFANERKISQLVKEYVFEVSGKGSGKSLVLRLSPWNNSVAFINGIEVVSVPNGQFSSSQVISVPLGKPLVDVPKDAALETAYRINMGGQHISSPKNDTMWRTWKPDHAFLLNAAAARTIRADPGSINYPDGVSLDIAPNWVYATAQEMADAKVSSQKFNISWAFEVEKGFSYLIRLHFCDIVSVALNRLIFNVYINNQSALDSFDISSRTKKLSSAYFVDFVTNVSMHENRILVQVGPPTLRDLPSNAILNGLEIMK…
	Mdomestica0000314005	MGFHGGIHVVSVSTGFSLGAGPIHSAADFSHFSLPLRSGFSDTVKMKLVTWVALFLAVVVFMSYRSSASFTPVDNYLIACGSPKNVTFQGRTFVPDTQQSSLVLKSANSLVASPNANAPSPIYQSARVFQATASYKFKVQQEGRHWVRLYFFPLTSPGQKLDSAQMTVVTENFVLLNNFTFKNFNGSYLFKEYAINVTSDTLTLNFIPSNNSVAFVNAIEVVSIPDALLPDQAYAVNPSAPFSGLSELALQTVYRLNMGGPLLTSQNDTLGRTWENDVKYLHVDSSAVNVSVNLASIKYPPTVTPEIAPNWVYATAEAMGNANVPNVNFNITWVFTVDPNFMYLVRVHFCDIVSKALNNLVFNVFINSDNVLGSLDLSSMTGDLGVPYYKDFVSNSTED…
	Mdomestica0000931970	MLMPLLHFTNLLEFSREQLLTNSKSSKKADIGSAFYFFPLTSPGQDLESAQITVVTDNFVLLNNFTFKNYNGSYLFKEYAINVTLDTLTLNFIPSNNSVAFVNAIEVVSIPDALLPDQAYAVNPSAPFSGLSELALQTVYRLNMGGPLLTSQNDTLGRTWENDMKYLHVDSSAVNVSVNPANIKYPQAVTPEIAPNWVYATAEAMGNANVPNVNFNITWVFTVDPNFMYLVRVHFCDIVSKALNSLVFNVFINSDNVLGSLDLSSITGDLGVPYYKDFVSNSTEGADTLTVSVGPDSMADTTNAILNGLEIMKISNELGSLDGSQSVGNFLPSSSSKKNNIGIIVGSVVGSVAVVAIIGFLYCCLASRKSKTTNQATWLPLPLHGNSQTMTKMSTTSQK…
Medicago truncatula	Medtr1g040073	MAMPEVPKYTHFVLILLLYTICQESLASFNPIDNYLVACGSSHNITFHGRTFTPDIEFEHSNLQIIANKSLSVTSKLNNTLSPLYNSARLFFETSSYTFKIQQQGRHWIRLYFHPLPDSNPNTTFATITVTADIISIPDDLFPDQIVVTLNPSGFFEHFSKSIVETVSRVSIGGASLSDNLGRTWENDGYYFYHPINSSTSSDLVVSTNPATIKYSIFGPPLVYATARTFKIASQSQRSDLSWHFIVDPNFMYFVRVHFCDIISNSLNNNMAFNLFINEAFAVRNLTLSSKAKGHAVPYYYDFISHASGNTMKVSVSINHDAMNETLNAIMNGVEILKISNNVSGLNEFSSFQSLPSSVPHSPKISLQRSRKLGIWLIIILTGCSVCVLAFLVFGGLSF…
	Medtr2g080220	MVMMVKLVLVVVTILIAFLVNVSFALYTPHDNYLIACGSSKSINFQDRVFVPDSQHSTLVLKTGNSVVVGSSNSSVVPSPIYQSARIFTERGSYRFDVQQGRHWIRLYFYPLPNSLHNLTSASVTVVSDDFVLLSNFTFRNYSDSYMFREYAINVTSDTLTVTFIPSNGSVAFVNAIEVVSMPDDLFVDQALALRPLAPFNGLSELAFETVYRLNIGGALLTAENDTLGRTWENDQKYLHVNSSVTNVSVSPTSIKYRPGVTAETAPNWVYATAEAMGDANVANSNFNITWVFPVDPNFSYFVRLHFCDIISMAMNTLVFNVFVNTDIAIGSLDLSSLTNDLALPYYKDFVSNATSDNTLTVSVGPDTMADITNATMNGLEIMKISNALKSLDGLSSVK…
	Medtr8g467150	MMMLEVAKCTSFVLILLLNVTCRESFASFHPIDNYLVACGSSHNVTFQGRTFVPDTEFEHSNFQIKAEKSLVVSSKLNNTLSPLYNSARIFFEKASYTFKIQQHGRHWIRLHFHPLPDSNHNMTFALITVIIDGYVLLDNFTFVNYSNSHLMKEYTVSVTSYELIVTFIPHRNSLVFVNAIEVVTMPDVLFPYNLNPSTPFTESILETVYRLNVGGASINAQNDTLSRSWESDETYFRSTITALNISTSVSAIKHPDFLEITAPPMVYATAKAMGSASRGYRLNWVFRVRPNLLYFVRVHFCDMISNTTNYMVVDLFMNGNRTTEIRVSGDFAEPYYKDVLFNATEETLTVSVGPSTMSTIENATLNGIEIMKFINRVDSVLTKSSERIQTNKKLKLVI…
Citrus sinensis	orange1.1g003139	MVKMKLGKSVSVVLAVFLFELLCHKSCVAFTPVDNYLIACGSSQKVTFQARTYVPDTEHSSLSMKSGNSTTASSNSSAPSPIYQSARIFSAAAFYKFEIEHKGRHWVRLYFYTLPGSNQHLNSASFTVATDKFVLLSNFTFKNYNSSFMFKEYAINVNSDALTLTFIPSNNSVAFVNAIEVVSVPDAIFPDQALALEPSASFSGLSDLGFETVYRLNMGGPLITAQNDTLGRTWENDETYLHVNSSAVNVSVRPSAIRYTASVTAETAPNWVYATAEMMGDANVPEVNFNITWVLPVEPNFTYFVRVHLCDIASLSMNNLVFNLYINDDIAQPSVDLSTLTNGLNVPYYKDFVCNASADSNTLTVSVGPDSVADFTNATMNGLEVMKISNEARSLDGLS…
Phaseolus vulgaris	Phvul.005G085600	MKLVKWVSFVFVVYLFLVNGSFATFTPRDNYLITCGSSQSITFQDRTFVPDSQHSSPELKTSNSVVASSNSSVPFPIYQSARIFTEKASYRFKVDEGRHWLRLYFSPLTNSAHNLTSAVITVVTDDFVLLCNFSFRNYNGSYMFREYAINVTSDTLTVTFIPSNGSAVAFVNAIEVVSMPNDLFVDQALALNPTAPFNGLSELAFETVYRLNVGGPLLTPQNDTLGRTWENDQKYLHVNSSVTNVSVNPSSIKYHPGVTPETAPNWVYATSEAMGDANVANSNFNITWVFTVDPNFSYFIRVHFCDIFSKSLNTLVFNLFINTDIALGSLDLSSITNDLSVPYYKDFISNASADSNILTVSVGPDTMADITNATMNGLEVIKISNAFKSLDGLSSVESL…
	Phvul.011G148700	MVKMELMRWVPWVLVVVLLVLVNGSFSLYTPPDSYLIACGSSQNITFQGRTFVPDSQHSSLVMKTGNSFVASTNSTAPFPIYQSARVFTEKASYKFEIQQEGRHWVRLYFSPIPNSSHNLTSASLTVVTDDFVLLSNFTFRKYNDSYMFKEYAVNVTSDMLLVTFIPSNGSVAFVNGIEVVSMPNELFVDQALAVNPPAPFNGLSELAFETVYRLNMGGPLITSENDTLGRSWVNDRKYLHVNSSVLNVSVNPSSIKYPVAVRPETAPNWVYATAEAMGDANVNDPNFNITWVFNVDPNFSYFIRAHFCDIMSKSLNTLVFNMFINSNIALQSLDLSTMTNDLAVPYYKDFVANASAGTNTLTVSVGPDQVADFPNATMNGLEIMKISNSLKSLDGLYS…
Populus trichocarpa	Potri.001G405500	MKLVSWLPVVVACVLFEFLGYSGSFAAFTPPDNYLVACGSSQNVIFQGKTYVPDSGHSSLTLNTGTSVAAKSNSSFPSPIYQSARILSGISSYKFDIKQEGRHWIRLYFYPIPNSGQNLMSASITVATDDFVLLNNFTFKNYNGSYMFKEYAVNVTSDTLTLSFIPSNNSVTFINAIEVVSIPDQVFPDQAVAINPSTPFSGLSELAFETVFRLNTGGPLITAENDTLGRIWENDAKYLHVNSSALNVSVNPASIRYPPAVTTEIAPNWVYASADVMGDANVANMNFNITWVFSVNQNFRYFVRVHFCDIVSKALNNLVFNLYINDDNAVESLDLSTFTGGLSVPYYRDFVSNASVDSDTFTVSVGPDLTTDLANATMNGLEIFKISNEAKSLDGLSSV…
	Potri.011G128000	MKGESWLPVVVAFVLFELIGHNISFAAFTPPDNYLIACGSSQSVTFQGKTYVPDSGHSSPTIKSGASVIAKSNSSFPSPIYQSARIFSGISSYKFDIKQEGRHWIRLYFYPIPNSGHNLMSSLITVATDDFVLLNNFTFKNYNGSYMFKEYAVNVTSDTLTLSFIHSNNSVTFVNAIEVVSVPDGVLPDQALAINPSSTVSGLSELAFETVFRLNTGGPLITAENDTLGRIWENDAKYLHVNSSALNVSVNPASIRYPATLTTEIAPNWVYASAEVMGDAKVANMNFNITWVFSVNQNFSYFVRAHFCDIVSKALNNLVFNLYINDDIAVESLDLSTFTGGLNVPYYKDFVSNASVDSDTFTVSIGPDTTSDMINAIMNGLEIFKISNEVKSLDGLSSV…
Prunus persica	Ppersica.2G229400	MGCLNGISLICIVLCVSSIPSVVFVYASFLPQDQFFIDCGGSKAMEFGDGRVFQPDSGNPYVTLSSQGHTAVSDHETSLSNHSNLYASAQVFRETSSYTVNTKQIGRHWLRLHFYPFENPKFNLKSAVFSVVANGITLLHGFSFSEVGKTSHLVKEYVFEVDGTSSKKLVLTLSPWNGSIAFINGIEVVSVPAGQFPSTKVMPVPLGPAVDVPKHVTFETAYRINMGGQHITPKNDSLWRTWDPDHAFLVNAAAARNVTANPSRIKYSDGVSVEIAPNWVYATAQEMADAQVSNQKFNISWAFEVEHGFSYLIRLHFCDIVSVALNRLVFNVYINQQSALDYFDISSRTMALSAAYFIDFVTNISMGSNRILVQVGPPMLRDLPSNAILNGLEIMKMSN…
	Ppersica.4G188000	MVKMKLVKLVPLVLALVLLMSLRSSASFTPIDNYLIACGSSKSITFQGRTFVPDTQQSSLVLKSANSVVASSNSTVPSPIYQSARVFKAAASYKFKIQQEGRHWVRLYFYPLTSPGQNLESAQLTVVTDNFVLLTNFTFKNYNGSYLFKEYAINVTSDTLTLTLIPSNNSVAFVNAIEVVSIPDALLPDQAYAVNPSAPFSGLSDLSLQTVYRLNMGGPLITAQNDTLGRTWENDMKYLHVDSSAVNVSVNPASIKYPQAVTAEIAPNWVYATAEAMGNANVPNVNFNITWVLTVDPNFLYLVRVHFCDIVSKALNSLVFNVFVNSDNVLSSLDLSSITGDLGVPYYKDFVSNSSAGTLTVSVGPDSMADITNAILNGLEVMKISNELGSLDGSLSVGN…
Solanum lycopersicum	Solyc05g054680.1	MVSLKGWLLFSASIVCFLSFSSLGFASFTPIDCFLISCGGNKSIQVEDGRVFESDFGDSDVVLSTDSLITVSNNVNGLLSELHNSARVFTESSVYTISTKQIGRHWLRLHFYPVKNNKHNLKSAVFSVVANGITLLHEFSFSRLGKKEPLLKEYVIEIGGSSSSGNLVLTLSPASGSVAFINGIEVVSMPEGQFDFSVEPIPRGPGFVVPSSVALETAYRVNMGGPRLTPRNDTLWRMWNSDHTFLVNPATARKVSMDPKSVKYPAGESVDIAPNWVYATAQEMADAKVIDQKFNMTWTFPVEHGFIYFIRMHFCDIVSLSLNNLIFDVYINNQTAVESLDISTKTMALSAAYFVDFVVNMSMGSNKIFVQVGPSNLRITPANAILNGLEIMKMSNPSS…
	Solyc10g006870.1	MVDLRTMSWMPLVLAVVVSIFLIQDSNAAFVPADNYLIACGSSQNVTYIGQTYVPDSLHSSAALENKEDSIAATSNSSAPFSIYQSARIFHTTAFYKFDIKQEGHHWIRLYFYPLPGHNLTSASMTVVTENFVLLNNFSFKSYNGTYLLKEYAINVNSDSLILALIPSNNSVAFINAIEVVSVPNELIPDQAVAVSPVAPFSGLSGLALETVYRLNMGGPHLTALNDTLGRTWENDVKYLHVNSSAVNVSVIPSSIKYPATMTPEIAPNWVYATAETMGDANVPNVNFNITWVFPVDPNFMYFIRVHFCDIVSESLNSLLFNLYVNDDAALLDLDLSNLAGNLDVPLYKDFVSNSSVNSSILTVSVGPDTSADWINAIMNGLEIMKISNEARSLSGVQS…
Spirodela polirhyza	Spolirhyza0G0062500	MGTPPPWAPVVFSFSFFLLAAGFLVGSSAGGEAFSPVDSYRIACGSPQKLTAHGQEFLPDSERSSFSLKSSGDGALSAAAAAARSLPSPIYQSLRFFPEPASYRFEIRRQGRHWVRLYFSPVPGAGSGHDLAAAPITVVAGDFVLLQGFVFRGSGASFAAKEYSLNLTAGELVLTFLPSNGSVSFVNGIEIVSVPDALIADEAAALPAAAAVVTGISELALETVFRLNVGGPPVTPENDTLGRTWESDEGYLHVNSSAARVAVDPAAIRYPDGGGLTVETAPRWVYATADAMSDANVTGSNFNITWVFAVDPGFRYLARLHFCDIVSKSMNNLVFNVYVNADLAIPSLDLSALKGALAVPYYRDFVCNASSSSSSSNGGGNDNGGGQLTVSVGPDPVAD…
	Spolirhyza22G0035500	MAGRAAALLLTVCLLRSAGAASFQPGDNFLINCGGNGTVDFGDGRAFRPDSGAPSLAVSSSSQAVAGSGAGLYGSARVFAAPATYRFGISRRGRHFVRLHLYPVRGAGYDLRSAVFSVTAGGFTLLSDFSFAKLGSYSALMKEYLIGADSDAVVLILVPADGSVAFVNGIEVISVPDHLLPSAAAPVPVGAPSEIPFDMAIETFYRINVGGPFVNSENDTLWRVWEIDRPFLVNAAAVRSVSTELDMVKYPPGVSIETAPRWIYATAQEMADANVGNQKFNISWVFPVDPSFSYWVRLHFCDIVSKALGHLVFNVYINSQSALRDFDISSKTMELSAAFFMDFAVEGGIDSEKILVQIGPSELANIQPNAILNGLEIMKLSNADKSLGASRAPYPPGEE…
Salix purpurea	Spurpurea0782s0070	MMRMKGESWLHVVVVFVLFELMGHNISSAAFTPPDNYLIACGSSQNVSFQGKTYVPDSVHSSLDLKRGTSVVAKPNSSFPSPIYQSARIFSSISSYKFDIKQEGRHWIRLYFYPIPNSGQNLMSSLITVATDDFVLLNNFTFKNYNGSYMFKEYAVNVTSDTLTLSFIPSNNSVAFVNAIEVVSVPDGVLPDQAVAINPSSSVSGLSALAFETVFRLNAGGPLITAENDTLGRIWENDAKYLHVNSSALNVSVNPVSIRYPPALTTEIAPNWVYASADVMEDAKVANMNFNITWVFSVNQNFSYFVRVHFCDIVSKALNNLVFNLYINDDIAIESLDLSTFTGGLNVPYYRDFVSNASVNSDTFTVSIGPDATSDMENAIMNGLEIFKISSEAKSLDGL…
	Spurpurea1187s0080	MVSMKLVSWLPVVVACVFFEFLVHSGSFAAFIPSDNYLVTCGSSQNVTFQGKTYVPDSWHSSLTLKTGTPAVAKSNSSFPSPIYQSVRILSGISSYKFDIKQEGRHWIRLYFYPVPNSGQNLMSASITVATDDFVLLNNFTFKNYNGAYMFREYSVNVTSDTLTLFFIPSNNSVTFINAIEVVSIPDGVLPDQATTINPSTPISGLSEHAFETVFRLNAGGPLITAENDTLGRIWENDAKYLHVNSSALNVSVNPASIRYPPSVTTEIAPNWVYASADVMGDANVANMNFNITWVFSVNRNFRYFVRVHFCDIVSKALNNLVFNLYINDDSAIESLDLSTFTGALNVPYYRDFVSNASVDSDNFTVSVGPDSTSDMANATMNGLEIFKISNEVKSLDGL…
Solanum tuberosum	Stuberosum400033454	MGLWVHLVLAFMLSCFLMQEANAAFTPADKYLIACGSSKNVTFLGQIFVPDTHHSSVVLESEENSISATSNSSAPFSIYQSARIFHTTTSYEFDIHQQGRHWVRLYFYPLPGHNLTSASITVVTENFVLLNNFSFKRYKGTYLFKEYSINVTSDSLTIALIPSNNSVAFINAIEVVSAPDELIPDQAVTASPPAPFNGLSGLSLETVYRLNMGGPLITAQNDTLGRTWENDVKYLHVNSSAVNVSVIPSSIKYPATITPEIAPYWVYATAETMGDANTVDGNFNITWEFPVDPNFMYLIRVHFCDIVSESLNTLLFNLYINDDTALLDLDLSSVGNLDVPYYKDFVSNSTTNSGVLTVSVGPDTGADWINALMNGLEIMKISNGARSLSGVSSVETLFV…
	Stuberosum400040508	MVSLKGLLLFSASILCFLSFSSLGFASFTPIDCFLISCGGNKSIQVEDGRVFESDFGGSDVVLSTNSLITVSNNENGLFSELHNSARLFTKSSVYTISTKQIGRHWLRLHFYPVKNNKHNLKSAVFSVVANGITLLHEFSFSRLGKKEPLLKEYVIEIGGSSSSGDLVLTLSPVSGSVAFINGIEVVSMPEGQFDFSVVPIPRGPGFVVPSSVALETAYRVNMGGPKLTPRNDTLWRVWNSDHTFLVNPASARKVSTDPKSVKYPAGESVDIAPNWVYATAQEMADAKVIDQKFNITWTFPVEDGFIYFVRMHFCDFVSLSLNNLIFDVYINNQTAVESLDISTKTMALSAAYFVDFVVNMSTGSNKIFVQVGPSNLRITPSNAILNGLEIMKMSNPSS…
	Stuberosum400043438	MTVVTENFVLLNNFSFKSYNGSYLFKEYAINVNSDSLILALIPSNNSVAFISAIEVVSVPDELIPDQAVAVSPVAPFSGLSGLALETVYRLNMGGPHLTALNDTLGRTWENDVKYLHVNSSAVSVSVSPSSIKYPATMTPEIAPNWVYATAETMGDANVPNVNFNITWVFPVDPNFMYFIRVHFCDIVSESLNSLLFNLYVNNDAALLDLDLSNLAGNLDVPLYKDFVSNSSVNSSILTVSVGPDTSADWINAIMNGLEIMKISNEARSLSGVQSVETLFVLPHKKKKIGIILGSALGASAVLALIALCCCFFIARRSKTSNQGHSWIPSLYGNSLTLTKTTVSRGTASCISLASPNVGRFFSFQEIMDATNKFDENLLLGVGGFGRVYKGTMEDGTKL…
	Stuberosum400043439	MSWMPLVLAVVVSIFLIQDSNAAFIPADNYLLACGSSQNVTYIGQTYVPDSLHSSAALENKENSIAATSNSSAPFSIYQSARIFHTTAFYKFDIKQEGHHWIRLYFYPLPGHNLTSASMTVVTENFVLLNNFSFKSYNGSYLFKEYAINVNSDSLILALIPSNNSVAFISAIEVVSVPDELIPDQAVAVSPVAPFSGLSGLALETVYRLNMGGPHLTALNDTLGRTWENDVKYLHVNSSAVSVSVSPSSIKYPATMTPEIAPNWVYATAETMGDANVPNVNFNITWVFPVDPNFMYFIRVHFCDIVSESLNSLLFNLYVNNDAALLDLDLSNLAGNLDVPLYKDFVSNSSVNSSILTVSVGPDTSADWINAIMNGLEIMKISNEARSLSGVQSVETLFV…
	Stuberosum400062170	MGLWVHLVLAFMLSCFLMQEANAAFTPADKYLIACGSSKNVTFLGQIFVPDTHHSSVVLESEENSISATSNSSAPFSIYQSARIFHTTTSYEFDIHQQGRHWVRLYFYPLPGHNLTSASITVVTENFVLLNNFSFKRYKGTYLFKEYSINVTSDSLTIALIPSNNSVAFINAIEVVSAPDELIPDQAVTASPPAPFNGLSGLSLETVYRLNMGGPLITAQNDTLGRTWENDVKYLHVNSSAVNVSVIPSSIKYPATITPEIAPYWVYATAETMGDANTVDGNFNITWEFPVDPNFMYLIRVHFCDIVSESLNTLLFNLYINDDTALLDLDLSSVGNLDVPYYKDFVSNSTTNSGVLTVSVGPDTGADWINALMNGLEIMKISNGARSLSGVSSVETLFV…
Theobroma cacao	Thecc1EG031346	MKVGNFVALVLAVVLFEFLGCRTQASFTPADNYLIVCGSSQNVTFQGRTFVPDSGHSSLSLTSGSSFVASSNSSVPSSIYQSARIFSGIASYKFNIKQEGRHWVRLYFYPLPKSGQNLTSAPITVVTDGFVLLNNFTFKNYNGSFLFKEYAINVTSDTLTLTFISSNNSVSFVNAIEVVSIPDAILPDQALALNPSTPFSGLSEFAMETVYRLSMGGPLITAQNDTLGRTWENDVKYLHVNSSALNVSVNPGSIKYTTSVTPETAPNWVYATAEAMGDANVPSMNFNVTWVFPVDPNFRYFVRVHFCDILSQSLNTLVFNLYINDDIAVASLDLSTLTGGLNVPYYRDFISNSSAESDTLTVSIGPDTVADITNATMNGLEIMKISNDAGSLDGLSSVK…
	Thecc1EG042894	MPQNIKRRKQNLIKLQLSQFPHTSQTFFSFKYLMQSVKSSHSHRPSLGNSVITTITLIPQAPNSSLPIDVFLIDCGGSNPVELDDSRVFHPDSSTPNVGLSPSSDVVSGNEMSISGNSALYNSARVFEKSSAYTIRTKQIGHHWLRLHFFPLQDTKYNLKSAVFSVVSNGITLLHQFSYWKSGQNSPLVKEYVIEVGGSSSKKLELTFSPCNGSIAFINGIEVVAVPNLYFPSRVVPVPLGPEVEIPKHAALETAYRINMGGPLLTPKNDSMWRIWEPDQPYLVNAASALDVMVNPNLIKYPDGIPAEIAPNWVYATAQEMAEANVTDQRFNISWTFEVEEGFTYLIRMHFCDIVSIALNSLVFNVYINKQSALSSFDISSKTMALSAAYYVDFLTNVS…
Trifolium pratense	Tpratense.mRNA33984	LIKICLWVGVVEEDLRETYKLTTMVMMKLVLVVVTLITFLVNVSFALYTPHDNYLIACGSSKSINFQDRVFVPDSQHSSLVLKTGNSIVVASSNSSVVPSPIYQSARIFSEKGSYRFDVQQGRHWIRLYFYPIPNTSHNLTSASITVVSDDFVLLSNFTFRNYSGSYMFREYAINVTSDTLTVTFIPSNGSVAFVNAIEVVSMPDDLFVDQALSLSPLAPFSGLSELAFETVYRLNIGGTLLTAENDTLGRTWENDQKYLHVNSSVTNVSASPSSIXXXXXXXXXAPNWVYATAEAMGDANVANSNFNITWVFDVDPSFSYFVRLHFCDIISKAMNTLVFNVFINTDIAIGSLDLSSLTNDLALPYYKDFVSNASSDNTLTVSVGPDTMADITNATMNG…
	Tpratense.mRNA37673	IRLYYCGFSKTILFHFLNIYSIEGTIMVMPKYTPFVLILLLFGACNKSFASSFIPIDNYLVACGSSHDITFQGRTFIPEFKFNHSNLQIIANKSIAVVTSKPNTTLSPLNNSAQLFFEKASYKFKIQQHGRHWIRLYFHPFPDSNPNMTFASIKVTTDSFVLLDNFTFANYTNSHFKKEYAINITSDELSLTFIPLNNSLVFVNAIEVISISDELFFDHIVVTLNPSGFFEQFSKSALETVYRVNIGGATLSDTLGRTWENDEYYFRHPINTSTSSYLVSTNPSAIKYSVAAPPSVYAMARALKIASQSQGYDLSWIFNVDPNFMYFVRVHFCDIINNSLNNKMVFNLFINGAFAVRSLDLSSKTRRLVVPYYHDFISYSSRNTLKVSVSVDPDTRADT…
Zostera marina	Zmarina374g00060	MKDSIPSSLLSLLLFTVFLLLDFVAPAAAFNPADSYYIACGSSKNITVENQIFIPDTFNLRSSGGDSVVSSNHSLSSPIHQSLRVFTQTGFYRFRIKRPGRHWVRLHFYPLSKTGHDLNSAPLTVLTDEFVLLHNFSFANSNLSYMTREFSVNVTSDTLSLAFIPSNGSVSFINGIEVVSIPDELISDSAMAVPHGPYSGLSTVGLETVYRLNMGGSMLTAKNDTLGRRWDTDVKYLHVNSSVLQKSVDPEIVNYPVDLTKEIAPSWVYSTANVMNDANVTDSTFNMTWVFSVDPAFSYLLRLHFCDIFSKTMDTLVFDVYVNSDLAIPSLDLSAMKSQLSVPYYKDFVANSSFGSNYLSVSVGPDLMADTKNAILNGLEIMKISNGRRSLDGLSSVDN…

## Sheet: CAP
Table S3. ID list of 1,050 CrRLK1L genes present in 57 species, by clade
CAP
PLANT SPECIES	GENE ID	PEPTIDE SEQUENCE
Arabidopsis thaliana	AT5G61350_CAP1	MGGDFRHFSSHVSLLLLFLLIVKSSSSFTPADNYLIDCGSSDETKLSDGRNFKSDQQSVAFLQTDEDIKTSVDSIPITDSNASTLPLYLTARIFAGKSTYSFYISRPGRHWIRLHFYPLNHPLYNLTNSVFSVTTDTTVLLHDFSAGDTSSIVFKEYLIYAAEKLSLYFKPHKGSTAFINAVEIVSVPDELVPDSASSVPQAPDFKGLSSFSLEILHRINIGGDLISPKIDPLSRTWLSDKPYNTFPEGSRNVTVDPSTITYPDGGATALIAPNPVYATAEEMADAQTSQPNFNLSWRMSVDFGHDYFIRLHFCDIVSKSLNDLIFNVFINKLSAISALDLSSLTSALGTAYYADFVLNASTITNGSILVQVGPTPNLQSGKPNAILNGLEIMKLNNAA…
Aquilegia coerulea	Acoerulea3G351000	MGGEKHGARLPQHISSPLFLIVFLCLIISSIPSSKGDSHSSSSSEEKFSPKDNYLLDCGAVQPTKLDDGRTFKSDTQAKALLESEQYKAISASSLPDNTTNTTTTPLYLTALVFNSDAVFSFQILHPGRHWLRLYFYAIPQPDLGLSNAKFTVKTDDIVLLHDFTVPNPPQFIIKEYLININASQLLLKFVSKNKLAFVNAIELVNAPDELISDSATTVSPSRGEFKGLSNYALEVVYRFNMGGDLIVPKNDTLGRTWLPQSGDKLSPTGVDASVDPKVIKYKNGSSSQLIAPVSVYATAAKMANSDTTNANFNLTFSLSIPQDYTYLIRMHFCDIVSKSMDDLYFSIYVNQLKGESNLDLSSLTGALRVPYYKDYVLNATNNTNGNLLVQLGKVVGDS…
Ananas comosus	Acomosus008525	MRRSPPLFSLLLLILILTTTATIRAVPPPMQKFDPRDNYLLDCGAPSNTQLDDGRTFRSDPDSSSFLSTPVDVKIAADKPPTTAAASPPLPPIYLTARVFSDRSTYSFFIAQPGRHWIRLHFFPFQNPNYNLSSAVFSVTTDDFVLLHDFSFQTSAAPSPVLKEYLVTVEGSSLNLFFDPKKGSNAFVNAVEVVSAPPNLLPNTTTGLAASPGRGNVDVSNNALQVMYRLNVGGPLIVPLNDTLARTWIPDAAFLTLAAAAEDARVPPGTIKYPDDSSLTPLTAPAMVYATAQQMAQSNTTAANFNITWEMAAEPGFSYLVRLHFCDIVSKTLNSLYFNVYLNGLTGVANLDLSSLTMGLAVAYYTDFVLDSSAIVNSTIMVQVGPSPGSDSGNPNAIL…
Arabidopsis lyrata	Aly8G38020	MGGEFRHFSSHVSLLLLLFLVVKSSSSFTPADNYLIDCGSSGETKLSDGRNFKSDQQSVAFLQTDEDIKTSVDSIPISDSNSSTLPLYLTARIFAGKSTYSFYISRPGRHWIRLHFYPLNHPLYNLTNSVFSVTTDATVLLHDFSAGDTSSIAFKEYLIYAAEKLSLYFKPHKGSTAFINAVEIVSVPDELVPDSASSVPQAPDFKGLSSFSLEILHRINIGGDLISPKIDPLSRTWLSDKPYNLFPEGSRNVTVDPSTITYPDGGATALIAPNPVYATAEEMADAQTSQPNFNLSWRMSVDFGHDYFIRLHFCDIVSKSLNDLVFNVFINKLSAISALDLSSLTNALGAAYYADFVLNASTITNGSILVQVGPTPSLQSGKPNAILNGLEIMKLNNAA…
Arabidopsis halleri	Araha.1448s0020	MADAQTSQPNFNLSWRMSVDFGHDYFIRLHFCDIVSKSLNDLVFNVFINKLSAISALDLSSLTNALGTAYYADFVLNASTITNGSILVQVGPTPSLQSGKPNAILNGLEIMKLNNAAGSLDGLFGVDGKYKGPIGGMSSKKLAIAGIGFVMALTALLGVVVLLVRWQRRPKDWQKQNSFSSWLLPLHASHSSYISSKGGSTSRRMSIFGSKKSKSNGFSSFFSNQGLGRYFPFTELQIATQNFDENSVIGVGGFGKVYIGEIDGGTQVAIKRGSQSSEQGINEFQTEIQMLSKLRHRHLVSLIGFCDENKEMILVYEYMSNGPLRDHLYGSKENDPNPIPTLSWKQRLEICIGSARGLHYLHTGAAQGIIHRDVKTTNILLDENLVAKVSDFGLSKDAP…
Amborella trichopoda	Atrichopoda00045.60	MDTQIRMVMVVVVVVVAVVAGTMEAALGSVARFEPADSYLLDCGAQGGSTKADDGRIFKSDTQSTSFLSTPEDIQASANGNASSPLYQSARIFTEQSTYTFFVSQPGRHWVRLYFLPIHHPYYNLSDAVFSVTTDRIVLLHNFAARNVATPVFKEYLVNLTSESVSLTFTPTTTSIAFINAIEIVSAPDALILDDASALTPVGADFGGLSQYALEVVHRLNVGGPLITPKNDTLSRTWAPDSPFLAIPSAARNVSVSPGIITYPEGVSPLLAPNWVYASAQEMAESGVAAPNFNITWELPVDTSFSYLLRLHFCDIVSKSLNDLYFNVYVNGRMATSGLDLSTLTSALAVPYYKDLVVNASALTRPGNMLRVQVGPMGEGSTGGTPNAILNGLEVMKMS…
Brassica oleracea	Boleracea036282	MGEEHYRHLLLLLLIVSLFFIKTHSSFTPSDNYLINCGSSAETKLPEGRTFKSDQQSVSFLQTEEDIKTSVDTIPASSDTLPLYLSARIFPGKATYSFYISRPGRHWIRLHFYPLPHPLYNLTDSVFSVTTDTTVLLHDFSATNPSSVVFKEYLVYASEKLSLYFKPHKGSIAFINAVEIVSVPDELVPDSASSVPQSPDFKGLSSFSLQVSHRLNIGGDLVSSKIDPLSRTWLSDKPYNSFPEGSRNVTVDPKTITYPEGGATELIAPNPVYASAMEMADAQTSEPNFNLSWSASVDSGHDYFIRLHFCDIVSKSLNELVFNVFINKFIAISGLDLSTKTNALGTAYYADFVLNASAITNGSILVQVGPTPNLQSEIMKLNNAAGSLDGLFGVDGKYR…
Brachypodium distachyon	Bradi1g07942	MPTFAILAESMVEWKRVPMFLIIFILSITGVATTNAIASKTDRFVPQDNYLLSCGASAAVPLDDGRTFRSDPDSVSFLSTPTDIKIAAKASLASASPLSPLYLTARVFSDISTYSFFISQPGRHWIRLYFSPIPESQYNLTTATFSVSTDNMVLLHDFSFIASPPTPILREYLVAVQGDNLKIVFTPKKNSVAFVNAIEVVSVPPSLIPNTTTRMGPQDQFDISNNALQVIYRLNMGGALVTSFNDTLGRTWLPDAPFLKIEAAAEAAWVPPRTIKYPDDKTITPLIAPANIYSTAQKMASANITDARFNITWEMAADPGFRYLIRLHFSDIISKTLNSLYFNVYINGMMGVSNLDLSSLTMGLAVAYYKDFIADSSSIINSTLVVQVGPSTTDSGNPN…
Brassica rapa	Brapa.I00657	MEEERYRHLLLLLLIVSLFFIKTHSSFTPSDNYLINCGSSAETKLPDGRTFKSDQQSVSFLQTEEDIKTSVDTIPASDTLPLYLTARIFPGKATYSFYISRPGRHWIRLHFYPLPHPLYNLTDSVFSVTTDTTVLLHDFSATSSSSVVFKEYLVYASEKLSLYFKPHKGSIAFINAVEIVSVPDELVPDSASSVPQSPDFKGLSSFSLQVSHRLNIGGDQVSSKIDPLSRTWLSDKPYNSFPEGSRNVTVDPKTITYPEGGATELIAPNPVYASASEMADAQTSEPNFNLSWSANVDSGHDYFIRLHFCDIVSKSLNELVFNVFINKFIAISGLDLSTKTNALGTAYYADFVLNASAITNGSILVQVGPTPNLQSGKPNAILNGLEIMKLNNAAGSLDG…
Brachypodium stacei	Brast02G315200	MPMFAILSESMVECKRVPMFLILFILSITGVATTNAIASKIDRFVPQDNYLLSCGASAAVPLDDGRTFRSDPDSVSFLSTPTDIKIAAKASLASASPLSPLYLTARVFSDISTYSFFISQPGRHWIRLYFSPIPESQYNLTTATFSVSTDSMVLLHDFSFIASPPTPILREYLVAVQGDTLKIVFTPKKNSVAFINAIEVVSVPPSLIPNTTTRMGPQDQFDISNNALQVIYRLNMGGALVTSFNDTLGRTWLPDAPFLKIEAAAEAAWVPPRTIKYPDDKTITPLIAPANIYSTAQKMASSNITDARFNITWQMAADPGFRYLIRLHFSDIVSKTLNSLYFNVYINGMMGVSNLDLSSLTMGLAIAYYKDFIADSSSIINSTLVVQVGPSTTDSGNPN…
Boechera stricta	Bstricta26833s0105	MGGDFRHFSSQVFLLLLLLIFAVKSKSTFTPADNYLIDCGSSGETKLSDGRNFKSDQESVAFLQTDEDIKTSVDSIPISSNSSNSLPLYLTARIFAGKSTYSFYISRPGRHWIRLHFYPLLHPLYNLTNSVFSVTTDTTVLLHDFSTRDTSSIVFKEYLIYAAEKLSLHFTPHKGSTAFINAVEIVSVPDELVPDSASSVPQAPDFKGLSSFSLEISHRLNIGGDFISPKIDPLSRTWLSDKPYNTFPQGSRNVTVDPSTITYPDGGATALIAPNPVYATAEEMADAQTSQPNFNLSWRMSVDSGHDYFIRLHFCDIVSKSLNDLVFNVFINKLSAISGLDLSSLTNALGTAYYADFVLNASAITNGSILVQVGPTPNLQSGKPNAILNGIEIMKLNNA…
Capsella grandiflora	Cgrandiflora0542s0028	MGGDFRNFSSHVSILFLVILLFAVNSNSSYTPADNYLIDCGSSAETKLSDGRNFKSDQQSVAFLQTDEDIKISVDSIPISSFSNSTSSLPLYLTARIFAGKSTYSFYISRPGRHWIRLHFYPLIHPLHNLTNSVFSVTTDTTVLLHDFSTKDTSSVVFKEYLVYASEKLSLYFKPHRGSTAFINALEIVSVPDELVPDSASSVPQAPDFRGLSSFSLQISHRLNIGGDLISPKIDPLSRTWLSDKPYNTFPQGSRNVTVDPSTITYPEGGATALIAPNPVYASAEEMADAQTSQPNFNLSWRMSVDSGHDYFIRLHFCDIVSKSLNDLVFNVFINKLSAISGLDLSSLTNALGTAYYADFVLNASAITNGSILIQVGPSTNLQSGKPNAILNGLEIMKL…
Citrus clementina	Ciclev10018803	MLLGGDNNNSSPFSRPSGFSSFLFLSFLLSFTTFAVCVRAESPPSSSPSSSPSTYSPRDNYLIDCGSGSSEQTSLDDGRTFKSDHESSSYLSTKEDIETSVDSIPVKAKSSPCPSAYPLYRSARIFTGESRYRFFISQPGPHWVRLHFYPVPHSSIKLTDAVFTVQTDKFVLLHDFSIGNTTSLVFKEYLINITGRLSIIFKPHKDSHAFINAIEVVSAPGSIISDAASTVAPRDTFTGLSNFAFEVSYRLNVGGPLVTPKNDTLSRTWLSDEAYNAFPEGSEAVSVEPKNVHYPDGGATPYIAPNWVYASAQKMKEAQVMQPNFNLTWKMSVDPSFSYLIRFHFCDIVSKSLNDLLFNVYINEFMAASSLDLSSLTNALSTAYYKDFVLNATAVKNDS…
Carica papaya	Cpapaya13.298	MGGENHWPSRPRPISSLTTFLSLPLFLHLLFFFSNLVNFSSAKGINKPPPSSLPLPPSLSPSPSPSPSPSPAPFFRPHDNYLIDCGSPQHTKLPDGRTFKSDAESVSFLQTAEDVQCAVDSISPNISSLSPPSAFSLYRTARIFPVESIYSFYVSKPGYHWVRLYFYPLPHPLYNLTSAVFSVFTDHVVLLRDFSVNDTSSVVFKEYLISATGRFSLFFDPTKGSYAFVNAIEVVSAPETLISESASLVPQSNINGLNRTALQVYYRLNVGGQLISPKNDTLTRTWFPDEEINVFLQGALNASVSPTTIKYPSAKGGATPVIAPSLVYATAEQMMEAQVMNPNFNLTWIMSVDPGYDYLIRLHFCDIVSKSLNDLVFNVYINGLAGMLPLDLSKLTSEL…
Capsella rubella	Crubella10027533	MGGDFRNFSSHVSILFLIILLFAVNSNSSYTPADNYLIDCGSSAETKLSDGRNFKSDQQSVAFLQTDEDIKISVDSIPISSFSNSTSSLPLYLTARIFAGKSTYSFYISRPGRHWIRLHFYPLIHPLHNLTNSVFSVTTDTTVLLHDFSTKDTSSVVFKEYLVYASEKLSLYFKPHKGSTAFINALEIVSVPDELVPDSASSVPQAPDFRGLSSFSLQISHRLNIGGDLISPKIDPLSRTWLSDKPYNTFPQGSRNVTVDPSTITYPEGGATALIAPNPVYASAEEMADAQTSQPNFNLSWRMSVDSGHDYFIRLHFCDIVSKSLNDLVFNVFINKLSAISGLDLSSLTNALGTAYYADFVLNASAITNGSILIQVGPSTNLQSGKPNAILNGLEIMKL…
Cucumis sativus	Csativus197910	MGGEFSRAPTPRIPFSSLLLLLLLFLLSATLSAAKNPLFPSFTPRDVYLIDCGSPSQTRLDDGRIFKSDRESTSLLSTEEDVQASVDSIPSNALVSPLSSWSLPLFLTARIFPTDSTYTFFISQPGRHWIRLYFYPLPNANFNLTDSVFTVTTDSVVLLHDFSIKPNPKIVFREYLINITTDRFSLEFKPKKNSFAFINAIEIVSAPDALFSDSANSVSPVGFFNGLSNIALQICHRVNVGGPEIVPKNDTLSRTWETDAAYNKFPQGSKNVSVDLDSIKYPGIELTPLIAPNWVYATAEDMQDPKTMQVNFNMSWSFNVEQSYSYLIRLHFCDIVSKVLNNLYFNVYINGMMGIADLDLSQLTGDLSTPYYRDLVLNASDIKNNTIMIQVGPSNVDSG…
Eutrema salsugineum	Esalsugineum10003647	MGGDFRHFSSQVSLFFLLLLFVPFFAVQSNSSFSPADNYLIDCGSSRETKLPDGRNFKSDQQSVSFLQTEEEIKTSVDSIPISDSNSLPLYLSARIFAGKSTYSFYISRPGRHWIRLHFYPLPHPLYNLTDSVFSVTTDTTVLLHDFSARDSSSIVFKEYLIYASEKLSLYFKPHKGSVAFINAVEIVSVPDELIPDSAASVPQAPDFKGLSSFSLQISHRLNIGGGLISPKIDHLSRFWASDKPYNSFPEGSRNVTVDPKTITYPEGGATTLIAPHPVYATAAEMADAQTSEPNFNLSWRMSVDSGHDYFIRLHFCDIVSKSLNELVFNVFINKLSAISGLDLSAKTTALGTAYYTDFVLNASAITNGSILVQVGPTPNLQSGKPNAILNGLEIMKLH…
Eucaliptus grandis	Eucgr.B00543	MSTLFFLCLLRFTYLVSAQGSDFPSSASPIGPYVPPDIYLIDCGSPQQTKLDDGRIFLSERDASPLLRTKQDVLAQVDSLPSSVSSSSHPASSLPLYRTVRVFPDEAIYTFKVSHAGLHWVRLYFHPIPCPTYNLVNAVFTVTANELVLLHDFSMTDISKLVFKEYLISVNSTDTVLLKFSSEKSFSFVNAIEFVSAPDSLISDTATAVLPLGEFAGLTTYDYEVTYRLNVGGPTVSPSNDTLFRTWQPDNAYMTFAEGAQNVSVPFDVIKYPNPGATAYIAPYYVYATADQMADSGVNQQNFNLTWKMSVDPSFSYMIRMHFCDIVSKSLNQLYFDVYINGLMGASGLDLSSLTGGLAIPYYKDFVLDASAIRNGSIMIQLGPAVDPSSPNAILNGIE…
Fragaria vesca	Fvesca.mrna26060	MEYRTAPDADKKRRALGESENPIPSRKLKAMNRRENTVAFAERIRRELQRWVMRIEGKKVRVKGSERIEEEMVWESFWVKIVKNCEEGGKPAASKRLWRRLWIVGNRDEVEGTIAWEIRTETEKGKAMSATTELLMSAEAEPSSTAGFVSDGPDDVEDYISANEAEPALPWDIFSHVFDLVQKGNQAFREKRFEEAINCYSRANNIKPCDPVILGNRTAAYIRISKFLKRIPASASEYKARTGLDPTTHAELALKDVEKLLNVRSNSAKPYMLKAEALSLLEKYEMARDVILCGLQVDPFSNPLRTALQNLERLQVRLTGKTSHSQPERKAERSDDFDCTLCFNVTLNDIIQKNFPEEFAERKAENDTMTNFGVDLMPLFVMDVVLPFQKFPLHIFEPR…
Glicine max	Glyma.17G102600	MEVENKVIIVKLSNFVSSLSLILHLFLFTLAKCDSSFSPNVNYLIDCGSSHPTQLKDGRIFKSDRETTSLLSTTEDLHISLNSNLSPSIPSLSLPLYQTARVFQEESTYSFYISKSGRLWIRLYFFPLPDPSFNLTSAVFSVQTNHHVLLHEFSAWNNDTPVFKEYLVNVSDSIFSLEFKPKKNSFAFINAIEVVSAPDTLISDSATALSPLGEFKGLLNSALEVSYRINVGGPVITPDNDTLSRTWETDGSYNIFPQGSVNVSVSNKSIKYPRTGILTPLIAPNSVYASAVHMKDARVMEPNFNLSWVVNVESGYSYLIRIHFCDIVSKSLNRLYFNVYINGIEGVSSLDLSLQTKALATAFYKDFVLNAFSITSGSILVQVGPANLQHGMTDAIANG…
Gossypium raimondii	Graimondi001G079200	MGEDHNMPSFMPLSILSLSLYLLTLNHAYVLLAPAPSPVSISSPPSAYQPYDSYLINCGSSTETRLDDGRIFKSDTQAHSYLSTNQDVKASMDYIPSDAFSNSIPSSTEGLYKTARVFLHRSTYTFYISKPGKHWVRLYFYPLHHPHYDLETAVFTVHTEKFVLLHDFSVRGYSKVVFKEYLVNAIELFSLVFEPKKGSYAFVNAIEIAAVPDEFISDTASSVPQGETVNGLSNYALEVSYRLNMGGPILTPKYDTLSRTWMPDTPYNVFPQGTEAVRGSYIKYQPDKWITWLIAPYLVYETAQRMKTEAHAQTVEPKFNLTWVVNVDAGFSYLIRMHFCDIVSKSLNDLYFNVYINSLMGFSSLDLSAETGGLATAYYIDFVLNASAITNGSIVVQVG…
	Graimondi008G195200	MGGDHHRPTRALYVSSLLFCVVLLNLKRSIVLANNEGADSPAVSPAPSSSPTSFKPSDSYLLNCGSKSEMKMEDGRTFKSDTETSSYLSTSEDVQASVASIPESAFSNSTPSTLKDLYTSARIFSSDSTYSFFISKPGKHWIRLYFYPLPHQKYDLKTAVFTVQTDKFVLLHDFSVDDDSKVVFKEYLVNATQPFSLIFKPQKDSCAFVNAIEIAEIPDELLSDSASSVPQGNTLNGLSNYALEVSYRLNMGGPTITPRNDTLSRTWAPDTPYNLFPEGTEAAKGTTVKYRPDHGMTRLVAPDMVYLTADRMASKAYQQTIAPNFNLSWAMNVDGTFSYLIRMHFCDVVSKTRNELYFNVYINSLMALSNLDLSEKAGELNTAYYTDFVLNASLVTNDS…
Kalanchoe laxiflora	Kalax.0068s0001	MGTGGDSYSWGRPHCLLFFILLLSFIWLPHIACGDGSPSAPVAYAPPDNYLINCGSKSATHLEDGRTYKSDSQAASLLYADDDFQVSQDSLPPGFSLPLNLPLSSQPLYATARVFPRPATYSFFISRPGLHWVRLYFYAIPDARSNLTGSVFSVSTADYVLMHDFSVEDGSMVVFKEYLLNVTGEKFCLRFTPKRNNVAFVNGIEVVSAPDSLLSDTAANVSPLAAYSGLSKCLFEVCYRMNVGGPPVYPEDDPLSRTWESDFQYNMFFEGAQNVSVAPNRIRYPESGGASPLIAPHVVYATADKMAESGVQDSNFNLTWRVEVDSSYWYLIRLHFCDIVSKSLNDMYFNVYVNQMMAVPGLDLSSLTGGLAVPFFKDFVIDPSFITNGSIEIQLGPAT…
	Kalax.0073s0100.	MGTGGDSYSWGRPHCLFGDGSPSAPVAYAPPDNYLINCGSKSATHLEDGRTYKSDSQAASLLYADDDFQVSQDSLPPGFSLPLNLPLSSQPLYATARVFPRPATYSFFISRPGLHWVRLYFYAIPDARSNLTGSVFSVSTADYVLMHDFSVEDGSMVVFKEYLLNVTGEKFCLRFTPKRNSVAFVNGIEVVSAPDSLLSDTAANVSPLAAYSGLSKCLFEVCYRMNVGGPPVYPEDDPLSRTWESDFQYNMFFEGAQNVSVAPNRIRYPESGGASPLIAPHVVYATADKMAESGVQDSNFNLTWRVEVDSSYWYLIRLHFCDIVSKSLNDMYFNVYVNQMMAVPGLDLSSLTGGLAVPFFKDFVIDPSFITNGSIEIQLGPATSVESSAPNAILNGLEV…
Kalanchoe fedtshenkoi	Kfed0048s0860	MGTGGDSYSWGRPHCLLFFILLISFIWLPHIASGDGSPSAPVAYAPPDNYLINCGSKSATHLEDGRTYKSDSQAASLLYADDDFQVSQDSLPPGFSLPLNLPLSSQPLYATARVFPRPATYSFFISRPGLHWVRLYFYAIPDARSNLTGSVFSVSTADYVLMHDFSVEDGSMVVFKEYLLNVTGEKFCLRFTPKRNNVAFVNGIEVVSAPDSLLSDSAANVSPLAAYSGLSKCLFEVCYRMNVGGPPVYPEDDPLSRTWESDFQYNMFFEGAQNVSVAPNRIRYPESGGASPLIAPHVVYATADKMAESGVQDSNFNLTWRVEVDSSYWYLIRLHFCDIVSKSLNDMYFNVYVNQMMAVPGLDLSSLTGGLAVPFFKDFVIDPSFITNGSIEIQLGPAT…
Linum usitatissimum	Lus10000562	MGGKNLTSHVLSFLHILIITLFLINSVSSKTDDDDDNNNNSNNNTSPSPAPAPAPSTHFVPYIPADNYLLNCGSPNDTNLVDGRTFKSDSATMAYLQTNEDFKVSVDSIPSKLLPNSSASPSSLPLFRNARIFTSVAKFTLRIANPGRHWVRLYLYPLPHSQCSPSSSVFSVTAGGSILLHEFSMKENSSPEFKEYLIDVPSDQLTITFTPKLSCAFVNALEVVSTPNNLISDEASEIPTGTFAGLSKFSLQVSHRLNVGGPIITPENDTLSRTWIPDTLYNIFPQGASNISVSPDIISFPESGGANPYIAPRTVYSTAEKMANSETSKQNFNLTWKLPVDPGFSYLIRLHFCDIVSKSLDDLYFNVYINEFVGGGLIDLSSVDRALDTAYYKDFVVGH…
	Lus10021632	MGGNTLITSHALPFLHILIILLILINSVSSITDDDDDSNNNNNNNTTSPSPSPAPAPSAHFVPYIPADNYLLNCGSPNDTNLVDGRMFKSDSATMAYLQTNDDFKASVDSIPSKLLPNSSVPPSSLPLFQSARIFTSVAKFTLRISNPGRHWVRLYLYPLPHSQCSPSSSVFSVAAGGSILLHEFSMKQNSSPEFKEYLIDVPSDQLTITFTPKFSCAFVNALEVVSAPNNLISDEASEIPTGTFAGLSKFSLQVSHRLNIGGPIITPENDTLSRTWIPDTLYNVFPQGARNVSVSPDIISFPESGGANPYIAPRTVYSTAEQMADSETSTQNFNLTWKLPVDPGFSYLIRLHFCDIVSKSLDDLYFNVYINEFVGDGPIDLSSVDRALDTAYYKDFVV…
Musa acuminata	Macuminata11P09540	MTGPERYGASTATIAGTPFFSLFFLLSLFSSACARSGGGSASAPVRFSPSDSYLLNCGAPKSTQLDDGRVFRSDPQSSSFLSTDEDVKVAADNSTANTSVSPLYLTARVFPAESTFSFFISKPGRHWVRFHFYPFPAADYNLMSAAFTVSTDDIVLLHEFSPPAPPSPFLKEYLIPIDRDRVSLVFSPRKGRIAFINAIEVVSAPDNLIVDAATGINPQGQFTGVSKYSLEVMHRVNVGGPVIGSSNDTLSRTWQTDAEFLKVAAAAQNVSMADSNTVDQNFNLTWQFGADSAFSYLIRMHFCDIVSKSLNELYFNVFLNGLTGVSSLDLSTATAALAVPYYKDFVINGTTIINETITVQVGPTADSGTGSSNAILNGIEVMKMSNSAGSLDGQFAVDG…
Manihot esculenta	Manes.06G089400	MAVSFSVGSWYSWKKGRRKHSGFQDNLARPSLTCFQLPSSLSLHHIHIFYSHDCFFLVHQCPLLHHHLLVKLYRFSSLPHLMGRDNHTLLLLFFFLLIATFNCVSSRNSSDLAFSPSDNYLIDCGSSQDTKLEDGRTFKSDSSTRSYLETSTEVQVSMDSVSVNVASNSSSPLSSSALPLYRSARILTSDSKYSLYISDPGWHWVRLYFYPLHHLKFNLTTAVFSVTTGDDFGLLHEFSVRDNSSVVFKEYLLNVTGETFSLIFKPNQESYAFINAIEVVSAPDVLLSDSASTLPQGGTVNGLVKYAFEVFYRLNVGGPIITPKNDTLSRTWLPDTEYNKFPQGSQNASVSTSVIKYPKNGSNSYIAPRGVYATAEQMKDSNIQLQNFNLTWEMRVDPG…
Malus domestica	Mdomestica0000186775	MGRKINGASPPMPRPFFSLSLPFLLLFTSTFNXANFVSAKGHESSSSXPPPPPTATFSPSDNFLIDCGSSQQTKLDDGRTFKSDRDTASXLSTTEDVQTSXDSITANASSSXPPSSQPLYRTARIFSEKSTYSFYINKPGQHWIRLYFYPLPHNTYNLTRAVFSVNXDKYVLLHDFSVTDNXTLVFKEYILNVTENRFSLHFDPKKKSCAFVNAIEVVSAPDTMFNNSATSVSPVGDFNSLANYAFQVRYRVNIGGQLISPGNDTLSRTWEPDSAYNVFPQGAKNASVATKAIKYPQSGASPLIAPNWVYSTAQHMRDSATSQQNFNLTWKLNVEEEFSYLIRLHFADIVSKTLNDLYFNXYINGMMAASNLDLSSLTGALSTAYYKDFVLNATAVSSE…
Medicago truncatula	Medtr4g109010	MEEEENKEVHMKPSFNFFSIFILIIFLFTPSNSDSTTIDHSLSPYVNYLIDCGSSTKTQLIDGRIFKSDRETTSFLSTTEDIQVSVDFININLPPSLPPSSLPLYQTARVFTEQSSYTFYISKTGRLWIRLYFFPISNPSYNLTSFVFSVYTDHFVLLHEFSHSNNNSLVFKEYLVNVSDTRFSLKFIPKKKSFAFINAIEIVSAPDTLISDSATQVSPLGEFNGLTKSALQVSYRINVGGPTITPDGDTLSRTWEPDDSYNIFPQGSSNVSVPKKRIKYPQDSVVTVTPLIAPNSVYASGVQMKESRLLQPDFNLSWMVNVERSYSYLIRMHFCDIVSKSLDQLYFNVYINGIEVVEALDLSSETKALSTAVYKDFVLGSCNITNGSILIQVGPTYLQ…
Mimulus guttatus	MguttatusD01758	MGGATTAVGPKPHSAPSVRVFSTILILTHFINAVFGDSSPSFTPTDNYLINCGSPENTILDDGRTFKSDSQSASYLSTDEDILTSIPSFPNTLSPSSSFLPLYLTARIFHHESIYRFLISKPGRHFLRLYFYPLPHPTYNLTSSTFTVATDDIALLHGFSLKDTTKTVLKEYLINVTTDKLTLKFSPMKNSAAFVNAIELVSAPDELIPDSAAAVSPVADFNGLKTYALEVSYRINVGGPHVTPRNDTLSRTWAPDDEFMTFKQGAKKVSVPTDVIEYPKGGATPLIAPYWVYSTADQMEDSGTSDPNFNLTWAMSVDPTFSYLIRLHFCDIVSKGLNELYFNVYINGLVGASGLDLSTLTLGLAVPYYKDFVLNASFITNGTVTVQVGPTSNVQSSMP…
Citrus sinensis	orange1.1g037607	SSPSSSPSSSPSTYSPRDNYLIDCGSGSSEQTSLDDGRTFKSDHESSSYLSTKEDIETSVDSIPVKAKSSPCPSAYPLYRSARIFTGESRYRFFISQPGPHWVRLHFYPVPHSSIKLTDAVFTVQTDKFVLLHDFSIGNTTSLVFKEYLINITGRLSIIFKPHKDSHAFINAIEVVSAPGSIISDAASTVAPRDTFTGLSNFAFEVSYRLNVGGPLVTPKNDTLSRTWLSDEAYNAFPEGSEAVSVEPKNVHYPDGGATPYIAPNWVYASAQKMKEAQVMQPNFNLTWKMSVDPSFSYLIRFHFCDIVSKSLNDLLFNVYINEFMAASSLDLSSLTNALSTAYYKDFVLNATAVKNDSITVQVGPASNAQSSLPNAILNGLEVIKLSNEAGSFDGLFAV…
Oryza sativa	Os03g55210	MLSLQKPSKTPFVPASSALFNPESIFLPSHERSPSSCYRPMLLIPTLAKMARSMLGWKRVPLFSILLILSITNIATTYAIASQADRFVPRDNYLLSCGAPAAVQLDDGRTFRSDPDSASFLSTPVDIKITAKNSLASGAPSSQLYLTSRVFSDISTYSFFISQPGHHWIRLHFLPIPDDHYNLTTATFSVSTDDMVLLHDFSFIATPPNPVLREYIVATQGDTLKIIFTPKKDSIAFINAIEVVSAPPSLIPNTTTGMAPQGQLDISNNALQVVYRLNMGGPLVTAFNDTLGRIWLPDAPFLKLQAAANAAWVPPRTIKYPDDKTNTPLIAPANIYSTAQQMASTNTSDARFNITWEMVTEPGFSYFVRLHFCDIVSKALNSLYFNVYINGMMGVLNLD…
Panicum halli	PhalliI01640	MARSNRSMLEWKRVPMFIILSILAITSIASTHAIASPKDSFVPQDNYLISCGASGSVKLDDGRTFRSDPESASFLSTPVDIKITANNFPAAASPLSPLYLSARVFSDVSTYSFFVSQPGRHWVRLYFLPIPDKQYNLTTATFSVFTDNMVLLHDFSFIASPSKPVLREYILVTQGDNLKIIFTPKKDSIAFINAIEVVSAPPSLIPNTTNSLPPQEQFDISNNALQVVYRLNMGGALVTTFNDTLGRTWLPDAPFLKLEAAAKAAWVPPRTIKYPDDKTITPLIAPAFIYSTAQQTASTNTSQARFNITWEMEAEPGFKYLIRLHFCDIISKALNSLYFNVYINGLMGVSNLDLSSLTMGLAVAYYQDFIVDSSSIINSTLLVQVGPSTTDSSNTDAIL…
Phaseolus vulgaris	Phvul.003G188000	MGLDNKGIRLIFIFVLHPFLFTLPKCNSSFTPLVNYLLDCGSSHPTQLTDGRTFKSDRETTSLLATAEDVQISLDSNLSSSVPSSLLPLYQTARLFQEESTYSFYISKTGRLWVRLYFFPLSNPSYNLTAAVFSVQTNHHVLLHEFSVRNSDSPVFKEYLVNVSDSRFSLKFKPMKNSFAFINAIEVVSAPDNLISDSAIALSPLREFKGLLLSAFEVSYRINVGGPTITPGDDALARTWETDGSYNIFPQGSETLSVSKKSIKYPHTGVTPLIAPNLVYASVVHMKDAKVMRPNFNLSWMVNVERSYSYLIRMHFCDILSKSLNQLYFNVYINGIEGVSALNLSSQTKALATAFYQDFVLNALNITNGSILVQVGPTNLQQGTVDAILNGIEVMKISN…
Populus trichocarpa	Potri.015G061700	MEGRQNWPISSLSLLLLSNLFFILVNSTPAIDSSSVAAYTPPDNYLIDCGSPQDTKLDDGRTFKSDSASRSYLETNEDVQTSVDSISVKVFSVSSSALPLFRSARILTAVSKYTFYITRPGWHWVRFYFHPLPHPVYNLTSAVFSITTDEFVLLHDFFVKDNSTLAFKEYLFNVSGDRFSLLFKPKERSFAFINAIEVVSAPDGLISDSASTVPQDGTLNGLFQHAFEVCYRLNVGGPTITPMNDTLSRTWLPDTPYNVFPQGAQNASIIPSAVKYQQSGATPYIAPSWVYATADEMAESETLQPNFNLTWQMNVDPGFSYLIRMHFCDVVSQALNDLYFNVYINSMMSVSGLDLSSINNALSTAYYTDFVLNASSIRNGSVRVQVGPASGMQSGISNA…
Prunus persica	Ppersica.5G198600	MPQPFSSLPFLFLLLCVLTFSLTSFVSAKGNDSSPLTATFSPPDNFLIDCGSSQQTKLNDGRTFKSDRDTSSLLSTNEDVQASVDSITPNASSNIASSSQPLYRTARIFSEKSTYTFYINKPGQHWIRLYFYPLPHQTYNLTSAVFTVNTDKYVLLHDFSVTDSTTLVFKEYILNVTENRISLHFSPKKKSCAFVNAIEVVSAPDTLFNNSATSVSPVSDFNGLSNYAFQVRYRLNVGGPLLSPANDTLSRTWEPDNAYNAFPQGTQNVSVAPKAIKYPQSGATVLIAPNLVYASAQHMKDSATSQQNFNLTWKLNVEEDFSYLIRMHFSDVVSKALNTLYFNVYVNGMSAVSNLDLSSLTGALSTAYYKDFVLNATSISSENNTIRVQVGPGSTQSGS…
Panicum virgatum	PvirgatumIa00383	MARSNGSLLEWKRVPMFITLSILAITSIASTHAIASPKDSFVPQDNYLISCGASGSVKLDDGRTFRSDPESASFLSTPVDIKITVNNFPTAASPLSPLYLSARVFSDVSTYSFFVSQPGRHWVRLYFLPILDKQYNLTTATFSVFTDNMVLLHDFSFIASPLKPVLKEYIVVTQGDNLKIIFTPKEDSIAFINAIEVVSAPPILIPNTTNSLPPQEQFDISNSALQVVYRLNMGGALVTAFNDTLGRTWLPDAPFLKLEAAAKAAWVPPSTIKYPDDKTITPLIAPAFIYSTAQQTASTNTSQARFNITWEMEAEPGFKYLIRLHFCDIISKAPNSLYFNVYINGLMGVSNLDLSSLTMGLAVAYYQDFTVDSSSIINSSLLVQVGPSTTDSSNTDAIL…
	PvirgatumJ00853	MARSNRSMLEWKRVPMFIILSILAITSIASTHAIASPKDSFVPQDNYLISCGASGSVKLDDGRTFRSDPESASFLSTPVDIKITVNNFPTAASLSPLYLSARVFSDVSIYSFFISQPGRHWVRLYFLPIPDKQYNLTTATFSVFTDNMVLLHDFSFIATPPKPVLREYIVVTQEDNLKIIFTPKKDSIAFINAIEVVSAPPSLIPNTTNSLPPQEQFDISNNALQVVYRLNMGGALVTAFNDTLGRTWLPDAPFLKLEAAAKAAWVPPRTIKYPDDETITPLIAPAFIYSTAQQTASTNTSQARFNITWEMEAELGFKYLIRLHFSDIISKALNSLYFNVYINGLMAVSNLDLSSLTTGLAVAYYLDFTVDSSNIINSTLLVQVGPSTTDSSNTDAILN…
Ricinus communis	Rcommunis30138.m004038	MSGGETSSSSSVVPLEGLHDVEDYIWANDGEQSLSWDRFGHVIDLVQNGNLAFRENRFGEAINCYSRANNVKPGDPVILGNRSAAYSRISQFLKQRPASASEYKPLSGLDPTIHAELALKDAEKVMTLRSNFVNPYILKASALILLEKYELARDVILSGLQVDPFSNPLRASLQNLETMAANTLKRTLGKPERSDEFDCTLCLKLLYEPVTTPCGHSFCRSCLFQSMDRGNKCPLCRTVLFISPRTCSVSVTLNNIIQKNFPEEYAERKSEHSSLTNFGVDLIPLFVMDVVIPCQKFPLHIFEPRYRLMVRRIMEGNHRMGMVILDSHTGLIVDFACEVEITECEPLPDGRFYLEVESRRRFRILRSWDQDGYRVAEVEWVHDDSPKKRTELQEITNNA…
Setaria italica	Sitalica9G084100	MLVLLMPTSTKMARSMLERKRVPKFIILSILAIISITSTNAIASPKDSFVPRDNYLISCGASGSVQLDDGRTFRSDPESASFLSTPVDIKITANNYPAAASPLSPLYLSARVFSDVSTYSFFVSQPGRHWIRLYFLPIPDKQYNLTTATFSVFTDNMVLLHDFSIIASPPNPVLREYIVVTQGDNLKIIFTPKKDSIAFINAIEVVSAPPSLIPNTTNSLPPQEQFDISNNALQVVYRLNMGGALVTAFNDTLGRIWLPDAPFLKLEAAAKAAWVPPRTIKYPDDKTITPLIAPAFIYSTAQQTASTNTSQARFNITWEMEAEPGFKYLIRLHFCDIISKALNSLYFNVYINGMMGVSNLDLSSLTMGLAVAYYQDFTVDSSSIINSTLLVQVGPSTTD…
Sorgum bicolor	Sobic.001G082700	MPTSTKMARSMLEWKRVPMFIILSILGITSVTSTNAIASQKGPFVPQDNYLISCGASGSVQLDDGRTFRSDPESVSFLSTPVDIKITANNSPTAASPLSPLYLSARVFSDVSTYSFFVSQPGRHWIRLYFLPIPDKKYNLTSATFSVFTDNMVLLHDFSFIASPLNPILKEYIVVTQGETLKIIFTPKKDSIAFINAIEIVSVPPTLIPNTTNGLPRQEQFDISNNALQVVYRLNMGGALVTAFNDTLGRTWLPDAPFLKLETAAQAAWVPPRTIKYPDDKAVTPLIAPANIYSTAQQTASTNTSQARFNITWEMEAEPGFKYLIRLHFCDIISKALNSLYFNVYINGMMGVSNLDLSSLTMGLAVAYYQDFTVDSSSIINSTLLVQVGPSTTDSSNTD…
Solanum lycopersicum	Solyc03g115710.1	MRGRKHPLVIFAFLVLVCANVAAKGTFTPADNYLINCGSPDTTLLDDGRTFKSDSQSASYLSTDETILASVKSLSEKVTSFSSASLLYHTARIFESESMYRFLVFKPGRHWVRLYFYPIQHPNYNLASAMFTVTCDNIVLLHDFSVKDASKVVFKEYLLNITSSQFTLKFSPLKRSFAFINAIEFVSAPDDLIPDSAAAVSPVGDFNGLSQFAFEVSYRLNVGGPIVTPKNDTLWRTWLPDNKYMAFPEGAQNVSVPLTTIVYPDGGATPLIAPSSVYATADMMADSGIPNSNFKLTWEMDVDSSFSYFIRMHFCDIVSKGLNELYFNVYVNEVMGVSSLDLSTLTSELATPYYKDFVLNATAITNGSIIVQVGPASNVQSILPNAILNGLEVMKMSNM…
Spirodela polirhyza	Spolirhyza2G0090800	LGRDMPRGRCAAMPAPLFLLLLVLSCSAAARSSPTVSFTPADNYLVDCGATKSPQLADGRTFRSDAQSSSFLSTSEDILVAAAGDNSTNASVTLSPLLLSARVFSERSTYSFFISNPGLHWLRLHFFPLPDPSYNLTGAVFTVTTDSVVLLRDFSPPEATPLVKEYLLPIDGDRASLVFSPKKSSLAFINAIELISAPDALIPDGGAVALSPPQGGGDFSDLSKYALEVAHRVNVGGPAIAADDDTLLRAWQADGGFLKVPAATQNVSVSTKAVKFPDDGAVTPLIAPAAVYATAAEMADADVVDPNFNITWEVAVDPGFSYLVRMHFCDIVSKSLNALYFNVYLNGLVGVSGLDLSALTSGLAVAYFKDFVVNGSAVGDSSIRIQVGPAAGMDAGAPN…
Salix purpurea	Spurpurea0329s0140	MESRQNWPVSSLSLLLLFNLLFIILVNSDTKLDDGRTFKSDPASRSYLETSEEVQTSVDYISTVKAFSVSSSSLPLFRSARILTAVSKYTFYITRPGWHWVRFYFHPLPHPVYNLTRAVFSVTTDEFVLIHDFIVEDNSALVFKEYLFNVSSDRFSLLFKPKERSFAFINAIEVVSAPDGLISDSASTVPQGGTLNGLFQHAFEVCYRLNVGGPAITPMNDTLSRTWLPDFPYNVFPQGAQSASIIPSAVKYQQSGATPYIAPSWVYATADEMAASETLQPNFNLTWQMNVDPGFSYLIRMHFCDVVSQALNDLYFNVYINSMMSVSGLDLSSINNALSTAYYADFVLNASSIRNGSVRVQVGPASGVQSGISNAILNGLEVIKISNSVRSLDGLFGLD…
Solanum tuberosum	Stuberosum400042695	MYRFLVFKPGRHWVRLYFYPIQHPNYNLASAMFTVTSDNIVLLHDFSVKDTSKVVFKEYLINITSSQFTLKFSPLKRSFAFINAIEFVSAPDDLIPDSAAAVSPVGDFNGLSQFAFEVSYRLNVGGPIVTPKNDTLWRTWLPDNKYMAFPEGAQNVSVPLTTIVYPDGGATPLIAPSSVYATADMMADSGVPNSNFKLTWEMDVDSSFSYFIRMHFCDIVSKGLNELYFNVYVNEVVGVSSLDLSTLTSELATPYYKDFVLNATAITNGSIIVQVGPASNVQSILPNAILNGLEVMKMSNMEGSLDGLFSSGGRHGVMPRSRGMRIAAAFGLAMGVTALVLLLMGIVRWRRKPTKGWEKQKTFSSWLPLNASYCSFMSSKSKTSCSTIISSGLNFGRVF…
Setaria viridis	Sviridis9G082400	MLVLLMPTSTKMARSMLERKRVPKFIILSILAIISITSTNAIASPKDSFVPRDNYLISCGASGSVQLDDGRTFRSDPESASFLSTPVDIKITANNYPAAASPLSPLYLSARVFSDVSTYSFFVSQPGRHWIRLYFLPIPDKQYNLTTATFSVFTDNMVLLHDFSIIASPPNPVLREYIVVTQGDNLKIIFTPKKDSIAFINAIEVVSAPPSLIPNTTNSLPPQEQFDISNNALQVVYRLNMGGALVTAFNDTLGRIWLPDAPFLKLEAAAKAAWVPPRTIKYPDDKTITPLIAPAFIYSTAQQTASTNTSQARFNITWEMEAEPGFKYLIRLHFCDIISKALNSLYFNVYINGMMGVSNLDLSSLTMGLAVAYYQDFTVDSSSIINSTLLVQVGPSTTD…
Theobroma cacao	Thecc1EG014109	MGGDHHRPARPLHVSSLSFLSIFLLLNHANFILAKHANQKPSAPAPSLIVSSSPAAYRPPDNYLIDCGSSSETKLDDGRTFKSDSQTSSYLSTSEDVQASIDSIPSSAFSNSTPSSMQDLCKTARIFPAHSTYTFFISKPGKHWVRLYFYPLPHPQYDLKTAVFTVHTDKFVLLHDFSVSDDNRVVFKEYLVNATERFSLIFKPKKNSYAFINAIEIVAIPDELLSDSASSVPQGKTVNGLLNYALEVSYRLNMGGPTLTPKNDTLSRTWLPDAPFNVFPQGAEAVTGSNIKYQPDKRMTPLVAPDLVYATAQRMTTEAYAQSMEPNFNLTWVMDIDASFSYLIRMHFCDIVSKSRNDLYFNVYINGLIGLSGLDLTTKAGGLATAYYTDFLLNASAIT…
Trifolium pratense	Tpratense.mRNA2083	MEKKNKDVNMKSSYNFFSHFVLFIFFFFPSRSISVTDHNSFTPLVNYLIDCGSPVKTLLNDGRNFKSDRETTSLLSTTEDIVISVDSINITNIFPPSSLPLCQTARVFTEESIYTFYISKIGRIWIRLYFFPFSNPTYNLTNSIFSVHTDHFVLLHEFSPTNNNSVFFKEYLVNVLDARFSLKFKPKKDSLAFINAIEIVSAPDTLISDSATQVFPLGEFKGLMKSALQVSYRINVGGPTITPEVDTLSRTWETDGSYNIFPQGSMSVSVSNKSIKYSQENGVNLTPLIAPNSVYATCVQMKDTEVMQPKFNLSWMVNVEESYSYLIRLHFCDIVSTSLDQLYFNVYINGIEGVEALDLSSQTKALSTAFYMDFVIDSSNITNGSILIQVGPPNLQLST…
Zostera marina	Zmarina222g00140	MTSGEIRYLLLFLLLFLVVPTVVISSKSQPKFTPKDNYLIDCGSPEPTKLEDGRIFKSDKQSSSFLSTSEDVKATAVEKVHNKTSSMSSYALLMFPFMDLYMSARIFPDKSTYSFFISEPGRHWVRLYFFPMKNPDYNFTAAVFTVTAEKTVLLRDFSCPTPLPVLKEYLINLKKDRVSLVFTPAPKSIAFINAIEVVSAPGDLIKNTAINVVSPNTHLPNKEFTGMDNHALQLTQRINVGGPLILPSNDPLFRGWQKQDTFLKTRSFARNVSISTKKIKYPGENKINSQLVAPAKVYSTCEKMINANVAAPNFNITWEFPIDGGGFSYLLRLHLCDIISKQLNDLYFNIYVNGLDAAANLDLSTLTSALSTAYYTDLFLGEDFIHSDNIIRVQIGPSD…
Zea mays	ZMays2G454980	MPTSTKMTRSMLEWKRVPMLIILSILGITSIASTNAIASQKDPFVPQDNYLISCGASSSVQLDDGRTFRSDPESVSFLSTPVDIKIKANNSPTAASSLSPLYLSARVFSDVSTYSFFVSQPGRHWIRLYFLPIPDKQYNLTSATFSVFTDNMVLLHDFSFIANPPNPVLKEYLVVTQGDTLKIIFTPKKDSIAFINAIEVVLAPPTLIPNTTIGLPPLEQFDISNNALQVVYRLNMGGALVTAFNDTLGRTWLPDAPFLKLEAAAQVAWVPPRTIKYPDDKTVTPLIAPANIYSTAQQSASTNTSQARFNITWEMEAEPGFKYLIRLHFCDIISKALNSLYFDVYINGMMGVSNLDLSSLTMGLAVAYYQDFIVDSSSIINSTLLVQVGPSTTDSSNTD…

## Sheet: CADMUS
Table S3. ID list of 1,050 CrRLK1L genes present in 57 species, by clade
CADMUS
PLANT SPECIES	GENE ID	PEPTIDE SEQUENCE
Aquilegia coerulea	Acoerulea7G025500	DNYLINCGGSNINSTPDDIRTFIGDLTKQGSSFLSDSRTESLNDENPSQNSSPLYQTARVFTKKFNYEFKINRKGHHMVRLHFFPFSAKNYDLNLAKFHVSVDGGLVLRDFNGRNNSSSSTSNSIVLKEYIVMVDGEKIVIMFKPVSRSGFGFINAIEVFSLPDDFIKDGAKFVNGITEDKLPQHIFEKIHRINVGGQKITPFNDTLWRTWIPDEEFLVFKPAAKAVSRSSPPFYQLGGASREIAPDHVYKTAQAMNKSNMTMSANFNITWDFPLRSNEASRYLVRMHFCDIVSESLNLLYFDVYINDYSAQRDVDLSQLTTHQLASPLYIDFVVDSEKSESMRVSVGPSILSSPSRVNAILNGLEIMKMVNSDQLLRQIGSKKKKIGVVVGSALGGLA…
Ananas comosus	Acomosus016615	MESLVLFVGLLVFSLLPFSSSITPNSSFLFLSCGASSSTTLSHDAPPRSFVPDSTYLSSSHHTLSLSNPSSSSSSFTCSYLPSYSTARVHLPCYLTTLPNSLPSRAPLRPPPPLPPLPSPPTTFPRPLRRLRPRPLRPPLLLLPPSTSHLPSSSPAAPLLLLSFSPPASSLAFVSAVELFPAPPELLSDPLPTPVGAAPLLRPLSSQALRTLYRVNVGGPEVTSANDTLWRTWVPDEPFLFDPDLSLVNSTPAGNVVYDAALGRTREIAPPSVYDTARTVAVSPLLLISNPDFNANLTWTFPVDPGYSYLVRAHFCDLISPTLSTSANSGLKFNVYVMGLSAYPNLNPSDFTNQLAEAFYVDFVVDADGESINVSVGMSPLSSIRNAFLNGLEIFKVNN…
Arabidopsis lyrata	Aly4G13080	MVLVLLPRLTLSATSTYTRPEKFYVNCGSDSNVFYGGQTFVGDKNFSGNSVSFTNRTEVIDNQSSVVPEIYRTVRIFRRPSSYEFKLDSLGLHFVRLHFSVVFSRADLLTARFTVSAISGSNHHLKSFPLQNFTETPRVEEFLLMMDSLEFEIRLVPDHSSLAFVNAIEVFPAPNDLEIQPDFDKNLHMIYRLNVGGEKITPDNDTLGRTWSPDDEDFLYRKDSARNINSTQTPNYNTAGSLSATEFTAPAFVYKTAKAMNRSSNERVGMLTNVTWSFKVKSNYRHFIRIHFSDILSNFSNSDSDFYLYVNGYWRVDVKPSEQPKLATPFFIDVVNVSDGSGLLNISIGTKEADKDAGFLNGLEMMEFLIKSGSDSSNRSSSRVHIIAGCVSAAASALV…
	Aly6G35330	MAFPKNLIQTLLFFFSLLHLSLASFTPTDNYLINSGSNTNTSFFTIRSFLSDSSKPGSSFLSTDRSISISDPNPSPDSPALYNTARVFPIGGSYKFQVTTKGTHFIRLHFAPFKASSFNLRSAKFRVLINGFSVMNSFSTSSVVVKEFILKIDDPVLEISFLPSKASGFGFVNAVEVFSAPNDYIMDQGTKLVIPNSAQIFSNLSSQVLETVHRINVGGSKLTPFNDTLWRTWVVDDNYLLLRAAARRAWTTHSPNYQNGGATREIAPDNVYMTAQEMDRDNQELQARFNISWGFQVDEKRVLHLVRLHFCDIVSSSLNQLYFNVFINEYLAYKDVDLSTLTFHVLASPLYIDFVAESDRSGMLRISVGPSDLSNPARVNALLNGVEIMRILSPVSSEV…
Arabidopsis halleri	Araha.19413s0003	MAFSKNLIQTLLFFFSLLHLSFAAFTPTDNYLINSGSNTNTSFFTIRSFLGDSSKPGSSFLSTDRSISISDPNPSPDSPAVYNTARVFPIGGSYKFQVTTKGTHFIRLHFAPFKASSFNLRSAKFRVLINGFSVMNSFSTSSVVVKEFILKIDDPVLEISFLPSKASGFGFVNAVEVFSAPNDYIMDQGTKLVIPNSAQIFSNLSSQVLETVHRINVGGSKLTPFNDTLWRTWVVDDNYLLLRAAARRAWTTHSPNYQSGGATKEIAPDNVYMTAQEMDRDNQELQARFNISWGFQVDEKRVLHLVRLHFCDIVSSSLNQLYFNVFINEYLAYKDVDLSTLTFHVLASPLYIDFVAESDRSGMLRISVGPSDLSNPARVNALLNGVEIMRILSPVSSEV…
Arabidopsis thaliana	AT2G23200_CAD1	MENFCFQDSVSLFITIMVLVLLPRLSLSDTSTYTRPENFYVNCGSDSNVFYGGQTFVGDTNSSTNSVSFTNKGTEVINDQSSVAPEIYRTVRIFRHPSSYKFKLDSLGLHFVRLHFSVVFSRADLLTARFTVSATSGSNHHLKSFSPQNLTNTPRVEEFLLMMNSLEFEIRFVPDHSSLALINAIEVFSAPDDLEIPSASDKNLHTIYRLNVGGEKITPDNDTLGRTWLPDDDDFLYRKDSARNINSTQTPNYVGGLSSATDSTAPDFVYKTAKAMNRSSNEQVGMLMNVTWSFKVKSNHRHFIRIHFSDILSNLSNSDSDFYLFVNGYWRVDVKPSEQPRLASPFFKDVVNVSDGSGLLNISIGTKEANKDAGFLNGLEMMEVLSKSGSDYSNRSSSR…
	AT5G24010_CAD2	MAFPINLTQTLLFFFCPLLHLSFAAFTPTDNYLINSGSNTNTSFFTTRSFLSDSSEPGSSFLSTDRSISISDTNPSPDSPVLYNTARVFPVGGSYKFQVTTKGTHFIRLHFAPFKASRFNLRSAKFRVLINGFSVINSFSTSSVVVKEFILKIDDPVLEISFLPFKASGFGFVNAVEVFSAPKDYIMDQGTKLVIPNSAQIFSNLSSQVLETVHRINVGGSKLTPFNDTLWRTWVVDDNYLLLRAAARRAWTTHSPNYQNGGATREIAPDNVYMTAQEMDRDNQELQARFNISWGFQVDEKRVLHLVRLHFCDIVSSSLNQLYFNVFINEYLAFKDVDLSTLTFHVLASPLYIDFVAESDRSGMLRISVGPSDLSNPARVNALLNGVEIMRILSPVSSE…
Amborella trichopoda	Atrichopoda00001.334	MEKLQSLLLCVWFLPLSLAFNPIDNFLINCGSTSNTTVDRRVFVHDQYFSHSDSVSANSQPGLYNSARVSTLPFFYTFKVSSHGFHMLRLHFSPFRDRKYDLGLSVFSVSTLGFELLHDFRPPTNSTVVFKEYIIPVKSDTLVLNFLPSAENSDPNSANYAFVNAIELFSLPNDFIPDSVSMVPSRRRLSNLPDQALETVYRINMGGPKITPWNDTMWRTWIPDTEYLFLKSSASPIVYTGPIHYSGLLTKEIAPEKVYSTAQHMVQLGIVSQKFNLTWVFTVDPTFQYMVRFHFCDILSRSLNNLYFNVYINDFLAIPVLDLSTVTVQTLATPYYADSVADADESEGTLRVSVGLSEDNNLRSKDAILNGLEIMKLIANPIGVSHGGSNTRLGIILGS…
	Atrichopoda00001.335	MAFICFASIFSPFRNRNYDLGLSVFSVSTLGIELLHDFKSPTNSIVVFKEYIIPVKSDTLVLNFVPSAENSDPNSANYAFVNAIELFSLPNDFIPDSVSMVPSGRRLSNLPDQALETVYRINMGGPKITPWNDTMWRTWIPDTEYLFLKSSATPIFYTEPIHYSAQLTKEIAPEKVFSTAQHMVHLGIISQKFNLTWVFTVDPTFQYMVRFHFCDILNGSPNNLYFNVYINDFLAIQDLDLSTVTVQTLAAPYYADFVADAIKSEATLRVSVGLSESNNLWSNDAMLNGLEIMKLSANPIGVSHGGSNNRLGIILGSVLGGLFVLSLLLVAVLLVSKKRRPKKEESVKWTPLPIDGGKSFSIGTNTTCPARNLNFDLSISFSEIQFATCNFDEQFVIGV…
Brassica oleracea	Boleracea015031	MENLCFPNSVSLFMKMVVIVLLYHHTLSATSPYSRPEKFYVNCGSDSNVIYSNRTFVGDMISEGNSVSFNGKGTEASNQSGSSIYGTVRIFRHPSSYKFQLDSVGLHFVRLHFSAASSQTELLTARFTVSATSGSTHHFKGFPVQNFNETPRVEEFLLMIDSPKFEIRFVPERSSVALINAIEVFSARNDLNNTPESEKNLHTIYRLNVGGSKITPENDTLGRTWSIDDDFLYRKDSAKNISSTQKPNYETGSASATSDTAPDFVYQTARTMNRSSNEGVAGGVLMNVTWSFKVRSNSRHFIRVHFCDIKDESQDPDSDFYLYVTGQSRRDVRPSVYVRLVTPFYIDVNVSDGFEFLNVSISAKDSTKDAGFLNGLEVMEFLKTSSPHESSSRVYIITG…
	Boleracea022464	MAFPVNLILTLIFFFLSLLHLFLAAFTPPDNYLLNCGANTNASFFSTRSFLGDSSKQASTFLSADRSISLSHQNPPPDSPLLYHTARIFPGGSSSPPSPAYRLHLTSNGTHFIRLHFAPFKASTFDLNSAKFSVLVNGFSVLTSFAANSVVVKEFILKIDSPVLEISFLPSKASTFGFVSAIEVFSAPKDYIIDQGTKRVVPNSAQIFSNLSSQVLETVHRINVGGLKLTPFNDSLWRTWLVDDGYLLLKGAAKRAWTTHSPNYQSGGATREIAPDNVYMTAQEMNRDSQELQARFNISWEFPVGSKRVLHLVRLHFCDIVSSSLNQLYFNVFINDYLAYRDVDLSALNFHVLASPLYIDFVAESDRDGMVRISVGPSDLSNPARANAILNGVEIMRIV…
	Boleracea044718	MEKLCFRYSVALFMTMVVIVLLPRHTLSATSQYSRPEKFYVNCGSDSNITYGGRTFVGDMISGSNSVSFSSKGTEAINQSGPGIYGTVRIFRRPSSYKLQLDSVGLHFVRLHVSSRTELLTSRFTVSATSGSTHHFKSFSVQNFNETPRVEEFLLMIDSSKLEIRFVPEPTYVALVNAIEVFSANNDLEITPESDKNLHTVYRLNVGGQRVTPENDTLGRTWSLDDDFLYQKEAARNNRTAQQPNYDSGSATEYTAPAFVYQTAKAINRSSSDQTDMLMNVTWSFKVQNKTKHFIRAHFCDILSGSQSTDSDFYLYVNGRVRKNVNPSEQIRLVTPFYIDVVDVSDGSGLLNVSIGTKEPRKDAGFLNGLEVMEFLNKSDSSDKSSSLVHIIIGCVAAV…
Brachypodium distachyon	Bradi1g76920	MAVVLLALLLLAATLLLAPSPAALAAFSPSFECFLACGAADNLSFPSDSPARVFVPDAAFLSPATTPALASSQASSSALYAAARGSSSEFSYSIPCSSPATFLVLRLHFFPLPATPSSSARFAVSVRHGAYALTLLQSFSPPPAGVVKEFFLPDAGSNGELRVTFAPASGSSAFVNALELFPAPPELLWNENSPYPYTPVGTAADNNATATWPQQALETLHRLNVGGPTVNSTLDTLWRTWLPDDAFLYGGIAQTTVGSSITPVFDPDNGYTREVAPDVVYKTQRFANVTDYMLATNPGISFNVTWTFPAVPGSGGYLVRLHFCDYDMVSSVVGVGIVFDVYVAQAVAARDLKLAELGKRVPSQAFYFDYAAMAPSAGNLTVSIGKARSTGGMILNGLE…
Brassica rapa	Brapa.C02488	MENLCFPNSVSIFMKMVVIVLLSHHTLSATSPYSRPEKFYVNCGSDSNVTYGNRTFVGDMISEGNSVSFNGKGTEASNQSGSSIYGTVRIFRHPSSYKFQLDSVGLHFVRLHFSAASSQTELLTARFTVSATSGSTHHFKGFSVQNFNETPRVEEFLLMIDSPKFEIRFEPERFSVALVNAIEVFSARNDLENTPESEKNLHTIYRLNVGGSKITPENDTLGRTWSIDDDFLYGKDSAKNISSTQKPNYEPGSASATSDTAPDFVYQTARTMNRSSNEGVAGGVLMNVTWSFKVRSNSRHFIRVHFCDIKDETQDPDSDFHLYVTGQSRRDVRPSVYVRLVTPFYIDVNVSDGFEFLNVSISAKDSTKNAGFLNGLEVMEFLKTSSGHESSSRVYIITG…
	Brapa.D01392	MVTLCFQDSVSLFVTMVVVIVLLLPHPTLSATSTYSRRPDKFYVNCGSDSNVTYGNQTFIGDMISGDNSISFTRDGTDVINQFESSTAQEIYRTARIFRRPSHYKFQLGSLGLHFLRLHFSADSSRTELSTARFTVSATSGSNHPLRSFSLQNFNEIPRVEEFLLMINSPKLEIRFVPDRSSVALVNAIEVFSAPNDLTESAKNLRTIYRLNVGGKKTRPEDDTLGRTWSPDDAFLYRKDSARNISSTQKPNHQSGSELIAPDFVYRTAKTIVSSEMISMINVTWSFKVKINYRHFIRAHFFDIKNNESQPSDFYLYVNGHWRLYVNPFDHHGSVTPFYIDVVNVSDGSGLLNISLGNTEPYKDAGFLNGLEVMEFLESSSNGSSYRVYIIAGCAALAL…
	Brapa.F02622	MAFPVNLILTLIFFFFFSLLHLLSTAFTPPDNYLLNCGANTNASFFSTRSFLGDSSKQVSTFLSTDRSISLSDQNPPPDSPLLYHTARIFPGGSSPSYKLHLTSNGTHFIRLHFAPFKASTFDLNSAKFSVLVNGFSVLTSFAANSVVVKEFILKIDSPVLEISFLPSKASTFAFVNAIEVFSAPRDYIIDQGTKRVVPNSAQIFSNLSSQVLETVHRINVGGLKLTPFNDSLWRTWLVDDDYLLLKGAAKRAWTTHSPNYQSGGATREIAPDNVYMTAQEMNRDSQELQARFNISWEFPVGSKRVLHLVRLHFCDIVSTSLNQLYFNVFINDYLAYRDVDLSALNFHVLASPLYIDFVAESDRDGAVRISVGPSDLSNPARANAILNGVEIMRIVNPV…
	Brapa.I04540	MEKLCFRYSVSLFMTIVAIVLLLLPRHTLSATSPYSRPQKFYVNCGSDSNITYGGRTFVGDMISGGNSLSFSSKGTEAINQSGPGIYGTVRIFRRPSSYNLQLDSVGLHFVRLHVSSRTELLTSRFTVSATSGSTHHFKSFSVQNFTETPRVEEFLLMINSRKLEIRFVPEPTYVALVNAIEVFSANNDLEITPESDKNLHTIYRLNVGGQKVTPENDTLGRTWSLDDDFLYQKEAARNNRTAQQPNYDSGSATEYTAPAFVYQTAKAINRSSSDQTDMLMNVTWSFKVKNKTKHFIRAHFCDILSGSQSPDSDFYLYVNGRVRKNVNPSEQIRLVTPFYIDVVDVSDGSGLLNVSIGTKEPRKDAGFLNGLEVMEFLNKSDSSDKSSSLVYIIIGCVA…
Brachypodium stacei	Brast02G022100	MEVLLVLPLLLLLASPPAALAASPGFKLFLACGAASNVSFPSDGAPARVFVPEDAAYLSPASTPALSSGSSSSSASSSQPLYAAARGSTSEFSYSLPYSTHAADGAKFLVLRLHFFPLSGATSAARFAVSVRHGRYALALLPSPFTPPPAGVVKEFFLPDAGSSGEFRVTFAPAPGSSAFVNALELFPAPPELLWNNNSPYPYNPVGAAARDDNATATWPQQALETLHRLNVGGPTVANDSDTLWRTWLPDDAFLYGGAAQTTAVASSTTQVVFDPDSGYTSEVAPDVVYKTQRLANVTGLMLASNPGISFNVTWTFPAVPGSGYLVRLHFCDYDMVSSVVGAGIVFDVYVAQALAFGGLKLSDLGKRVPSQAFYFDCAAMAPAAGNLTVSIGKARSTG…
Boechera stricta	Bstricta10199s0033	MAFPKNQIQTLLFFSLLHLYLASFTPTDNYLLNCGANTNTSFFSIRSFLSDSSQPGSSFLSTDRSISISDPNPSPDSPVLYNTARVFPIGGSYKFQVTSKGTHFIRLHFAPFKASRFNLRSAEFRVLFNGFAVMNSFGTSSIVVKEFVLKIVDPVLEVSFIPSKASGFGFVNAVEVFSAPNDYIIDQGTKLVIPNSAQIFSNLSSQVLETVHRINVGGLKLTPFNDTLWRTWVVDDDYILLRAAAKRAWTTHSPNYQNGGATREMAPDNVYMTAQEMDRDNQELQARFNISWGFQVDSKRVLHLVRLHFCDIVSTSLNQLYFNVFINDYLAYKDVDLSTLTFHVLASPLYIDFVAESDRSGMLRISVGPSDLSNPSRVNALLNGVEIMRILSPVNAKVG…
Capsella grandiflora	Cgrandiflora0086s0012	MAFLRNQIQTFLFFFFFFFFSLLQLCLASSFTPPDNYLLNCGANTSTSFFSIRSFLSDSLQPGSSFLSTDGSISISDPNPSPDSPVLYHTARVFPIGGSYKFKVTSKGAHFIRLHFAPFKASGFDLRSAKFGVLINGFAVMNSFGTGSVVVKEFVLKIDDPVFEVSFVPSKASGFGFVNAVEVFSAPEDYVMDKGTKFVIPNSAQIFSNLSSQVLETVHRINVGGLKLTPFNDSLWRTWVVDDDFILLRAAAKRAWTTHPPNYQKGGATREIAPDNVYMTAQEMNRDNQELQARFNISWGFPVDSKRVLHLVRLHFCDIVSTSLNQLYFNVFINDHLAYKDVDLSTLTFHVLASPLYIDFVAESDLSGMLRISVGPSDLSNPARVNALLNGVEIMRLVS…
	Cgrandiflora2793s0009	MENLCFGETVSLFVTVMVIVLLPRLTLSQTAAYTRPAKFYVNCGSDSNADYGKVTFVGDMNSSNNSVTLSGKGSEVINDQSSGEPVIYRTVRIFRRPSTYKFQLDSVGLHVVRLHFSAVFSREDLLNARFSVSVTSGSNHHLKSFSLQNFTETPRVEEFLLMINSPELEIQFVPGSSSLALVNAIEVFAIPDDLEITNDLGKNLHILYRLNVGGVKITPANDTLGRTWLPDYDFLFIKDSARNISSIQKPNYVSGSRSATEFTAPDFVYQTAQALDHSSSRGAEGMLMNVTWSFKVKSDHRHFIRIHFCDIVKDSQNSDFYLYVNGYPRVDIKPSEYGGPVTPFYKDVVTVSDGFGHLNISIGNTESNKDIVFLNGLEVMEFLSKSDSDPSDGNRSHIY…
Citrus clementina	Ciclev10007188	MEAHQEAIHFLCVTVTLLCPLLHFSSPSLASFIPTDNYLINCGSPTNASLYNRFFVPDASSKSVSFSADNSISLKSKTPPQDSPSPYDTARVFTSDGSYKLNIKRNGTHLVRFHFSPFESDNFKLASAKFGVLANGLLLLQDFSTQVVVLKEFIVKVDGDVIEIEFRPVGDKNFGFVNAIEVFSAPEDFIVDDGARVISGSGSIEEFRNLSSEILETILRINVGGSELTPFNDTLWRTWVPDDEFLVLKSAAKRVATTHPPNYQKGGASREIGPDNVYMTAQEMNRDNAMLGARFNITWDFPVGSHGNRHLVRLHFCDIVSPSLNQLYFNVFINDYSAYKDLDLSSITFHSLASPVYMDFVADSDDAGVVRVSVGPSELSGSLKVNAILNGVEIMKMVH…
	Ciclev10024841	MPWIQHIDKVCCLNPLVDCKECHYCRIPTIVGPSASPTKCKRTYNSFSQFLNFPRIQTKKVLKSSSPLIFLLHLLSVGLTCAAYSLPDKYFINCGSDTDMNSGNRIFRGDLNSDSISFSKQSHPVKNGSQLPDTLALYQTARVFNQLSYYEFDIRSDGTHLVRLHFFAFSFAINLYRAVFNVSTSHPFVLLHNFNVQKSSQSPVIKDFFLSINQGKFCVYFRPQESSFAFVSAIEVFPVDPLPLSFIPDEASHVGPIGIKTNDYRGIHSKALQTIFRINVGGHMISQENDTLGRNWIPDDSYLYNPDTAKPFESTANLNYGYRGIVSEYTAPDSVYQTAKQMNITNSRLSNNFNITWCFNVSKNARHFVRVHFCDIVSPSPNVFKFFLYIDGTYSQEIN…
	Ciclev10024896	MKVPKSSSPLIFLLHLLSVGLTCAAYSLPDRYFINCGSDTEVTSGNRIFRGDRDSDSISFSEPSYPVKNSSQLPDTLALYQTARVFNQSSYYEFDISSNGTYLVRLHFFAFSSAINLYKAVFNVSTSHPFLLLHNFNVQNSSQSPVIKDFFLSITQGKFCVYFRPQESSFAFVSAIEVFLVDPLPLSSIPDNGPHVSPIGTKTNSYPGIHSKALQTIWRINVGGPMISQENDKLGGNWIPDDSYLYNPDTAKKVESTANLNYGYRGIVSEYTAPDSVYQTAKQMNINNSRLSNNFNITWRFNVSKNARHFIRVHFCDIVSPSPNVFKFFLYIDGTYSQEINPYSPYTDISQLATPFYFDFVVDPNDRGIMNISVGPKEEAGSERDAYLNGLEIMEIMEK…
	Ciclev10024905	MAKIQTKKVPKSSSPLIFLLHLLSVGLNCAAYSLPEKYFINCGSDTEVTSGNRIFRGDRNSDSISFSEPSYPVKNSSQLPDTLALYQTARVFDQSSHYEFDISSNGTHLVRLHFFAFSSAKNLYNAVFNVSTSHPFLLLHNFNVQNSSQSPVIKDFFLSITQGKFCVYFRPQESSFAFVSAIEVFVVDPLPLSSIPDNGPHVSPIGTKTNSYPGIHPKALQTIYRINVGGPMISQENDTLGRNWIPDDRYLYNPDTAKIVGPIANLNYLGIASEYTAPDSVYQTAKHMNKNNSRLSNNFNITWCFMVSKNARHFVRVHFCDIVSPSPNIATPFYFDFVVDSNDRGIMNISVGPKAEAGSERDAYLNGLEIMEIMEKSGTVPVENGHKKKHVMVVVGSVL…
Carica papaya	Cpapaya107.102	MEIKSNIYLIDCGSGTNSSLFNRVFLGDSTKPGSIFLSTEGSLSLTDQNPSPDSPALYHTARVFTGELSYKFSIKKNGTHFVRFHFLPFVAQKFDLTSAKFDVLVNGFSVLSSFNTEIMVLKEFILRLNGEMLEIKFSPMRDSGFVFVNAIEVFSAPRDFIIDEGTKLVSGNGAQEYKNLSAQVLEAIRRINVGGSKLTPFNDTLWRTWIPDEDFLVLKSAAKRAVTTHTPNYQSGGATKEIAPDNVYMTAQQMNRDNSTVQARFNITWDFPVGVGVARHLVRLHFCDIVSISLNQLYFNVYINEYSAYKDLDLSTLTIHVLSSPVYIDFVADSDEMGVIRVSVGPSDLSTSLKVNAILNGVEIMKMVNLAASQTSHGKENVWIFVGPIVGGFVVLCLV…
	Cpapaya32448.1	MKNFPAFLFFTLLFLLQLSSSYILPQQYFIDCGSDSTVPITLAGRNFIVDSSHGSFSVGASEAVVNDAADPSLPLYRTARIYRNPSSFDFKNITENVTYLIRLHFFPFTSHRGINLVDSVFHVWASNFSLLSNFTVRNSHEFPVITDFLLRAKDNTLSIYFAPADGTSVAFVNAIEVFLAPEDFIINDAPRVTSGGSDGVYKGLVSQGLQTVYRVNVGGEEINDSPTVTLGWVPDDEYVVNGGSSVQNCSLYNDRLRYGELKKQPEENVIPDLVYKTCKKVEAGNGVSPNITWRFNVSQNTGLLVRVHFCDTQSSSANMLNFSLYIYGNFRKNINPYANGDLSDTGVPFYYDFVVESDHTGFLNVSISLASDNESTIQTFAYLNGLEIMEFMKESHLAL…
Capsella rubella	Crubella10003273	MAFLRNQIQTFLFFFFFFFFSLLHPCFASSFTPPDNYLLNCGANTTTSFFSIRSFLSDTSQPGSSFLSTDGSISISDPNPSPDSPVLYHTARVFPIGGSYKFKVTSKGAHFIRLHFAPFKASGFDLRSAKFGVLINGFAVMNSFGTSSVVVKEFVLKIDDPVFEVLFVPSKASGFGFVNAVEVFSAPEDYVMDKGTKFVIPNSAQIFSNLSSQVLETVHRINVGGLKLTPFNDSLWRTWVVDDDFILLRAAAKRAWTTHPPNYQKGGATREIAPDNVYMTAQEMNRDNQELQARFNISWGFPVDSKRDLHLVRLHFCDIVSTSLNQLYFNVFINDHLAYKDVDLSTLTFHVLASPLYIDFVAESDLSGMLRISVGPSDLSNPARVNALLNGVEIMRLVS…
	Crubella10022642	MENLCFGETVSLFVTVMVIVLLPRLTLSQTAAYTRPAKFYVNCGSDSNADHGKVTFVGDMNSSNNSVTLSGKGSEVINDQSSGEPVIYRTVRIFRRPSTYKFQLDSVGLHVVRLHFSAVFSREDLLNARFSVSVTSGSNHHLKSFSLQNFTETPRVEEFLLMINSPELEIQFVPDSSSLALVNAIEVFAIPDDLEITNDLDKNLHILYRLNVGGMKITPANDTLGRTWLPDYDFLFKKDSARNISSIQKPNYVSGSRSATEFTAPDFVYQTAQALDHSSSRGAEGMLMNVTWSFKVKSDHRHFIRIHFCDIVKDSQNSDFYLYVNGYPRVDIKPSEYGGPVTPFYKDVVTVSDGFGHLNISIGNKESNKDIVFLNGLEVMEFLSKSDSDPSDGNRSHIY…
Cucumis sativus	Csativus073090	MAIMLFLSHLLPLLLLQFSSSLAYSPPNKYFLNCGSQSDTELINKRRFVGDAKPNDWSIYPGKSKIVQNTTIPKSINEIYQTARVYNKATWYVFHNITPNGTYVVRLHFFPTLPQIMSQARFNVSVSCGFVLLSNFSVENDLKAAVVKEFAFAVNDGPFGIGFSPMESSLAFVNAIELFLAPGDFKPDSVFPISPEVRRMNTMYTLTFDAWNAVYRVWMGRGMITPENDTLWRTWLPDSEFMPLQSSARTVTYNQRLNYDIQETIYVAPVFVYNNAKVLDMNTSTSSGDSTLTWIFNVKKKSKYFLRLLWCDIITPHSTPFYFNIFFDINQTDLRPTDVTQNNVFALPFWYEFLIVTDHSGFFNLSISLDKKDPLSWGFLNGIEIMELIEKSFVGVVDL…
	Csativus076210	MEFFTSFYFFLSLLFFSLKVFSQSYTPPDKYFVNCGSATNAVDDTGRIFIGDLNATDTFRFTSENTKELSHLNDSVRVFNEPAFYEFDIEEDAFYIVRLHFTPSNFTADLSSALFDVSASGFVLLKDVNATEAASVKEFFLSLKTGKFRIVFVPKSSSIAFVNAIEVFPTPPNFLMSESKTIISESDGRNEGAINLPFMITKTIYRINVGGPGIPPKGDKLWRKWEQDDDVYLLNPRSAMNSSPRTSRPNYKNETDDYFAPDLVYQTAKELNTDSSFNFVNITWSFPLRKKTLHLVRVHFYDIVAITSNGFLIFALYIGNNFSYRLESPAFGNGAPYPIHLDFPVDSGENGSIHVSVGRLNSSESGQLTAFLNGIEIMEVMNEGSKDPFIREFFGDKKK…
	Csativus102770	KYFVNCGSQTTVFNAGRSFIGDLNTTNTISFRFIPHNSGQVVDHSTESPSLYDSIRIFKDPSFYEFEVDQDTVHIVRLHFSPFNFSTDLSTSVFNVSASGFLLLRNFNSTNIRNNSTSIEEFFLCLNSGENFRIYFSPNSSSIAYVNAIEVFPIPPNFIPDKAKVITLAGEKGESKIFPSLVLHTIYRINVGGPEILPDTDGLWGKWEQEQDNTYLLNPSSAKNSIPHRTKLKFLNEDDHYFAPELVYQTAKELINSSLNSINITWHFPSRKHTRHLLRLHFYDLIGKTSHGFLYFNLSIGNRFSKKTGSSDLVNHPFHLDFLVNCGEDGFISVSVSPHPDTLQSNAFLNGVEIMEAMDEHTKDPVVKETKNKRVGVFVGLAFGIFGLICILGFGIYFG…
	Csativus108060	MAIFTSLFLPFLFLFLPFLSSDFVPSDIYLLSCGSSSNSSFFNRIFVADSLKPASDFLAAGKSVALSDRNPPPDSPSLYHTARVFTRVSSYKFNIKKNGTHFLRFHLSPFSSPAFALHSANFTISANGVFLSTISHVNDSVIKEFMVRIDTNVLEIEFQPASSSSFGFANAIEVFSAPKELITDNGAKLVDSDGGREYYKLTSQILETKYRINVGGPKLTPFNDTLWRTWVPDEPYLALKSAAKLASTFHTPNYEPGGPTREVAPDIVYMTAQQMNKDYSISGAKFNLTWNFPLDSNGVNHLVRLHFCDFVSSALNQLYFNVYINGYPAYRDLDLSSLSLQLSTPFYIDFIVDSGSSGDVQISVGPSDLSSSLRYNAILNGAEIMEMVNSKVLFTEIEK…
Dacus carota	Dcarota009391	MGSRIMQLLSLCLYVSLHSVVTSSFTPPDNYLVNCGSNTNVSVDNRVFVADGIQPGSVFLSSGESVSVTNPNPSSIAAPLYGTARIFKTASAYTFKINKLGTHLVRLHFSPFVTEDYNLGNANFSVSANGLLVLSHFSAKKPVFKEFVLMADKVNFEVLFVPNGEEDGLAFVCAIEVFSTPDDFILDNGVKLIGPNGVQEFKDLRLQTLETIHRINVGGPKLTPFNDTLWRTWVPDEEFLVSKLTAKLANTTHPPNYQKGGASREIAPDNVYMTAQQMNRDNTSSGFSYFNVTWDFPVGAGSVRHFVRLHFCDIVSIALNQLYFDVYINEFVAYKDVDLSSLTFHSLASPYYIDFVVDSENSRIVRVSIGPSDLSNILRKNAILNGVEIMRIVNFVGIR…
	Dcarota025762	MHISNSLNSSIAGGAFIALLLVQCLLVQSQYFASPENHFINCGSNNDTTLNSRKFIADSSSDGAVSTSTATIPPLYQSAKVFTSLSRYKLTLVNNGTYVVRLHFYPFSSPARNLLDSNFSVSASGYTLLSDFRVHKSDKLPVIEEFIFFIDSGTFEIIFAPDKSSFAFVNAIETFLAPENFIPSSAPHVTPSGSDEDDYNDLLTQILRPVYRINVGGELLSPDNDTLWRNWIPDDNFLYHKEVAKNIRSYGSKPNYPLGGATKYSAPDPVYQTAKEMKIDPQKTSNFFNITWQFNVTKNVKHFMRVHFCDILSDSENSDKFNLYIFSKFSSEIRDKNSEVRTPFYNDFVVDSDTFGWINISIGPREENQTAFLNGLEIMELVNDESRDSSGENKISKKF…
Eutrema salsugineum	Esalsugineum10000481	MEKLCFRNSFSLFMTTVVIILLPRCTLSATSIYSHRPEKFYVNCGSDSIVTYGGRTFVGDMISGGNSVSFNSKGTEAINQSGSGIYETVRIFRRPSSYKFQLDSIGLHFVRLHFSAVSSRTELLTARFTVSATSHLKSFSLQNFNETPRVEEFLLMIDSPEFEIRFVPDHSSMAFVNAIEVFSAPNDLEIPSDSDKNLHTVYRLNVGGKKITPENDTLGRTWSVDEDFLYEKDSARNINSTQKPNYESGTATPFTAPDFVYQTAKTMNHSSNEGMADGMLMNVTWSFKSESQNPDSDFYLYVNGQSRLDVKPSERIRLVTPFFKDVNVSDGFGLLNVTIGTKDSTKDAGFLNGLEVMEFLKKSDSSDKSSFRVYIIAGCVVAASVLVLSLLFTVFLKRR…
	Esalsugineum10000508	MEKLCLRNSVSLMTMVVIVLLPRCTLSTTSTYSRPEKLYVNCGSDSNVTYGNRTFVGDMISGGNSVSFTKKGTEAINQSGSGIYEMVRIFTSPSSYKFQLDSVGLHFVRLHFSAVSSRTQLLAARFTISATSHLKSFSLQNFNETPRVEEFLLMIDSPEFEIRFVPDHSSMAFVNAIEVFSAPDDLEIPSDSDKNLHTVYRLNVGGKKITPENDTLGRTWSLDDDFLYEKDSARNINSTQKPNYESGTVTQFTAPDFVYQTAKTMNHSSNEGVVEGMLMNVTWSFKVKSSSRHFIRVHFCDIKSESQNPDSDFYLYVNGQSRLDVKPSERIRLVTPFFKDVNVSDGFGLLNVTIGTKDSTKDAGFLNGLEVMEFLKKSDSSDKSSFRVYIIAGCVVAAS…
	Esalsugineum10000622	MEKLCFRNSFSRFMTTVVIVLLPRCTLSATSTYSHRPEKFYVNCGSDSIVTYGGRTFVGDMISGGNSVSFNSKGTEAINQSGSGIYETVRIFRRPSSYKFQLDSIGLHFVRLHFSAVSSRTELLTARFTVSATSHLKSFSLQNFNETPRVEEFLLMIDSPEFEIRFVPYHSSMAFVNAIEVFSAPNDLEIPSDSDKNLHTVYRLNVGGKNITPENDTLGRTWSVDEDFLYEKDSARNINSTQKPNYESGTATPFTAPDFVYQTAKTMNHSSNEGMADGMLMNVTWSFKVNSNSRHFIRVHFCDIKSESQNPDSDFYLYVNGQSRLDVKPSERIRLVTPFFKDVNVSDGFGLLNVTIGTKDSTKDAGFLNGLEVMEFLKKSDSSDKSSFRVYIIAGCVVA…
	Esalsugineum10002365	MEKLCFRNSFSRFMTTVVIVLLPRCTLSATSTYSHRPEKFYVNCGSDSIVTYGGRTFVGDMISGGNSVSFNSKGTEAINQSGSGIYETVRIFRRPSSYKFQLDSFGLHFVRLHFSAVSSRTELLTARFTVSATSHLKSFSLQNFNETPRVEEFLLMIDSPEFEIRFVPDHSSMAFVNAIEVFSAPNDLEIPSDSDKNLHTVYRLNVGGKKITPENDTLGRTWSLDEDFLYEKDSARNINSTQKPNYESGTATPFTAPDFVYQTAKTMNHSSNEGMADGMLMNVTWSFKVNSNSRHFIRVHFCDIKSESQNPDSDFYLYVNGQSRLGVKPSERIRLVTPFFKDVNVSDGFGLLNVTIGTKDSTKDAGFLNGLEVMEFLKKSDSSDKSSFRVYIIAGCVVA…
	Esalsugineum10003655	MAFPILILTPLFFSLFHLFLAAFTPTDNYLLNCGADTNASFFSIRSFLGDSSRPGSAFLSADRSVSLSDPNPPPDSPALYHTARVFPGGSSPSPAFKFRVTSKGTHFIRLHFAPFKAPGFNLVSAKFGVLVNGFSVMNSFATNSVVVKEFILKIDDTLLEISFTPSKSSGFGFVNAIEVFSAPNDYIMDQGTKLVASDSAQIFGNLSSQVLEPIHRINVGGLKLTPFNDTLWRTWLVDDNYLMLKGAAKRAWTTKPPNYQNGGATRETAPDNVYMTAQEMNRDSQELQARFNISWGFPVGSKRVLHLVRLHFCDIVSPSLNQLYFNVFVNDYLAYKDVDLSTLNFHVLASPLYMDCVAESDHSGMLRISVGPSDLSNPSRANALLNGVEIMRILNPVSS…
Eucaliptus grandis	Eucgr.I00752	MSSIKVLISCDFTSSLRFHKHLSEAVFNVYGNGLTLLSAFQVPGSTNSPVVEEFFLSINRTKFVLYFSPQGSSFAFINALELFLVPDGFIPDSAPNVRTVYRINVGGNEVTLADDNLWRSWDPDDNYIDVPNAAQNSTNYESVVNYQDDLEKYLASERVYQTAKVMSVNFTNGQLYRNTTWVFKVNTNARHLVRAHFCDFISPSLNTVYFNLYFYQNFTELIDPYGKNGFRLVKISIGLLNASIYQQAYLNGLEIMEIIGSWDSKYMPSEADNHNVGLIIGLVFGSITLLCIFVSAAIFICKYRKPKTTDMSIWTPSPAIRRGSSHTELTERTTHGSFVPNFHLGLIIPLAEIHFATNNFDGKLLIGKGGFGNVYRGTLRDGTEVAVKRSKPGSGQGFS…
	Eucgr.I00753	MSVNFTNGKLYRNTTWSFKANANARHLVRVHFCDFISPSPNTVHFNLYFYRNFTELIDPYGKNGFRVQAVPFHYDFLVKPGSSGLVKISIGVLNASIYQQAYLNGLEIMEIIGSWDSNYMPSEKDNHNVGLIIALVSGSITLLSIFGFAAIFVCKYRKPKKTDMSVWTPLPAFRGGSKLTEQTTHGSAVPNFHLGLNIPLAEIHFATNNFNGKLLIGSGGFGNVYRGTLRDGTKVAVKWSQPGSGQGFSEFETEITVLSKIRHRHLVSLIGYCTEWLEMILVYEFMEKGSLRDHLYNSDFPFLAWKQRLEICIGAARDLNYLHKGVAGGIIHRDIKSTNILLDENYVAKVADFGLSKLGPLDQSQTHVSTAVKGTFGYFDPEYFMTQQLTEKSDVYSFG…
	Eucgr.I00754	MAINSSNYSRFSSQVLRTVYLINVGGGEVAPGDDFLWRSWVPDSNYIHKPNAAQSRGYEGSVLNYRDDLDKYLASERVYRTAKEMNASAWGLYPDTTWNFKVSANASHLVRVHFCDFISQSPNTVYFNLYINGNFTGYIDSYGVTYRPLAVPFHYDFVVQPGSSGLVNISIGLRNSSATTEQRAYLNGLEIMEIIGSWDSDFAHSEVDNQNKHVGLIIGLVSGSIVLICVSAAIFICKYRKPKRTETWAWSPLPAIGGGSSHSELTEQSTHGSAVPNLHLGLKVPLAEIHFATNNFDGKLLIGKGGFGNVYRGTLRDGTKVAVKRSEPGSGQGFSEFQTEITVLSKIRHRHLVSLIGYCAERSEMILVYEFMEKGSLKDHLYNSDFPCLPWKQRLQICI…
	Eucgr.I00756	MAKLHIHGVHAPTFILFFVSIQYPLLLLTLSSAYTTQTSYFINCGSSNSQNYSNRVFVGDTGSDSISFTKQSTSAQSSSQFSSVLPIYNTARIFRNPSSQYALEGMDRGTHIVRLHFFPFASTSNLSEAVFDVSVDGLTLLSNFQVPSSNGSLVVEEFLLTINTTKFVLYFRPRGSSFAFINALEVFLVPDRFIPGSAPSVGTLAINSSNYSRISSQVLRTVYLINVGGDEVALGDDPLWRSWVPDSNYIHVPNAAQNSPSYGSVLNYQDDLDKYLASERVYRTAKVMNESAWGLYPNTTWNFKVSANASHLYIDPYSVNGFRQSYVPFHYDFVVQPGSSGLVNISIGLLNASDTPSQQAYLNGLEIMEIIGSWDLDFAHSEVDNQNKHVGLIIGLVSG…
	Eucgr.I00757	TSYFINCGSSKSLNYSDRVFVGDTSSDSISFTKQSTSTQSSNQFSTVSEIYDTARIFGSPSSQYVLDVNDKGTHIVRLHFLPFASTRNLSEAVFNVSVRGLTLLSDFQIPGSTNSPVVEEFLLSINSNKFILYFSPQGSSFAFINALEVFLVPDGVIPGSAPISRTVYRINVGGDEVTPVYDPLWRSWDPDDNYIYPPNAAKDTAGYGRNLNYQDGSLDRCLPSERIYLTAKEMNASAWPLHPNTTWGFNVSANVPHLVRAHFCDFISPSLNTVYFNLYIYENFAEFIDPYNKEGFREDAVPFHYDYVVQPGSSGLVNMSIGLLSASETTSQQAYLNGLEIMEILGSWDSHFVPSGGENQNKHISLIIGLVSGSILFLCIFVSAAIFICKHRKPKRTEI…
	Eucgr.I00758	MMNISAWGLYPNTTWNFKVNANASHLVRAHFCDIISPSLNTVYFNLHINGNFTKHIDPYGVNGFRQSAVPFHSDFVVQPGSSGLVNISIGPANASDTVSQQAYLNGLEIMEIIGSWDSDFAHSEVDNQNKHDGLIIGLVSGSIVLICVSAAIFLCKYRKPKRTETWAWLPLPAIGGGSSHSELTEQSTHGSAVPNLHLGLKVPLAEIHFATDNFDGKLLIGKGGFGNVYRGTLRDGTKVAVKRSEPGSGQGFSEFQTEITVLSKIRHRHLVSLIGYCAERSEMILVYEFMEKGSLKDHLYNSDFPCLPWKQRLQICIGAARGLNYLHKGAAGGIIHRDIKSTNILLDENYVAKVADFGLSKSGPLDQSQTHVSTGVKGTFGYLDPEYFKTQQLTEKSDV…
	Eucgr.I00759	MSCARAPFAVELDDKGQIVLSILTKTVLRLGVKRVFAEANSSPPQMGHSSPAKNLLHAHLPMPDSQSQYPLLLLTLSSAYTTQTSYFINCGSSKSQNYSNRVFVGDTGSDSISFTKQSTSAQSSSQFSSVSPIYDTARIFRNPSSQYVLDVIDKGTHIVRLHFFPFASTRNLSEAVFNVSVKGLTLLSNFQTPSRTNSPIVEEFLLSINRNKFVLYFSLQGSSFAFINALEVFLVPDGVVPDSAPRVGISGKSSSNYSGIPSQVLRTVYRINVGGDGVTPVYDSFWRSWDPDDNYTYLPNAAKNTTMYGMMDESAWGLYPNTTWGFNVSANASHLVRAHFCDIISPSPNTVYFNLYIYENFTEYIGKNGIQNPLTPFHYDYVVQPGSSGLVNISIGLLS…
	Eucgr.I00778	MAKLHIIHGVHAPGFILFFVSLQYPLLLLTLSSAYTTQTSYFINCGSRESQNYSKRVFVGDTGSNSISFTKQGTSAQSSSQFSSVSTINDTARIFRNPLSQYVLEGIDRGTHIVRLHFFPFASTINLSEAVFDVSVDGLTLLSNFQVPSSNGSLVVEEFLLSINTTKFVLYFRPRGSSFAFINALEVFLVPDRFIPGSTTSVGTLAISSSNYSRFSSQVLRTVYLINVGGGEVAPGDDPLGRSWVPDSNYIHKPNAAQSRGYEGSVLNYQDDLDRYLASERVYRTAEEMNASAWGLYPNPTWNFKVSANASHLVRAHFCDIISPSLNTVYFNLYINGNFTEFIDPYGVNGFGQSYVPFHYDFVVQPGSSGLVNISIGLNASYTGSQQAYLNGLEIMEII…
	Eucgr.I00779	MAKLHIHGVHAPSFILFFVSLQYPLLLLTLSSAYTTQTSYFINCGSSKSQNYSNRVFVGDTGSDSISFTKQSTSAQSISQFSSVSPIYDTARIFRNPSSQYALEGMDRGTHIVRLHFFPFASTSNLSEAVFDVSVDGLTLVSNFQVPSSNGSLVVEEFLLTINTTKFVLYFRPRGSSFAFINALEVFLVPDRFIPGSAPSVGTLAINSSNYSRISSQVLRTVYLINVGGDEVALGDDPLWRSWVPDSNYIHVPNAAQNSPSYGSVLNYQDDLDKYLASERVYRTAKVMNESAWGLYPNTTWNFKVSANASHLYIDPYSVNGFRQSYVPFHYDFVVQPGSSGLVNISIGLLNASDTPSQQAYLNGLEIMEIIGSWDLDFAHSEVDNQNKHVGLIIGLVSG…
	Eucgr.I00780	MAKLHIIHGVHTPGFILFFVSLQFPLLLTLSSTCTTQTSYFINCGSSKSQNYSNRVFVGDTGSDSISFTKQSTSAQSSSQFSSVSPIYDTARIFRNPSSQYVLDVINKGTHIVRLHFLPFPSTRNLSEAVFNVSVRGLTLLSDFQIPGSTNSPVVEEFLLSINSNKFILYFSPQGSSFAFINALEVFLVPDGVIPGSAPSVGISGKNSGNYSGIPSQVSRTVYRINVGGDEVTPVDDPLWRSWDPDDNYIYPPNAAKDTAGYGRNLNYQDGSLDRCLPSERVYLTAKEMTASAWPLHPNTTWGFKVSANVPHLVRTHFCDFISPSLNTVHFNLYIYENFAEVIDPYNKEGFREDAVPFHYDYVVQPGSSGLVNMSIGLLSASETTSQQAYLNGLEIMEI…
Fragaria vesca	Fvesca.mrna13200	MDNFHFLSLTLLSLLHFSASFTPSDNYLLNCGSSSNASLFNRVFLGDSNSGSGFVSPARSISVTNKSPPQTSPSLYNTARVFTTTSSYSFSIKKIGTHLVRFHFSPFSAQGFDLRSANYTISVNLLVIFTHAHVNGTVIREYIIKSETNVLEIVFSPLGNSGFGYVNAIEVFTAPDDLILDYGVKLVSDNVDEYRNLSSQVLETIHRINVGGSNLTPFNDTLWRFWVPDEEYLVLKSAAKRASTTHVPNYQSGGATREIAPENVYMTAQEMNKDNSTVAEMFNITWKFPVAFGGAPHLVRLHFCDIVSKSLNLLYFDVYINGYAAYRDVDLSVMASNELASPVYIDFVVDSDDSGVIEVSVGPSDISSPMRSNAILNGAEIMRMVNVSNLHAQNVSTAS…
	Fvesca.mrna24016	MALVSSKESDRWNLFPFEEEDDVTQKWVTAIQTLLSLFRIHVHILLLFLLLFSNLHSLSFADNYYINCGSDANVSLTTGQNFVAESKSGSSFSKSNAIADTNQLSASLSALYQTARASSDPFYYEFKVTVGTYLVRLHFLAFFSTSSNLSAAVFDVLDSTKFTLLNNFSAKSSTSSPLIKEFFLRIDSTESFRLYFTPRASSLAFVNAIEFFAVPPDFTNFIPENFTSNNSPLQTIYRVNVGGPSNNDTLWRSWETDDTYLLDPNSAKETSKGILSRNNVGKFDGFVFSNVSVAPDWVYLTAKAMNINASRPANSSNITWSLRVRANARHIVRAHFCDIVGSAPGNVIFNLYSNGNIRKEVGRAPLSSVPFYYDFVVNSSASELINISIRPRNDSAEPN…
	Fvesca.mrna24017	MEFFQKCRTCVPMLLVFLLHFSNLHILSFADDYKINCGSDANVSLIADQNFVGESKSGSSFSKSNTIAHTNQLPALYQTARVYSDPFYYEFKVTTGTYLVRLHFLAFSSTSSNLSAAVFDVLDSTKFILLNNFSAKSSTSSPLIKEFFLRIDSTESFRLYFTPRASSLAFVNAIEFFAVPPDFTNFIPENFTSNNSPLQTIYRVNVGGPLNNDTLWRSWETDDTYLLDPNSAKESKKGTLSRDHVGEINGFVLSNKYVAPDGVYLTAKAMNITASRPANSSNITWSLKVSGNARHIVRAHFCDIVGLATGNILFDLYSNSNFRKEIGWIDLSVPFYYDFVVNSSASELINISIRPRNDSVEKNAFLNGLEILEIMEGKGSIPHVKVPMKNIVAVVVGSV…
Glicine max	Glyma.05G099900	MAILQLHRIQHSVCVLLVFLIHFSSLQFPSHGYTVPDKYFNNCGSDSSASKSGKNYVGESNLKTSFGSSNTERSESQVPSPLYQTAKKFRSEASGYKFNINVAPTCNLSSASFNVSVPGFWLLRNFNGRNDSDNNSAVVKEFFMQITSGSFKITFRPLPSSFAFVNAIELFILPIHLTANQVSPEVCTLGVNDSLLRKWNPDDSYILNTENAKNRSPYLGPIQYRVGNDSDGSNANEYTAPSDVYGTAKEINSSSSSAGNITWALLVDNNADHLLRLHFCDYWSPQNDLKYFDLSIYDTYVMSVNIDNQELPAPYYYDFVVHSDDSGFMKVSIAPDASAPIPNAFLNGLEIMKVIMTSSSVPLDQEPYSNHNSLPVVLGSVIGGLVVVFAVVILGFLWR…
	Glyma.05G100000	MAIAMLHRIQHFLCLILVFLLPFSSLLFPSLGYNVPDKYFINCGSDSNVTVGDKVYVGESNPVARFSRSKTESNESQVPSPLYQTARIFRRESSYEFGIDTNGTYLVRLHFFSFTSRSNLYSARFNISVPGFWLVQKFDARNDTENNADPVKEFFMEITSPTFKIIFRPLPSSFAFVNAIELFLLPLNLISNNVSHFTFSGYMGLTSYRPGLYSRVLETKLRLNVGGQIVTGPDNLLRKWFPDDSYFANPENAKNRSPFMGRIEYHVGDDSDGPYANKFTAPSDVYRTAKEINSSSSSAGNITWALPVDYNTDHLLRLHFCDYWSPQIDHAYINLFIYDTYVMPVNIYDPEVSKELPAPYYFDFVVHSDDSGFMKVSIAPDASARIRDAFLNGLEIMKI…
	Glyma.09G133000	METQKLITHFILLFLLPLLFISCSSAFTTIDNYLISCGSQNNASIFNRIFISDSTSQGSIFLSADKSISLTNQNLPPQSPTLFHTARVFPQHWELQAQRFDLKSANFSVLVDGNLVLRNFKPSNGALLKEFILKIESNLLEIVFRPEGNSGFGFVNAVEVFTAPADFVVDYGARLVGPSGVVEYKNLSSQVLETVHRINVGGVKVTPFNDTLWRTWIPDEEFLVFKDAAKRVGITHTPNYQKGGATREIAPDNVYMTAQEMNKDHSIIASQFNITWNFPVAPGGVRHLVRLHFCDIVSVALNFLYFDVYINGYSAYKDLDLSSLTFHVLASPIYVDFVVDSDESGVIQISVGPSELSSSTRMNAILNGAEIMKLVNVPGSHVVPRKKRLWVLVGSIVGG…
	Glyma.10G231500	MNTQNLIPLIILLLFIPFSVSFSPTDNFLLSCGSYSNASLFNRVFMGDSTNPGSTFLSSDDSISLTYQKPPQNLSTLYHTARVFRSTARYRFNMKKNGTHLVRFHFSPFKAQSTFDLKSAKFNVFVNGVSVLSNFQPPNDVLLKEFILKIESNVLEILFRPVGESGFAFVNALEVFTAPVDFVIDVGARLVGPSGVEEYRNLSSQVLETVHRINVGGLKITPFNDTLWRTWIPDEDYLVFKGAAKPAVSTHTPNYQKGGATREVAPENVYMTAQQMNRENSSLASRFNITWNFPVSPGGGVPHLVRLHFCDIVSPALNLLYFDVYINGYIAYKDLDLSALTIHTLASPVYVDFVTNSVDSGFVQVSVGPSELSSSIRMNAILNGAEIMKMVNDVGTNVV…
	Glyma.16G179600	METQKLIIHFILLLLFISCSSSFTPIDNYLLSCGSQNNASLFNRIFVSDSTSHGSIFLSADKSISLTYQDPPPNLPTLYHTARVFPITGSYRFNMRINGTHLVRFHFSPFKAQGFDLKSANFSVLVDGNLVLRNFKPINGALLKEFILKIESNLLEILFRPEGNSGFGFVNAVEVFTAPADSVIDYGARLVGPSGVVEYKNLSSQVLETVHRINVGGVKVTPFNDTLWRTWIPDEEFLVLKDAAKRVGSTHTINYQKGGATREIAPDNVYMTAQEMNKDHSIIASQFNITWDFPVAPGGVRHLVRLHFCDIVSPALNLLYFDVYINGYYAYKDLDLSSLTVHVLASPFYVDFVVDSNELGVIQISVGPSELSSSARMNAILNGVEIMKLVNVVDSHVVP…
	Glyma.17G166200	MAILKIQHSLCILLVFLIQFSSLQLPSHGYTVPDNYFINCGSDSTISENGKNYVRESILKTSFGSSNTERSESQVPSPLYQTARIFRSESSYEFSIDTNGTYLVRLHFFAFSSPSNLSSARFNVSVPGFWLLQNSDVRNYTNNNSALVKEFYMQISPPSFRITFRPLPSSFAFVNAIELFILPLHLISNIVSRFTYSANIGSLNSYSGLYSRVLETKHRLNVGGQRVNDSLLRNWNPDDSYISNKENAKNRSPYPGQILYRVDDDHDGPNANKFTAPSDVYGTAREINNSSASARNITWALPVDNNTDHLLRLHFCDYWNPQSGLTYFDLSIYDTHVMSVNDYNDTDVSKELPAPYYYDFVVRSDSSGFMKVSIEPDASASIPNAFLNGLEIMKVIETS…
	Glyma.20G162300	MSFPQSLILTSHSSRNQTSLSSMNTQNLIPFILLLFIPFSVSFSTTDNFLLSCGSHSNASLFNRVFVGDSTDSGSTFLSSGDSISLTYQKPPQNLPTLYHTARLFRSTGRYRFNMKKNGTHLVRFHFSPFKAQSFDLKSAKFNVSVNGVSVLSNFQPPNDVLLKEFILKIVSNVLEILFRPVGDSGFAFVNALEVFTAPVDFVIDFGARLVGPSGVEEYRSLSSQVLETVHRINVGGLKITPFNDTLWRTWIPDEDYLVFKGAAKPAVSTHTPNYQKGGATREIAPENVYMTAQQMNRENSSLASRFNITWNFPVSPGGVPHLVRLHFCDIVSPALNLLYFDVYINGYIAYKDLDLSALAIHTLASPVYVDFVTNSDDTGFVQVSVGPSELSSSIRMNA…
Gossypium raimondii	Graimondi003G027400	MENLIIIFLFFLPFSSAYTRPNEHFINCGSDFNFTGNDDRNFVAIVLRVHNQNKRHLLSSGFELLSNFSVKNSPAGSPVIKEFLVNIDEGRFKINFIPSQGSNIAFVNAIEVFLAPESFVPDTAPLAGRRRGSFDGLRSRVLHTVYRINVGGATITTDEDTLWRNWIPDDQFLSDPTSAKNSSFFSGEPAYTSGRANEYTAPSLVYKTAKELNVEDNTSRQFFNITWSFNVSKSSRHFVRFHFNDIVSSSIDSVKFDLYIYDKFDKLVYPYNETGQLEVPFYFDFVVDSDKSGVMNVSVGPRNDSENQMAFLNGIEIMEFMKESSFVVPEERSKKRTNLVPIVGSVVGAVVFVVGFIVAMVMFLKCRKRKPLSEKTSNMSPLDLALRISYYEIEQATKN…
	Graimondi007G117300	MLSNFHTKKVEMNYLNFLYSVSRCLLPSILTYTCLLYHLTPLMEKLQNLLLLQLLLLLSLSSAYTPPDKYFINCGSNSNVSGSGGRNFVGDLNSGVSFFVGQSSPVPYANPSSSQLYQSARIYRRPSFYEFVINESGTYFVRLHFFVSSSDSNLATAKFNVSASGFWLLSDFTLKNSISSPVIKDFLVTINVKRFRIYFIPSHGSNLAFVNAIEVFLTPEDFIPDTASRVTPAGSRISFDGLPSQVLHTLFRINVGGLTLTPENDTLWRNWIPDDSFLLNPMAARNSDFFPDSPNYREGGATEYTAPSPVYRTAKEMNIDESRQLNFFNVTWSFNVSKSSSHFVRVHFCDIISVSLNVTIFDLYIYNKFSVRINPYDKMGQLATPFYYDFVVDSDESGI…
	Graimondi007G117400	MFHLRNKTALSHTTGRHQKHHLCIKLQEFFGSSLHMSSKSILMALTCSTITKEFILSIPIGKFLIYFVPQGSSFAFINAIEVFPAPPDFISDEPTQISRTGNSNDYKGLLSQALQTIHRINVGGPTLTPDNDTLLRTWLPDDSYLTNSGIAKNSEVFSGRPNYDLVTDFIAPDLVYRTSKEMASNDSNITWSYDVTRDARHLIRVHFCDVISVSQNVLSFFLYINSNFSQNINPYREVVKLETPFFMDFVVDSDDSGFINISIGPDSNSLVQNAFLNGVEIMEMMGKSNLVPVTHKSNNMSPFIIVGVVLGGLVLVCIFGGLLFIGLRRRKPKPVETSEWSPLPIFKGSSHGKSKTPSKEGTITASPVPNLNLGLRIPLDEIKLATNNFDKKLQIVKGG…
	Graimondi007G218600	MEKLQNLLLQLLLLLPFSSAYTPPHQYFINCGSNSNVSGSGGRKFVGDLNSGVSFFVGQSSPVPHANPSSSQLYQSARIYRHPFFYEFVINENGTYFVRLHFFVSSSDSNLATAKFNVSASGFWLLSNFALRNSISSPIIKEFLVTINEKRFRICFIPSQGSNLAFVNAIEVFLAPEDFIPDTASLVTPAGSRISFDGLSSQVLHTLFRINVGGSTLTPINDTLWRNWIPDDSFLLNPMTARNSDFFSDSPNYREGGATEYTAPDPVYKTAKEMNIDESRQLNFFNVTWSFNVSKSSSHFVRVHFCDIISVSLNVIIFDLYIYNKFSARINPYDKMGQLAAPFYYDFVVDSDESGIMNISIGPRANSPNQTAFLNGLEIMELMKKSDFVSCPGNLESNR…
	Graimondi007G218700	MVGTGEAQLKTVLINCGTNSGVDVDGRRWVGDLAANNNLTISPAPVADPAAMSGNTSLGPIYGSARVFSGGLNYTFQQVQGDYFLRLHFCPFALDNHNVNESVFGVAANGLGLLSQYSVSTDIATKNMELQRSGSNISSYLIKEFFLSISSNELVVEFLPLKGSFGFVNGLELVASEDSLFAGAISKVGGNSANLNVSGRGMETMYRLNVGGSQINPSEDPDLQRTWEVDTGYMTNVDAGSQIRNNSNITYASSNDSSVAPLLVYETARTMSNNQVLEKRFNMSWKVTVDPGFDYLIRLHFCELLFGQPNQRNFRIYVNNRTAADNFDIYARAGGKNRAYHQDYLDAVSSRVNTLWIQLGPDTATGASGTDALLNGLEIYKLSRNGNLAYVGASNPAKN…
	Graimondi007G218900	MLNSLMVMFSLLPLLLFCSLFLLSPAEPAAVDDTYTLPYEYFINCGSKSRVTFGIRNFTQDRNLGPFSCKGSKPVRDTKSSAYTHLLYQTARIFRHPWPYKLRISRSGTYLVRLHFFAFSSSSIILTDAVFNVTAKAESADADASAPWFLLLSKFKMKNSNEPPVVKEFLLRIGAGEFVIYFVPSGISCLAFVNAIEVFLAPTGFIPDNAVRINSSGIKGNYSGLLSKLLQKIYRINVGGPNVTEKTDTLMRHWIADDQFLLLPGSAENKQISYDQLEFERGANGSTKYIAPEDVYGTAKELNPKFSNITWRFKVGENARYFVRAHFCDFINPSLSYPGLNLCINEKFCEWISPNEAVNQLTAPFYADFVVASGKTGNIDITVGPHINGTSETAFLNGL…
	Graimondi007G219000	MEKLLFLYLLLPLFLTLQFYPVPILSHPYNFPDKFFINCGSGSSLPQCGNRKFVGDKNPNSFSVEISKYVQDTNQSTTELSLYKATRFYRCPFSYEFDITDKGLHAVRLHFFPFLSNKANLADALFNVSASNKSLVSNLSFRNITSFPLIKDFLVPINSASFRIYFIPAFRTSFAFVNAIEVFRVPNLKDNRIHVTSTGNKGPFKGLTFQVLRTVMRVNVGGQSISDQSAAASVWLADDDYIFIGNSSKRCTYLQNGKVNYVDEEIPNENFTLASENLVPKAVYMSCRKVILNDGQASNSTNITWHFKVSKNARHLVRAHFCDIIAPGVNTVYFGLFIYSKYKQEISPNEDSGFTAIPFYYDFVVDSGDSDFIGISVVLGEELATDIYAYLSGLEIMEF…
	Graimondi008G078800	MKIQARYSKSTEDKLHEPLILLLFLVLFSSYQLPSSAYTLPDKYFINCGSNINLSITSRTYVGDMNPGLVSFTKQNSYFTNNKQASKTSPALYRTARIFRQKSSYVFKIDRNGPYLVRLHFFGSKKLSAAVFDVLVPGFLLLHNFKLQNSSNTAVIKEFILSIPVSNFSIDFVPQGPSFAFVNAIEVFSAPPGFINDDDKNGYKGILSQPLQTIHRINVGGHTLTPKNDTLLRKWLPDDSYLYHADAAKGSRVLPVKPTYLAPFNQFIAPDLVYMTAREMNISTTSMHLVRVHFCDIVSSSPSSYLSQEIDPYKRMGRLATPFFVDFVVDSDDSGLMNISIGPDSSSSVKNAFLNGVEIMEMMRESEFVKPKQKSVFVIVGPFLGGLVLVCIFGGSAPS…
	Graimondi008G078900	MGNLWFLNLLLPLFLLQLFPILVVSEPYVFPEKYFINCGSHSSLPLGSRKFVGDMNPNSFSVANGKPVKDSSQQSSSDLGLYQTARFSGHPFSYDLDITDKGLYVVRLHFFPFPNLADALFNVSASSKSLLSNFSVRNTTSVPVIKDFLVPISSSKFRIFFIPAHQSSFAFVNAIEVFLVPSLRDNRTHLSSAGRKGLYQGLPSQLLRTLHRVAFGSPSPSTNDLTVVASEWVADDDYIVVRNWAKNYNYQSTIKLHYDDEYMETDTYTAASKNFIPDRVYMGCKTVNLNDGQSSKSTNITWHFNVSRNAQHLVRFHFCDILSKSANTVNFSLFIYNNFSQQIDPYQYSVNTAAPFYNEFVVDSGECDFISVSIVPWEDSIERFAYLNGLEIMEFITQP…
	Graimondi008G275200	MAKSSFFKTILSSSKLPSMATQSLYLFSLTLLSLLYLAKPFVPTNQFLLNCGSHANASLFNRVFVYDSANPSSVSLSADRSVSVTDRNPSPNSPILYRTARVFTAESSYKFIVKKNGTGTHFVRLHFSPFRARNFDLGSAKFNVVANGFLLVRGFSVSNTVLKEYILEIDGEFLEITFSPVSDSGFAFVNAIEVFTAPKDFIIDDGARLVNNNGIENYKNLTSQVLETVHRINVGGLKLTPFNDTLWRTWIPDDGFLVFKTAAKQAVTTHVPNYQTGGASPEIAPANVYMTAQQMNRDNLTLNGIFNVTWDFPVGSFGASYLVRLHFCDIVSPALNQLYFNVYINDYAAYRDLDLSMLTFHVLSSPVYLDFVVDSEDSGVIRVSVGPSDLSTPSRINAI…
Kalanchoe laxiflora	Kalax.0039s0063	MDRRLALRLALILLCLIRLSTSYELPAEYFINCGSANATDLYGQSYAPDSNFDSQGQIAVSVRGAESDTPVLYQTARFHTRPFSYRFHMTQNATLFLLRLHFHAFSTSTVQLSRAVFRVSVSGAALLANFSAAPDSTVIEEFLLPIGHGGGADDSVLRVDFTPGSSLAFINVIEAFAAPDNLVPTSTPLDLVTRKSSPVNAKLDRNMLRKLYRLNMGEGRLTPQNDTLNRYWEPDDAYLLIRDAAKSSKFRSAKPVWNSTLSDQFIAPDLLYQTAKELNLSGDRLSNSFNATWRFAVARNARYFVRAHFCDIVGASNNAIKFNMFINGYYGREVIPWRITYDFAVPFHIDFVVESDESGVMSVSIGPWSDPPTMPQMNTAFINGLEILELMGIAPGFGG…
	Kalax.0043s0108	MHFSPSKPLDFHLSSSTNFVVYVNGNLTFSNSADLRTTSVIVKEYILLLTATVVHFRFVPASKSDFPYVNAIELFSAPDDLILQDGAKSVGLAGVDDYPNLSSRILETLYRINVGGSKLTPFNDTVWRTWVNDEEYLVLPSAAKRVATSHIPNYQGGGASRLVAPDHVYMTAQEMNMDNLTEARFNITWEFPVGSTGQEHLVRLHFCDIVSPSLNQLYFNVYINGFLGYRDLDLSALTTHMLASPYYLDFVTESDDKDAIRVTVGPSDLSSMLKVNAILNGVEVMKLTSPVSLAPKTYRKDIWILVGSVLGVFGALTVVLMFVMGLKCLKRKQKLRHTESIGWTPLRVYEGSSHSRMSLKTTLASPWPAGYLAIKIPFKEIQSATNNFDSELIIGSGGF…
	Kalax.0498s0005	MKLCFPLHFLCLFCFLAAPQTSSFTPVDNYLINCGSDDNVTVDNRLFVGDTHLSHPRASFPLTYPDASSPLYRTARLFSSVAASAYTFSIRRSGYHFLRMHFSPSKPLDFHLSSSANFAVYVNGNLTFSNSADLRTTSVIVKEYILLLTTTVVHFRFVPASKSDFPYVNAIELFSAPDDLILQDGAKSVGLAGVDDYSNLSSRILETLYRINVGGSKLTPFNDTIWRTWVNDEEYLVLHSAAKRVATSHIPNYQGGGASRLVAPDHVYMTAQEMNMDNLTDARFNITWEFPVGSTGREHLVRLHFCDIVSSSLNQLYFNVYINGFLGYRDLDLSALTTHMLASPYYLDFVTESDDKDAIRVTVGPSDLSSTLKVNAILNGVEVMKLTSPVSLAAKTYRK…
Kalanchoe fedtshenkoi	Kfed0033s0267	MDRRLALRLALILLCLIRLSTSYELPAEYFINCGSANATDLYGQSYAPDSNFDSQGQSAVSVRGAESDTPVLYQTARFHTRPFSYRFHMTQNATLFLLRLHFHAFSTSTVQLSRAVFRVSVSGAALLANFSAAPDSTVIEEFLLPIGHGGGADDSVLRVDFTPGSSLAFINVIEAFAAPDNLVPTSTPLDLVTRKSSPVNAKLDRNMLRKLYRLNMGEGRLTPQNDTLNRYWEPDDAYLLIRDAAKSSKFRSAKPVWNSTLSDQFIAPDLLYQTAKELNLSGDRLSNSFNATWRFAVARNARYFVRAHFCDIVGASNNAIKFNMFINGYYGREVIPWRITYDFAVPFHIDFVVESDESGVMSVSIGPWSDPPTMPQMNTAFINGLEILELMGIAPGFGG…
	Kfed0515s0021	MHFSPSKPLDFHLSSSANFVVYVNGNLTFSNSADLRTTSVIVKEYILLLTATVVHFRFVPASKSDFPYVNAIELFSAPDDLILQDGAKSVGLAGVDDYPNLSSRILETLYRINVGGSKLTPFNDTVWRTWVNDEEYLVLPSAAKRVATTHIPNYQGGGASRLVAPDHVYMTAQEMNMDNLTDARFNITWEFPVGSTGQEHLVRLHFCDIVSSSLNQLYFNVYINGFLGYRDLDLSALTTHMLASPYYLDFVTESDDKDAIRVTVGPSDLSSTLKVNAILNGVEVMKLTSPVSLAPKTYRKDIWILVGSVLGVFGALTVVLMFVMGLKCLKRKQKPRHTESIGWTPLRVYEGSSHSRMSLKTTLASPWPAGYLAIKIPFKEIQSATNNFDSEHIIGSGGF…
Lotus japonicus	Lj0g3v0151929	MATLQFQRIQHSLFLLTFLLQFSSLQFPSLGYNLPDNYFINCGSTADVTDTETRRVYAGESNPAYPKTTFRSTTVAENSVSPAPPSPLYQTARIFRSNSSYKFNTETNRTYLLRLHFFAFTSPENLSAARFNVSVPGFWLLPNFNAGNTTTSASVKEYFLKITSKTFRITFRPIGSSFAFVNAIELFVLPLHLISNTVSRFTPGTATANQGLSPYTGGLLSRVLETKHRVNVGGENVTRDTDNLLRNWSPDDGLLSVRRNAQPKSFSNQIKYRVDDDSDGPNSSQYTAPNDVYRTARFINYSSGGDLNITWSVPVEKSEDHLVRLHFCDIFNIGKNGLSIFQLMIYDNLVSNANDGVNVLSELQSPYYYDFVVRSDDSGLMKISVMVNATQIDPIAFLN…
	Lj2g3v0322770	MDTQKLILLLILLLFTPCSFSSFTPTDNYLLSCGSQTNASLFNQFFMGDSTNQGSVFLSADKSISLTNQNPPPNSPTLYHTARVFTTTGSYRFSMRKNGTNFVRFHFSTFKAPGFEFDLKSANFSVLVDGNLVLSNFKPNNGSILIKEFVLKVESNLLEIVFRPAGNSGFGFVNAVEVFSAPEDFIIDYGARLVGPSDVQEYKNLSSQVLETVHRINVGGVKLTPFNDTLWRTWIPDEDYLVLKDAAKRVVSTHTPNYQTGGANREIAPDNVYMTAREMDRDNSIIASQFNITWNFPVVPGGVRHLVRLHFCDIVSPALNLLYFDVYINGYSAYKDLDLSSLTFHTLASPVYVDFVADSDDSGVMQISVGPSDLSSYVRMNAILNGAEIMQLVNAVDSS…
	Lj2g3v1902230	MDFPHPDTHTLQESKSSSHMESQKRTPLILMLLLFMPFSAPFTPSDNFLLNCGSHTNASFFNRVFISDSTNPGSSFLSADDSISLTNQNSPPNLPVLYHTARVFTSTEKYRFSMKRNGTHLVRFHFFPFKASSFDLKSAKFSVLVNGVSVLSEFRPPNDVLLKEFILKIESNLLEILFRPVGNSGFGFVNALEVFTAPVDFIIDYGTRFIGPSGVEEYRNLSSQVLETVHRINVGGLKITPFNDTLWRTWIPDEDYLVVKDAAKAAVSTHIPNFQKGGATREIAPEYVYMTAQQMNKENTILASRFNLTWNFPVTPGGVPYLIRLHFCDIVSPSLNLLYFDVYINRYSAYKDLDLSTLTIHELASPVYVDFVTNSDDSGVIEVSVGPSDLSSTIRMNAI…
	Lj5g3v1988700	MDFPHPDTHTLQESKSSSHMESQKLTPLILMLLLFMPFSASFTPSDNFLLNCGSHTNASFFNRVFISDSTNPGSSFLSADDSISLTNQNSPPNLPVLYHTARVFTSTEKYRFSMKRNGTHLVRFHFFPFKASSFDLKSAKFSVLVNGVSVLSEFRPPNDVLLKEFILKIESNLLEILFRPVGNSGFGFVNALEVFTAPVDFIIDYGTRFIGPSGVEEYRNLSSQVLETVHRINVGGLKITPFNDTLWRTWIPDEDYLVVKDAAKAAVSTHIPNFQKGGATREIAPEYVYMTAQQMNKENTILASRFNLTWNFPVTPGGVPYLIRLHFCDIVSPSLNLLYFDVYINRYSAYKDLDLSTLTIHELASPVYVDFVTNSDDSGVIEVSVGPSDLSSTIRMNAI…
Linum usitatissimum	Lus10010443	MEKPNSNCYTLLYLLPIYLQFLCFFSLPSSSVAADSSTNRLRINCGSASTVDDANYGTFTGDKSHKFFRISEGSNTATATPAGTNNSLYQTARIFSQPSRYTLEVAPNSPYYLLRLHFAAFYTQSANLYAAVFHVSTSSKALLRNFSTPNSTVLVSEFYVPVANSSEFRIYFIPAETNTSSSSLSSPLAFVNAIEFLRLPDANLFAHHSQSQAFHTLYRVDVGGGGGQDDNENSLRRQWSPDKDYYATPSVGTSRNKSMGARPAYDEDLAPLFILRSCRSETSEINGPNPSNLTWRFQVKRNSKQFVRLYFFNCVGSSPEEFNIYINDFKEPRDDVFTDPQRQEYVVDSGGSEYVNISISPQKAEDMKKSAYLSALEIMEFLPNTTVNDSDIHDENLTY…
	Lus10012101	MEKPSSNHYSLLYLLLPIYLQFLCFFSLPSSSHAADSPPTHLRINCGSPSDVDDANYGAFTADKSPKFFRISEGSNTATATPAGTTTSLYQTARFFRQHSRYTFEVAPNSTYYLLRLHFAAFYTQSANLYAAVFNVSTSNKALLRNFSPSNSTVVVSEFYVPVANSSEFKIYFIPAETNNTSSPSSPPLAFVNAIEFLRLPPNLLADNQSQAFRTLYRVDIGGGGGRDDYINNLGRQWSPDKDFYTTPSDDTSKNKSMGPSPDLDEDLPPLSILKSCRFENSAVVGPKPSNLTWRFQVKRNSKQFVRLYFFNCEGDGPADFNIYISNLIKSRVATFKEPDYQEYVTDSDSSGYLNISIIPEIPTDDGMNKTAYLNALEIMEFLPNTTVNDSDFVDEIHQ…
	Lus10027509	MELKFFYFFFVFFTLFTLSSSFVPADNYLLNCGSTTSASVYNRLFLADSDFLLAGGKKSTSLTNQTPSSSLTTNSLYATARVFTAASAGYKFNIKQNGTHLVRFHFSPFPSQSFNLSASKFTVLVNGEPVLRDFGAVNLVIKEYILRIDGEELQIQFRPGSGGSEFGFVNAIEVFSAPKGLIIDEGVRLVGDRIGDFENLSSNVLETIHRVNVGGSKVTPFNDTLWRNWITDDEFLVLESAAKKVSSTHTPNYQEGGATRDSAPDSVYMTARSMNRENATVGAKFNVSWTFPVSSSGVQHLIRLHFCDIVSTGLNQLYFNVYINDYEVYKDLDLSSLTFHMLASPMWVDFVADSDESGDVRVSVGPSDLSSSSKVNAILNGVEIMKMVNLAGFSGRKKR…
	Lus10039274	MELKFFFFCFLFFTLFTLSSSFVPADNYLLNCGSTTPASINNRLFLADSDFLLSGGKKSTSLTNQTLSSETTNSLYATARVFTAASSGYKFNIKQNGTHFVRFHFSPFPSKSFNLSASKFTVMVNGESVLRDFGAENLVIKEYILRIDGEELRIQFRPGSGGSEFGFVNAIEVFSAPKGLIIDEGVRLVGDKIGDFENLSSNVLETVHRVNVGGSKVTPFNDTLWRNWITDDEFLVLESAAKKVSSTHTPNYQEGGATRDSAPDSVYMTARSMNRENATVGAKFNVSWTFPVGSSGVQHLIRLHFCDIVSSGLNQLYFNVYINDYEGYKDLDLSSLTFHMLASPMYVDFVADSDGSGDVRVSVGPSDLSSSSKVNAILNGVEIMKMVNLAGFSGRKKRM…
Musa acuminata	Macuminata11P02820	MDLRILAFLLPLFLPSALFVSTTAFNPDTSHYLNCGSAPGIVITTDVPSRNFTDDSPFLSDSAKYPSLSNPSVAASSSSLYSTARVFTSSASYRFTINTHGTYVLRLHFFPFSGNSYNLSSARFGVNALQRGVVLLEDFSAPISTAPTIKEYFLWVDSDELVVTFAPSPSSSLAFVNAVETVHRINMGGPRVNDSLWRTWIADDEYLLNEVASLSNHTDPDKITYQQNESDDVAPRTVYSTARTMNISSSLRANPSFNFNVTFYLYVGNLRVKEIRASDRVQFLAQAFYIDCDLEVPSSRTINISIGRDVDRTTALNANAILNGLEIFKEIDGTSNLLSNSSNGRRRSKPLPLLPNESWSPFRETPRGNSVGRSSKSTEGTALAASLRVNLGLYIPLLD…
Manihot esculenta	Manes.06G151900	METKTLYFLSLVIISLISSSTPFTPADNYLLNCGSATNTSLDNRVFVSDASRPGWFFLSADRSVSLTDQNPSPNSPALYRTARVFTTPSSYKFNIKKNGTHLVRFHFSPFAAKGFNLSTAKFSVVVNGNMMMRDFSTQVVVLKEYIMKIDDETLDIWLRPVDETGFGFVSAIEVFSAPNDFIVDYGAKLVSADGIEEYKNLSLHVLETVHRINVGGSKLTPFNDTLWRTWIPDDDFLVLKAAAKRAATTHTPNYQSGGASPEIAPDNVYMTAQQMNKDNATLGARFNITWDFPVGLSGVRHLVRLHFCDIISTSLNQLYFDVYVNDYSAYKDLDLSTLTFHMLSSPVYIDFIADSNHLGAVRVSVGPSDISTSLKVNAILNGVEIMKMVNVLDSRSGYK…
	Manes.08G060800	MANFHLQAILYPLFLIQFLAFLLLQSSTHGLATNYFINCGSESSVRLDDGREFVGDENSDSFSPGSGVSISNSSVLPQNTSLLYQTAIVYKKLSSYDLKNIADSGTYIVRLHFLPFNSKTVNLSDALFNVSTSSKFLLLSNFSVKNTTHLPVIKEFFLIMNSGKFSIYFIPATKTSFAFVNAMEVILLPQNFTMDEHVNAVPALQTLYRIDVGQVGNIDDPLWKKWEGDDQYLLPGSSAKNFSSSSSLKLRQEPKAVEDMAPDLVYKTCKEVSTGNITWRFYVQKQATHLVRLHFCDIVSLSPGLWKIDLYIYTKLMQSIDSEKSYISLATPYIRDLVVQSDDSGYINFSIGINDESSEKVAFLNGLEILEILTNTSIHQSSKHHDLVIGFSVGGAVLI…
	Manes.09G004400	MKSSLSPFTLLLDDILQLGCTVRLNDCHSSSSELLLLLLMHIRLRALSLHSLYKDQISMAKFLYHLLLIKFLYLLLLSSSAYTSATNYSINCGSESTVSLLDDRTFVGDENSDSFSAGNGVSISSASVLPADKFRIYFKPDTETSFAFVNALEVLILPNDFIKDEYAVAVPPLGTVNGTFLLSNAFQTLYRIDVGQDARISNDPFWRDWVGDDPYLIPGSSAKNCTFYSGKLNQAPGAVEDIAPDLVYKTCKEVSMDNGGASNFSNITWSFNVRKKAKLLVRLHFCDTFSVSPGTLKFDLYIYTKFNWVIDPSNVTAGTLAAPIFWDCVLESDDSGYVNFSIGPNVDSEKKDAFLHGLEIMEFLMTNTSMDLDHLRFGHRSKRLNLVIGLSVGGVGLIS…
	Manes.12G114600	MEMLHIHNKLSPLFLLFIYLLSFSSVHSTNPVKYFINCGSDSSVNVSGRTFVGDINSNSSFTSGYSEAIYSSSPLPNTSSLYQTAGLYRQKSQYELSITKHGTYLVRLHFFVFKSQGIKLTDALFDVSTSNFLLLSNFRAQNSFPVIKEFFLTINEGKLEIQFLPSSFAFINAIEVILLPSDFIMDNDTAVRPVKTKSGFYYDLLPEALQTIHRINVGGPEQDDDYVISSTSAKTCAFFNGTYGETLEASEYFAPDIVYRTCKEVKDNSKEADLLKITWRFSVRNNTRHFVRFHFCNNIGAVFEFNLYIDGEKTENINTFNYPNFYDLVVDSEDSGYIKISVGPDDYIDKTAYLNGLEIMEFVMNKSLVVSLEGQPNKSIFVVAGPIIGVLALICILAV…
	Manes.12G114700	MSLKSVALVLICIAGNSGKNYVDILSEALQTIHRINVGGSNLTPENDTLWRFWVPDDSYLYMPATAKNSTFHSDKPNYLQGMSEYIAPDLVYQTAKEMNINSGRLANNFNVTWSFSVSKNARHFVRVHFCDIISPTLGVIDFNLFIYSRFSIVIDPYDRIGHLAAPFYLDFVVDSDDSGLMNFSIGPRADSDIKTAFLNGLEIMQIVGESGSESRTNAPNKTRIFIIVGSIVGGLGLICILAVVVGLCLRCRKPKTVENWEWSPVPLHRGGSSHNRMAEGSVIGSRVPDLNLGLKISFAEIQFVTNNFDAKMIVGKGGFGHVFRGTLRNGIKVAVKRSQPGSGQGLPEFQTEIMVLSKIRHRHLVSLIGYCDEMSEMILVYEFMENGTLRDHLYNSALP…
	Manes.13G117700	MIVHHHLYLFFPLPDADYLPPSEKKKQHLLPISMEKLQPWQTLFNLFTILTIQFCCLSLPSSGYTPPDKYFINCGSESPVSPENGRSFVGDLSYCKVDSSKVVKDSSQSENTSLYQTARVFDKSSLCHFDIDERGTYIVRLHFFAFSSGDANLSSALFNVHASGFILLSNFSVSLSNSPIIKEFLLTIDSGNFVIDFIPSRKSSLAFINAIEVFLAPESFIPDDATQITAAESKGNFSGLLSQGLHTIHRINVGGSKLTADNDSLWRNWIPDDNFLTYPETAKNSSFFQGPLVVGLQNTEFIASSFVYKTAKELKQTNFSNITWGFNVRKNSQHLVRVHFCDIISTQLGAVQFTFHIYSNFSKNINSYYITGLNASPFYFDFVVKSDNSGFINVSVHQR…
Malus domestica	Mdomestica0000297560	MTCLNLRLKISFAQLQQPTNNFDTISYRCGGFGNXYKGTLSDGRIVIVKRGKQHEHSSGQGLLEFEIEIMVLYRIRHRRLVSLIGYCDEXSEMILVYEFMEKGTLXEHLYESNLPRLTWRQRLEICIGAAKGLHYLHKGGAEGIIHRDVKSTNILLDAKCVAKVXDFGLSRSGPLDETHVXTNVKGTFGXLDPEYIMTQQLTEKSDVYSFGVVLLEVLCARPALDRNLPREQINLAEWGMNCKKNGLLEQIVDSSLKEDAYDRPTMGDVLWDLEYALQLQQTAKHKEPHEDSTINASSEFILPNVQRFASHSSTVNQDDMTLYGVDELDTAANEPTTRFYYDFVVNSDESELIXVSSTTFSVPSLPTSIIYMVTQTELHSLNTCRIQQLHQIFMENLRI…
	Mdomestica0000319483	MTCLNLRLKISFAQLQQPTNNFDTISXRCGGFGNXYKGTLSDGRIVIVKRGKQHEHSSGQGLLEFEIEIMVLYRIRHRRLVSLIGYCDEXSEMILVYEFMEKGTLXEHLYESNLPRLTWRQRLEICIGAAKGLHYLHKGGAEGIIHRDVKSTNILLDAKCVAKVXDFGLSRSGPLDETHVRTNVKGTFGCLDPEYIMTQQLTEKSDVYSFGVVLLEVLCARPALDRNLPREQINLAEWGMNCKKNGLLEQIVDSSLKEDAYDRPTMGDVLWDLEYALQLQQTAKHKEPHEDSTINASSEFILPNVQRFASHSSTVNQDDMTLYGVDELDTAANEPTTRFYYDFVVNSDESELIXSTTFSVPSLPTSIIYMVTQTELHSLNTCRIQQLHQIFMENLRIRK…
	Mdomestica0000642889	MVTQIELHSLNTCKXQQLHQIFMENLPIRKTPPPLFSVLVFLLHFSSLHFPSLAYDTPDKYFINCGSNANAXFNXHVFTADXFXPKAXSXINGGXQSNLXLTARIFXQESYYKFDITENGTYYVRLHFXAFASSSSNLSAAIFDVSAFPNNSNSGFMLLKNFTAKNSSGNSTIHEFFLGIDPGSXRIYFTPRGLSFAFVNAIEVFLAPANFSPXNYPSSSPLVLHTIYRVNVGGXELGPDXDXLWRNWXPDDXYLLXSNPVGEVGPXQXPXYXXXXNDGFVAAANXFIAPDLVYETAKVMNNGSRNPSTXFNITWSFNVRRNAKHLVRAHFCDLVGQAADIVFNLYSNGNFIKNVNNSVFVNPIPYYYDFVVESKESELINISIGPNVEKTSTNNSFLN…
	Mdomestica0000742436	MDAVNLHFLSLTLLSLLHFSASFTPSDNYLINCGSPSNASVFNRVFSADPYEPGAAGSISLTDRNPPPSSPALYRTARVFTRASSYTFSIKKSGTHLVRFHFSPFVAQGFDLKAANFSVSVDGFVLLRELHVRDSVIREFVMRIDADVVEIVFAPVGDSGFCYVNAIEVFTAPEDLVLDYGAKLVGANVVEYKNLSSQVLETLYRINVGGSKLTPFNDTLWRDWVPDVDYLVLKSAAKRASTTHTPNYQGGGATREIAPDNVYMTAQEMNTDKAITGAKFNLTWKFPVNTNSGHLVRLHFCDIVSPALNLLYFNVYINGYAAYRDVDLSVLATNVLASPVYIDFVVDSDSSGMIDISVGPSDLSGSMRINAILNGAEIMKMVNASNLRAGTGRKKRSIW…
	Mdomestica0000852480	MGTMNFHFLSLTILSLLHFSASFTPLDNYLFNCGSSTNASVFNRVFSADPYKSGRGSISLADQNPPPNSPVLYRTARVFTRASSYTFSIKKSGIHLVRFHFSPFVAQGFDLKAANFSVSVNGFALLRELHVRESVIREFVIKFDAHVVEILFAPVGNSGFCYVNAIEVFTAPEDLVVDYGAKFVGANVVEYKNLSSQVLETLYRINVGGSKLTPFNDTLWRDWVPDVDYLVLESAAKCASTTDTPNYQRGGATREIAPDNVYMTAQEMNTDKAITGARFNLTWKFPVDTNSGHLVRLHFCDIVSSALNLLYFNVYINGYAAYRDVDLSVMAANVLASPVYIDFVVDSDGSGIIEISVGPSDLSSSVRINAILNGAEIMRMVNVSNLWAGTGRKKRSIWI…
Medicago truncatula	Medtr1g100110	MSFPHKLQQLKRPNPSFMETQNLILFILLFFLPCSFSFVPIDNYLINCGSHSNASLFNRLFMSDSTNPGSNFLSSDDSISLTNKNPSPNLQTLYHTARVFITTGRYRFNMKKNGTHLIRFHFFPFKDQSFDLKSAKFSVLVNGISILSQFKPPDDVMVKEFILKIESNLLQVLFRPFKSGFGYVNAVEVFTAPEDFVIDYGTRLVGPSGVEEYRNLSSQVLETVHRINVGGMKITPFNDTLWRTWIPDEDYLVFKEAAKHAVSTHTPDYQKGGATPEIAPENVYMTAQQMNRENSSLASRFNITWNFPVARDGVSHLIRLHFCDIVSTSLNLLYFDVYINGYIAYKDLDLSALTFHTLASPVYVDFVANSDDSSVIQISVGPSDLSSSIRINAILNGAE…
	Medtr4g095012	MTIQQSIILLIFLLQFSSLYFPSIGYNEHGYFISCGSHNNVTNESNKVYIGESQHHIYPITSFSKSSIETNQSSVPSSLYQTARIFRSESWYEFKTIPNNTYMVRFHFLSFSTPTKLSTAKFTVSVPGFILLQNFNAENTTNSPLVKEYYVQIIRKRFKITFTPQKSSLAFVNAIELFVLPVHLIPDSVLRFTYKESSSPGLSNYSGGLNSQRALETKHRLNVGGDNVTREADTLSREWLRDDRYITNPQNAKIGSFGDIKHAANDESDGPNSSIYIGPDIVYKTGQESANGSKGLNISWSVPVQKTVDHFLRLHFCDIFSDRQSALTTFNLFIYDSYVVYINNDTSLSIQMPYYYDFVVQSDGSGMLKVTVVPITDTNKSAIPNAFLNGLELMEVIEQ…
	Medtr4g095032	MAVQHTIILLAFLLQFASLQFPSLGYDHQDTYFINCGSDIDVNENNNLYIGESNPTYPKTSFRKSSKVTSQSPVFSPLYQTARIFHSESSYEFSTIPNNTYMVCFHFFSFSSPTNLSSAKFNVSVPGFILLQNFNSENTTNSSLVKEYYVKIIRKRFTITFTPQTSSFAFFNAFELFILPLHLIPNSIARFNYIDSAIRNLTTYSNDFLSQSLETILGLNVGSGTVDRKTDTLSREWLPDDSYITNPQNAKNGSFADEIKRTANNTYEGPNSNIYIAPDAVYETAKESKSGSKGLNISWSVPVEKSIDHFLRLHFCDIFNLLSSMLHDPYYYDFVIRSDGSGLLNVTVVPDTSVEVAKPKAFLNGIELMTMIKSSSPIPLDGLDLRKINLPVVVGSVVG…
	Medtr4g095042	MAIQHSIILLAFLLLQFSSLHFPALGYDHQETYFINCGSDIDVNENKNLYIGESNHAYPKKSFSQRSSIETNPSSVSSPLYQTARIFHSESSYEFSTIPNNTYMVRFRFFSFSSPTKLSTAKFNISVPGFLLLHNFNAENTTKSALVKEYYVKIIRKRFKIIFTPQTSSFAFVNAIELFMLPVHLIPDSMPHFSYKESGVRGGLSTYIGGLHSQRALETKHRFNVGGGTVDRGTDTLSREWLPDDRYVTNLQNAKNCSFDGDIPRTANDTSDGPNSNQYIAPDIVYKTGKESINGSSSISWSVPVEKNVDHFLRFHFCDVFSNRQSGLTDFLLLIYDNYVVNVNNDTSLSLQMPYYYDFVVQSDASGKLKVTVQPNVLDFVPNAFLNGLELMTVVNSSG…
	Medtr6g048090	MDTHNLIIHFIFLIFIPFSSSSFTPTDNYLLNCGSNNNATIFNRLFIGDDSTNLGSNFLSAEKSISLTNQNPSPNLATLYHTARIFTSKGSYRFTLKQNGTFFVRFHFSCFKAQGFDLKDAKFNVLVGEKLVLSNFKLNLKPSNDTVIKEFILKFESNLLEIVFRPVSDSGFGFINGIEVFSAPEDYVVDYGARFVGPFGVREYKNLSNVLETIHRINVGGEKLTPFNDTLWRTWIPDKDFLVFKDAAKAVVSTHTPDYQKGGAAREIAPDSVYMTAQEMNRDHNSILASQFNITWNFSVDSIGVRHLVRLHFCDIVSPSLNLLYFDVYINGYSAYKDVDLSSLTFHMLASPVYVDFVVDSDDSGVIQISVGPSDLSSSMRMNAILNGAEIMKLLNVTD…
Mimulus guttatus	MguttatusF00297	MDAKLLHYLSVHFSILILSNAFTPQDNYLINCGSATSATLVDNRHFAGDSSENGSSHLSEGKSLSLTNQNPSPNSPLLYSTARVFTSPSTYTFNIKNINWTHLLRLHFAPFKSLNYDLSHGKLSVSANGVSLLTNFVANSTVLKEFFFTVDEEDLEILFTPVGGGSGSGFAYVNAIELFSVPKDFFVDSAGIALINPDGIQEFKRNITSHVLETVHRINVGGPKLTPFNDTLWRTWIPDEDFLVLKTAAKVATTNDPPNYELGGATRETAPDNVYMTAQQMNVVNDSLIFHFNITWDFPVGADDPMHLVRLHFSDIVSIALNTLYFNVYINGVTAYKDVDLSVLAFHQLASPYYIDFVVRNAKDSDIVRISVGPSDLSSTLRKNAILNGVEIMRMVDFI…
	MguttatusF01089	MEAKSLHFLQLIFFSIFLSSTANPTPQDNYFIKCGSTQNHVIVDNRYFVGDSSQKSSAHLSQQGGESISLNNPNPPPNSSALHTSARVFTSASTYSFQINNPGTHFLRLHFYPFSNANYSLGNGDFSVAANGFSLLSNFGADFSGVREFLLMADETEHLEILFAPTRVSNFAFVNAIEVFLAPKNLFFGEGGVRLISPDGIIQEFKQNIPSQIMETIHRVNVGGSTLTPLNDTVWRTWVSDEDFLVLKSASKTAETNSPPNYRPGGATRNHAPDIVYMTAREMNVANGSWSLFNITWDYPVPFGVDKHFVRLHFCDIVSVSLDTLYFNVYVNGITAYENVDLSSLAFRHLASPCYVDFAVKNTKDLGFLRISIGPSDLTPLRKNAILNGVEIMRIMEYS…
	MguttatusH00389	MEILQSQKIFLSLLLLPFFFHFSSLSLSSAAAYTLPEQYFINCGSASTVYNLRNYTGDVNSGKFTLSSGDSSQIEDAANSSTDELYRSARIFRKPSSYELDVVQNGTYVVRFHFFPLSGLGNISDARFSVDASRFRVLSNFSITNATDLKNFPLIEEFLLTISVGKFEIRFVPTEINYFAFVNAIEVFLAPPDFIPDSAAAVAPKGDDGEYKGLLSSPLRVIHRINIGGSNVTPTNDTLLRYWIPDDDYLFNKVTARKSDPYNGRLDYRSPGATNFDAPDSVYSTAKEMNIDSRSQFNTFNVSWHFDVKTGKKHLLRVHFCDIVSNTTNEFLKFDLFIYNNFGTMIYPFDFVQQTAAPFYNDFVVDSDNSGFMNVSIGPRRDSRVQTAFLNGVEIMELI…
Citrus sinensis	orange1.1g042150	NYLINCGSPTNASLYNRFFVPDASSKSVSFSADNSISLKSKTPPQDSPSPYDTARVFTSDGSYKLNIKRNGTHLVRFHFSPFESDNFKLASAKFGVLANGLLLLQDFSTQVVVLKEFIVKVDGDVIEIEFRPVGDKNFGFVNAIEVFSAPEDFIVDDGARVISGSGSIEEFRNLSSEILETILRINVGGSELTPFNDTLWRTWVPDDEFLVLKSAAKRVATTHPPNYQKGGASREIGPDNVYMTAQEMNRDNAMLGARFNITWDFPVGSHGNRHLVRLHFCDIVSPSLNQLYFNVFINDYSAYKDLDLSSITFHSLASPVYMDFVADSDDAGVVRVSVGPSELSGSLKVNAILNGVEIMKMVHLTVSETGEKNKKIWIVVGSVVGGFVLLCLVALAVLV…
Oryza sativa	Os03g03280	MLCFEPNKSVVSGRGGIGKCDDPISVHSIVHSTIPVFHHALPSGRCPIFLRVHFPVPDSTHHSTASHSSFPLPSNTTTRTVRTLVRFRLILSWTRQWRHDHASTTASMATVIVILLLLPLLPSTALAAFPYFLACGAASNVSFPGDSPARTFVPDAPFLSSAGRVPAVTSTGSNTIPPLYAAARAAGSGFSYSFADPDTATVNVSRVLRLHFFPFTSSSSVNLSSASFSVSVRDAYTLLSSFSPPRDGVVKEYFVPGDGSGEFRVKFTPDAGSTAFVSAIELFPAPPELLWRRPVKPVGALVDSVDVNAWPQQALETVYRLNVGGSKVTAANDTLWRTWLPDDPYFSSPRGLSQVNSTSTPIIYGTSIGYTREVAPDSVYKTQRAMNMASQQLFLTPGP…
	Os10g39010	MAAIVLLLFLVVGLMPVSNGQTTPFSPRFSVYLACGAGGNVVVTSDSPQRTFVPDDGELSGKSARFSNPDASPPSPLYAAARAGTSGFSYRLSYAADAAPDGNTTLVLRLHFFPFASQSGDLLSARFSVSAMGRYVLLPPSFSPPRAGVVREFLLPSDGSGEFDVAFTPESGGLAFVNAIELFPAPQELLWKFPLTAVNTDVSPSHQALETLYRLNVGGPTVTPTGDTMWRTWLPDDSYLSPATVSAVASIQGQIIFDRAQGYTQMVAPDAVYKSQRTTNSTTSNVTWTFAVDGNSSYVVRLHFCAFEELSSVIGEGVDFNVYLMQAMGTRELKAKDYATLSSPTQAFYMDYVAVVPTAGENLTVSIGRAASSDSKKAILNGLEIMKLRAVDMTPASSS…
Panicum halli	PhalliI00193	MAVLVILLLATFLPYTALAAFSPAFTFFLACGADSSVSFPRDSPARTFTKDDPFLTKASSSAQALTEANSNSAASPLYAAARASSSAFSYKLPIPDSAGQAAFLVLRLHFFPFAASQSGVSIESASFAVSVRDAYTVLPSFSPPSAGVVKEFFIPAGGSGDFRVTFTPDTGSVAFVNAVELFPAPSELLWNSSVTQVGAAAKTDMTQWQQEALETVYRLNVGGPKVTKENDTLWRTWLPDDPFLFGPAGISMVNTTSTQIEYAAYTSEVAPDIIYKTQRAPNASAGRLSLQPPLFNVTWTFLAEPRSSYLVRLHFCDYELVSSVIGAGIMFNVFIGPDIGTPDLMPTKTIATKANQAFYLDYAATAPITGNLTVSIGKSVKSSADEGGFLNGVEIMQLR…
Phaseolus vulgaris	Phvul.003G239300	MLFSFYMATLQLLKAAIFFLLFSSLHFPSLGYNVPDKYFINCGSDKSVTIDKVYVGEPNPEASFSSSETERNQSSVPSPLYQTARIFRSESWYKFNIDLKGTYLLRLHFFPFSSPSNLSSARFNVSVLRFCLLQNFNGTNDTNSNSASVKEFFMEISPPTFKITFRPLEPSFAFVNAIELFVLPLHLISDKVSFFKPIGGTTPYSGGLYSRVLETKHRLNVGGQHTKDLLLRNWIPDDIYLMYTENASNRSPYNGEIGYNLDDDSDGPNAARYTAPTEVYGTAKETNLSFNITWALPVDNKTDHFLRLHFCDYLSSQGGLTYFELSIYDAHVMQVNSDGNVSNELPAPLYYDFVVNSDDSGHIKVSLTPNGSADVPRAFLNGIELMKVIKSSNSVPPDL…
	Phvul.003G239400	MQISHPKLSPDHHLSMDIPKLHIIQHSRCIALLFLLQFSSLHFPSLGYNVPDKYFINCGSDNSVTESGKVYVAESNHDASFNSSNTERNQSSVPSPLYQTARIFRRVSWYKFNIDSNGTYLLRLHFFPFSSPSNLSSARFNVSVPGFWLLQNFDGTNDTNNNSALVKEFFMEISAPTFKITFRPLESSFAFVNAIELFVLPLHLISDKVSFFKPIGGTSIYSGGLYSRVLETKHRLNVGGQPTKDLLLRNWIPDDIYLMYTENAKNRSPYNGEIGYHVDDDSDGPNAARYTAPTEVYGTAKETNLSANDTDFGLVNITWALPVDNKTDHFLRLHFCDYLSSQGGLTYFELSIYDAHVMQVNNDGNVSNELPAPHYYDFVVNSDDSGHIKVSLTPNETAL…
	Phvul.003G239500	MQISYPRLSPDHPLSMEIPKLHIIQHSRCIALLFLLQFSSLHFPSLGYNVPDKYFISCGSDNSVNESGKVYAAESKLDASFSGSNTERNQSSVPSPLYQTARIFRRESWYKFNIDLKGTYLLRLHFFPFSSPSNLSSARFNVSVPGFWLLQNFNGTNDTNSNSASVKEFFMEISPPTFRVTFRPLESSFAFVNAIELFVLPLHLISDKVSFFKPIGGTTPYSGGLYSRVLETKHRLNVGGQHTKDLLLRNWIPDDIHLMYTGNAKNRSPYNGEIGYHVDDDSDGPNAARYTAPTQVYGTAKETNLSVNATDFGLFNITWALPVDNKTDHFLRLHFCDYLSSQGGLTYFELSIYDALVMQVNSDGNVSNELPAPYYYDFVVNSDDNGHIKVSLTPNRTAL…
	Phvul.004G109500	MKTQKLIIHLILLLCIPCSSSFTPIDNYLLSCGSQNNASLFNRIFTGDSTNQGSSFLSGDKSISLTNQNPPPDLPILYHTARVFPSTGSYRFNMKKHGTHLVRFHFSPFKAQGFDPKSANFSVLVDGNLVLTNFKPSNGVLFKEFILKIESNLLEIVFRPEGNSGFAFVNAMEVFTAPVDFVLDYGTRLVGPFGVVEYKNLSSQVLETVHRINVGGVKVTAFNDTLWRTWIPDEEFLVSKDAAKPVVSTHTPNYQKGGATREIAPDSVYMTAQEMDKDHTIIASQFNITWDFPVAPGGVRHLVRLHFCDIVSPVLNLLYFDVYINGYSAYKDLDLSSLTVHVLASPVYVDFVADSDDSGVMRISVGPSELSASRGMNAILNGAEIMKLVNVVDSRVVPG…
	Phvul.007G074000	MSFPHPDTLQGIQRPKSNPSSMNTVFLIPFILLLLTPFSVSFSPTDNFLLSCGSHSNASLFSRIFTGDSTNPGSNFLSSDDSVSLAYQKPPPNLPTLYHTARVFSSTGGYRFNMKKNGTHFVRFHFSPFKAQSFDLKSAKFCVFVNGVSVLSNFQPPNDMLLKEFILNIESNFLEILFRPVGDSGFAFVNALEVFTAPMDFVIDFGARLAGPSGLEEYRNLSSQVLETVHRINVGGLKITPFNDTLWRTWIPDEDYLVFKGEAKPAVSTHIPNYQKGGATREIAPENVYMTAQQMNRENSSLASRFNITWNFPVSSGGVPHLVRLHFCDIVSPALNLLYFDVYINGYIAYKDLDLSALAINRLASPVYVDFVTNSDVSGFVQVSVGPSELSSSIRRNAI…
Populus trichocarpa	Potri.004G079700	METKTLLLLSLTLLSLVSFSTSFTPTDNYLINCGSNTNTSFIPTDSRIFGAESTSQGSIFPSKGQSISPKNQNPSPNSPTLYNTARVFTTASSYKFSIKRNGTHFIRLHFSPFKAQGFDLSTAKFSVLVNGNLLLSDFSTKVVVLKEYVFRVDDNALEILFSPVGKSSFGFVNAIEVFSAPKDFILDEGAKLVSANGIEVYKNLSSHVLETIHRINVGGSKLVPFNDTVWRTWIPDEDFLVLKYAAKRAVTTRAPNYQSGGASREIAPENVYMTAQQLNKDNNPIQSRFNITWDFPVGSVGVRHLVRLHFCDIVSTSLNQLYFDVYLNEYSAESDFDLSSLTFHVLSSPMYVDYIVDSNDLGAVRVSVGPSAISGPLKVNAILNGVEIMKMINPSGSQS…
	Potri.005G140400	MNCGSGTNVDLDGYRTFVGDENSNSSFSVGKSKSIQNENPLPGISLLYHTARIYTKLTPYMLDITQNGSYLVRLHFFPFSFKGTHLADALVNVSASNFSLLSNFSVSNSLEVNDTLWRNWVPDDDYLTFGGSGANRSYGGELHEARQELIVQEIAPDSVYRTCKEASVDNKGASFFPNITWRFNVSKKARHLVRLHFCNFFSDSPGTVKFDLYISTNVSHVIDPNSNGVSEMASPFFYDSVVPSDDSGYMSFSIAPGNNSIKKVAFLNGLEIMEFVGNTTIVVPVEHEPKKHLAPTFGSAGGVALALVLILLFSLRLRLKRPKPVKAEFLYGKGRSPSWITLRTKNASIVTNLNLKLKMSLAEILAATHNFNPKLLIGEGGFGKVYKGTLESGMKVAVK…
	Potri.005G143200	MEMIQSHKTRYPLPSVLFLLHMLSLHLPSLAYTVPDKYFISCGSDTNSTASGRTFIGDLTSGNSGSFTFTRQSSPVKDSNKSTATPPLYQTARIFRERSSYEFVISSAGTYLVRLHFFSFSYSANLSTALFNVLASEISLVGNFSVPLRSNSPLIKEFFINITVGKFPIYFMPQGSSFAFVNAIELLLAPENFIPSSAPLVSPAGSEGNYEDILSKALLTIHRINVGGPTLSPENDTLWRYWVPDDSFLYSPDTAKNISSLSSKPNSQGGVSKYIAPDLVYQTAKEMNINNSRSSNNFNITWSFNVSKNAMHFVRVHFCDFLSASPGALLRFNLYIYSNFSLPISPYETTGQLAAPFHVDYVVDSDDSGIMRISIGPRQDSGNHTAFLNGLEIMEIMGE…
	Potri.005G143400	MEFSLHPLFLLLLLLLLSLLSSSVSYNPPVKYFMNCGSGTDVDDLDGYPRTFVGDDNSNSSFSVGKSKSIQNENPLPGISLLYHTARIYTKLTPYMLDITQNGSYLVRLHFFPFSFKRTHLADALFNVSASNFSLLTDFRVPNSTTEFPVIKEFFLTIAAGKFKIYFKPAEETSYAFVNAIEAFLLPPNFFLDNSTTPPLRTEDGLLRTLYRINVGGPEVNDTLWRNWVPDDDYLTFGGSGANRIFGGELHEASQGLIVQEIAPDSVYKTYKEASVDNKGASNFPNITWRFNVSKKARHLVRLHFCDFFSDSPGTVKFDLYISTNFSHEIDPNPNGVSEMASPFFYDFVVPSDDSGYMSFRIAPGNNSIKKVAFLNGLEIMEFVGNTTIVVPVEHEPKK…
	Potri.005G143500	MEFSLHPLFLLLLLSLLSSSVSYNPPVKYFMNCGSGTDVDDLDGYPRTFVGDEKSNSSFSVGKSKSIQNENPLPGISLLYHTARIYTKLTPYMLDITQNGSYLVRLHFFPFSFKGTHLADALFNVSASNFSLLTDFRVPNSTTEFPVIKEFFLTIAVGNFNIYFKPAEETPFAFVNAIEAFLLPQNFFMDNASATPPLRTKDGALRTRYRINVGGLEVNDTLWRNWVPDDDYLAFGGSGANRPFSGKLHQASQGLTVQEIAPDSVYTTCKEASVDNNGASNFPNITWRFNVSKKARHLVRLHFCDFISVSPGTVKFDLNLSTNLSQVIDPNSGGFSEMASPFFLDFVVPSDDSGYMSFSIAPGNNSIKKVVFLNGLEIMEFVGNKIIVVPVDEHESKNH…
	Potri.005G143600	MEFSLHPLFLLLLLSLLSSSVSYNPPVKYFMNCGSGTDVDDLDGYPRTFVGDEKSNSSFSVGKSKSIQNENPLPGISLLYHTARIYTKLTPYMLDITQNGSYLVRLHFFPFSFKGTHLADALFNVSASNFSLLTDFRVPNSTTEFPVIKEFFLTIAVGNFNIYFKPAEETPFAFVNAIEAFLLPQNFFMDNASATPPLRTKDGALRTRYRINVGGLEVNDTLWRNWVPDDDYLAFGGSGANRPFSGKLHQASQGLTVQEIAPDSVYTTCKEASVDNNGASNFPNITWRFNVSKKARHLVRLHFCDFISVSPGTVKFDLNLSTNLSQVIDPNSGGFSEMASPFFLDFVVPSDDSGYMSFSIAPGNNSIPKVAFLNGLEIMEFVGNKIIVVPVDEHESKNH…
	Potri.005G143700	MDNASATPPLRTKDGALRTRYRINVGGLEVNDTLWRNWVPDDDYLAFGGSGANRPFSGKLHQASQGLTVQEIAPDSVYTTCKEASVDNNGASNFPNITWRFNVSKKARHLVRLHFCDFISVSPGTVKFDLNLSTNLSQVIDPNSGGFSEMASPFFLDFMVPSDDSGYMSFSIAPGNNSIPKVAFLNGLEIMEFVGNTTIVVPVDEHEAKNHLVLIIGSAGGVALVLVLILLFSLCLRLKRPKPVKAEFLYGKGRSPSWITEKTENASSNVTNLNLKLKMSLAEILAATHNFNPKLLIGEGGFGKVYKGTLETGMKVAVKRSDSSHGQGLPEFRTEVMVLSKIQHRHLVSLVGYCDEGSEMILVFEFLEKGTLRDHLYSTKECSKNPSAKTELNWKQRLE…
	Potri.005G144100	MEFSLHPLFLLLLLSLLSSSVSYNPPVKYFMNCGSGTDVDDLDGYPRTFVGDDNSNSSFSVGKSKSIQNENPLPGISLLYHTARIYTKLTPYMLDITQNGSYLVRLHFFPFSFKRTHLADALFDVSASNFSLLTDFRVPNSTTEFPVIKEFFLTIAAGKFKIYFKPAEETSYAFVNAIEAFLLPPNFFLDNASATPPLRTEDGLLRTLYRINVGGPEVNDTLWRNWVPDDDYLTFGGSGANRIFGGELHEASQGLIVQEIAPDSVYKTYKEASVDNKGASNFPNITWRFNVSKKARHLVRLHFCDFFSDSPGTVKFDLYISTNFSHEIDPNPNGVSEMASPFFYDFVVPSDDSGYMSFRIAPGNNSIKKVAFLNGLEIMEFVGNTTIVVPVDEHEPKKH…
	Potri.005G144200	MEFTLHPLFLLQSLLLLSSSVSYNPSVKYFMNCGSGTDVDDLDGYPRTFVGDENSNSSFSVGKSKSIQNENPLPGISLLYHTARIYTKLTPYMLDITQNGSYLVRLHFFPFSFKGTHLADALFDVSASNFSLLTDFRVPNSTTEFPVIKEFFLTIAAGKFKIYFKPAEKTSYAFVNAIEAFLLPPNFFLDNSTTPPLRTEDGLLRTLYRINVGGPEVNDTLWRNWVPDDDYLTFGGSGANRIFRGELHEASQGLIVQEIAPDSVYKTYKEARVDNKGASNFPNIAWRFNVSKKARHLVRLHFCDFISESPGTVKFDLNLSTNLSQVIDPNSGGFSEMASPFFLDFVVPSDDSGYMSFSIAPGNNSIPKVAFLNGLEIMEFVGNTIIVVPVDEHESKNHL…
	Potri.017G143000	MNPRKPPSMETNTLLLLSVALLSLSCFSSCFSPTDNFLVNCGSNTNTSFTPTDSRIFLPDSTKQGPVSLSKGQSISLKNQNPSPNSPTLYSTARVFTTASSYQFNIKRNGTHLVRFHFSPFKAQGFDLSTARFSILVNGNLLLSDFSTKVVVLKEYILRVDDNALEILFSPVGESSFGFVNAIEVFSAPKDFILDEGAKLVSANGIEVYKNLSSHVLETIHRINVGGSKLVPFNDTLWRTWIPDEDFLVLKSAAKRAVTTHVPNYQSGGASREIAPENVYMTAQQMNKDNNPLQSRFNITWNFPVGSGGVRHLVRLHFCDIVSTSLNQLYFDVYLNDYSAYNDLDLSSLTFHVLSSPMYIDFIVDSNDLGAVQVSIGPSAVSSLMKVNAILNGVEIMKM…
	Potri.T061100	METNTLLLLSLALLSLICFSTSFSPTDNFLVNCGSNTNTSFTPTDSRIFLPDSTKQGPVSLSKGQSISLKNQNPSPNSPTLYSTARVFTTASSYQFNIKRNGTHLVRFHFSPFKAQGFDLSTAKFSILVNGNLLLSDFSTKVVVLKEYILRVDDNALEILFSPAGESSFGFVNAIEVFSAPKDFILDEGAKLVSANGIEVYKNLSSHVLETIHRINVGGSKLVPFNDTLWRTWIPDEDFLVLKSAAKRAVTTHVPNYQSGGASREIAPENVYMTAQQMNKDNNPLQSRFNITWNFPVGSGGVRHLVRLHFCDIVSTSLSQLYFDVYLNDYSAYNDLDLSSLTFHVLSSPMYIDFIVDSNDLGAVQVSIGPSAVSSLMKVNAILNGVEIMKMVNPSHLHS…
Prunus persica	Ppersica.2G300200	METKNLHFLSLTLLSLLHFSASFTPLDNYLLNCGSLSNTSLFNRVFAGDSYKPGSGSISLTNQNPPPNSPALYHTARVFKRISSYSFGIKKYGTHMVRFHFSPFVAQGFDLKAANFSVSVDRLVLLTDVHVRDNVLREYIMKIDTNVLEIVFTPLDNSGFAYVSAIEVFSAPEDLIVDYGAKLVSADIVEYKNLSSQVLETIYRINVGGSKLTPFNDTLWRDWVPDVDYLVLKSAAKRASTSHIPNYQRGGATREIAPDNVYMTAQEMNRDKAITDARFNITWEFPVGSNSGHLVRLHFCDIVSPALNLLYFNIYINGYAAYRDVDLSVLATNELASPLYIDFVVDSDVSGVIQISIGPSDLSSSVRMNAILNGAEIMRMVNVSHLQTEAGSKKKSIWI…
	Ppersica.6G227800	MESLHNHKIHIPLFSLLFFLFHFSSLHFLSLAYEQPDKYFVNCGSKDDANLNGRVFTADSSSVSLCSDSEKSRAIESTNQSRNLYQTARIFYNQSHYEFTIAENGTYIVRLHFLTFSSSVNLSSALFDVLAFPTVSNFGFKLLNNFTAKNSSNSPLIEEFFLAIGPGSLKLYFTPQGSSFAFVNAIEVFLAPLEFSPRNYSSSFPLVLRKTYRVNVGGQKITPDDDIIWRNWEQDDRYLSNSNSAEDSRPSSQPLIRQPVESDGFVGADSDLIAPDLVYQTAKLMTTSNEPSNPFNITWSFNVSADARHLVRVHFCDIIGPPGNLVFNLYSNGNFITKVGGPDFSFNSLYSPFYYDFVRSNGSEFINISIGPSTDTTTNNSFLNGLEMLEIIEGPALSN…
	Ppersica.6G228100	MESLHNHKIHIPLFSLLFFLFHFSSLHFLSLAYEQPDKYFVNCGSKDDANLNGRVFTADSSSVSLCSDSEKSRAIESTNQSRNLYQTARIFYNQSHYEFTIAENGTYIVRLHFLTFSSSVNLSSALFDVLAFPNVSNSGFKLLSNFTAKNSSNSPLIKEFFLGIDPGTFKIYFVPQASSFAFVNAIEVFLAPASFSPENYNSSLPLVLHTIYRLNVGGQKFTPDNDKIWRNWDPDHIYLSNSNSAEDFRPSSSSTLFRQYSVESHGFVAADSDFIAPDLVYLSAKVMTSSTKGRSNPFNITWSFNVSADARHLVRVHFCDIIGPPGNLVFNLYSNGNFIKKVGGPAFRFNSLYSPFYYDFVLSSNGSEFINISIGPSIDTTTNNSFLNGLEMLEIIEGP…
	Ppersica.6G228300	MENLHNCRTLVPMFSLLALLLHLSSFHSLSLAYELPDENFINCGSDAAINFTGRTFIADDYFSSQKSKAVKASNQLPDNISTLYQTARIFSQQSYYKFEISENGTYFVRLHFLAFSSSVNLSTAFFDVLAFPNVSNSGFKLLSNFTAKNSSNSPLIKEFFLGIDPGTFKIYFVPQASSFAFVNAIEVFLAPASFSPENYNSSLPLVLHTIYRVNVGGQKITPDNDKRWRNWEQDDRYLSDPNSAKEFHYPGEPSYYNNGELNDPVTHFIAANDFIAPDSVYRTAKEMNITPSRPFNSFNITWSFNAARRNARHLVRVHFCDIIGQPGNIVFNLYSNGNFSKKVGGSQSLFDTQSGTPFYYDFVVSSNESQHISISVGARTNSTNKTAFLNGLEMLEIME…
Panicum virgatum	PvirgatumIb00075	MAVLVILLLVTFLPYTALAAFSPAFTFFLACGADSSVSFPRDSPARTFTKDDPFLTSSRAQALTNANANSAASPLYAAARASSSAFSYKLHIPDDSAGQAAVFLVLRLHFFPFAALQSGVSIDSASFSVSVRDAYTLLSSFSPPSARVVKEFFIPAGGSGDFRITFTPDTGSAAFVNAVEMFPAPPELLWNSSVTPVGAAVHADMAQWQQQALETVYRLNVGGPLVSKENGTLWRTWLPDDPFLFGPSGISMVNTTNTPIVYDAPYTREVAPDIIYKTQRATNASAGRLWLQPPLFNVTWSFPAEPGSGYLVRLHFCDYELVSSVVGVGIMFNVFIGPDMGTPDLMPTKTIATLANRAFYLDYAATAPITGGNLTVSIGKSVKSSADEGGFLNGVEIMR…
	PvirgatumJ06069	MAVLAILLLLLLVTFLPYSALAAFSPAFPFFLACGADSSVSFLRDSPARTFIKDDPFLTSSRAQALKNANANSAASPLYAAARASSSAFSYNLPITDDSAGQAAFVVLRLHFVPFAASQSGVSIESASFAVSVRDAYTVLSSFSPPSAGVVKEFFIPAAGSGDFRITFTPDAGSAAFVNAVEVFPAPSELLWNSSVTQVGAAAHADMAQWQQQALETVYRLNVGGPMVTKENGTLWRTWLPDDPFLFGPAGISMVNTTNTPIVYDDAAYTREVAPDIIYKTQRATNASAGRLSLQPPLFNVTWAFPAEPGSSYLVRLHFCDYELASSVVGEGIMFNVFIGPDMGTPDLMPTKTIATQANRAFYLDYAAAAPIAGGNLTVSIGKSVKSSADEGGFLNGVE…
Ricinus communis	Rcommunis29733.m000762	MGKVYLQSLLYPLFLIQFLCLLLLSSLVYTSATDPYFINCGSKSDVIVGGRTFVGDDRNSDFFKVGGSKTGKNSSVLPAGTSPLYQTARIYRQQSSYELEITASGTYLVRLHFFPFISKEMNLSDALFNVSTSSKFLLFSVRNASDFPVIKEYFLTITAGKFRIYFIPAKETSFAFVNAIEIILLPQDFINDEVIAVPPLATVNGFFYGLLSSSLQILYRINVGGEVVHRNDDDPPLWREWVGDDQYLVSGASAKNSGYFPGSLKEQNGARIKAFAPSFVYKTCKHMNSNIAIITWQFNVKKKVKHFVRYHFCDIISKAIGTSEFELYIYSNFSYKIAFDSPITTHLETPYILDFVVDSDDSGYMKISIGPSSSFETKDAFLNGLEIMEFLTNTTLELE…
	Rcommunis29970.m000995	MEKLPTSFSVFLFLFHFFSLELSSSAYTLPEEYFINCGSDTNISSPRRNFTGDSDSKSSLSFTLTGKSSPVKDRNKSTETPTLYQTARLFKEKFSYEFKISTSGTYLVRFHFFAFTSSAENDDLSFAVFDVSISGFSLLSNFTMSHTLSIKEFFVSVNIGKFVIQFLPQGSSFAFVNAIEVFLAPDDFIPDDALHVSPARSSRNFKGILSKPLQTIQRVNVGGLTLTPDNDTLWRNWVPDDSYLYKPDAAKNSIFHGEKPNTQMELMNILRQILLSDXXKHFVRVHFCDIVSPSLGDFVFNLYIYSNYSLEIDPYRIIDQLAAPFFIDFVVDSDGSGLMNISIGPSRLSDEKTAFLNGLEIMEMVGESGLVLTTHGDKKIPISVVVGSVLGGLALTCIL…
	Rcommunis29970.m000996	MERLQPLILFLINFIQLCSLVSPSSGYTLPDKYFLNCGSESEASLEPERSFVGDLPYLVGPSKAVKDSSLSASSSLYQTARVFQKESPSYQFQIDKQGTYIIRLHFFVFPSPDANLADALFTVQAAGFRLLFDFSISDRNSPVIKEFLFTINIGKFFIDFIPSRKTSLAFVNAIEVFAAPESFIPDDTTHVTTAGSNGNYNKLLSQALHSIHRINVGGSIITATNDSLWRNWMPDDQFLSDPETAKDCSPYEGILMRTRTSVFIAPDHVYKTAKELKQSNISMITWSFKTRKNSRHLVRVHFCDITGASLGMLKFSFHIYKELSKNISQYDIIPQNAAPFYFDFVVDTDNSGMINITVHQNNDSAIKNAFLNGLEIMEIMEKSVSILVQHKTKKKSWPL…
	Rcommunis30075.m001150	METKALHFLSLVFMSLLSSSSTSFTPTDNYLLNCGSTTNTSLDNRVFVSDSSKSGWFVLSTAQSISLTNQNPSPNLPSLHHTARVFTSSSSYKFNIKKNGTHLLRFHFSPFAAQTFNLSTAKFSVFVNGYKLLSDFSTKVVVIKEYVLILDVEVVEILFSPVNESGFAFVSAIEVFSAPQDFIVDYGARLVSTDRIEEYKNLSLNVLETIHRINVGGSKLTPFNDTLWRTWIPDDDFLVLKSAAKKAVTTHSPNYQSGGASEEIAPDNVYMTAQVMNRDNATVGARFNITWDFPVGSSHVQHLIRMHFCDFVSTSLNQLYFDVYINDYSAYKDLDLSSLTFHVLASPIYIDFIADSDDSGAIRISIGPSDLSTSLKVNAILNGVEIMKMVNFHASHNSS…
Setaria italica	Sitalica9G559900	MAVLVILLLATSLPSTALPAFSPAFSYFLACGASSGVSFPRDSPARNFTPDDKFLASSRAQALTDANANSASSQLYAAARASTSAFSYNLDIHDDSAAFLVLRLHFFPFAASQSGVSISSARFAVSVRDAYTRDAYTVLSSFTPPSAGVVKEFFIPAGGPGDFRVMFTPDPGSAAFVNAVELFPAPAELLWNSTSPVTPVGAAANVATWRQQALETVYRLNVGGPKVSKENDTLWRTWLPDDPFLFGPPGLSMVNTTSTKIAFIDYTSEVAPDIVYKSQRATNPSAGRASLQPPLFNITWTFPAEARSNYLVRLHFFCDYEPLNSVVGEGIMFNVFIGPDIGTQDLMPTKTIATQANQQAFYLDYAATAPNTGNLTVSIGKSVKSSSTEGGFLNGLEIM…
Sorgum bicolor	Sobic.001G525500	MAVLVLVLVLLATFLPSTALAAFSPAFSFFLACGAGSTVTFPRDSPARNFTPDDGYLTTKSVPAVTNANPNSVASPLYDAARASSSAFSYRFPVPDSAGQQAAFFVLRLHFFPFSPASPSTVSLSSARFAVSVQDAYTLLSSFSPPNAGVVKEFFVPAGGSGDFSVTFTPASGSAAFINAVELFPAPAELLWNGSVTPVGVGAAALNIAAWPKDALETVYRLNVGGPEVTKENDTLWRTWLPDDPFLFGPAGSSMLQNTTTQIVYATYTKELAPDVVYKTQRAANVSAAGAGAVPPRFNVTWTFSAEPGSNYLVRLHFCDYELLSSVVAVVSVFNVFVAQSMGTQDFTPTQFETQANTALYMDYAATAPISGNLTVSIGMSAKSGTGEGGFLNGLEIMK…
Solanum lycopersicum	Solyc03g044160.1	MAILLSFLTFSLLLLPFSISSAPNYIFPEKHFINCGSDSSILLNRGGGSNTFAADPHHSDSVKDHTTTAASAGIYQTARKFTKSGSYNLPIDECGVYMVRLHFFAFFSLLDAEFSVSAAGFLLLSNFSIPRNTTSPVIKEFLVPVLRGRNLEIIFRPDSSFAFVNAIEAFVTPQGFISNFNDTTHVTSSNNDLSSTVLNVIHRINVGGSDITDDTDTMRRNWVADDDYLLIKRLATNHSIYSNRPKYDQERGATQYDAPDLVYRTAKEMNSSHVVTQSNNFFNITWGFDVKRNGTFFVRLHFCDIVSVQRNGTVFNAYIYGMFGKPISPYDRFGDFGVPFYVDFVVDSDGSGFMNISIGPRNDSRSLNAFLNGVEIMELINDRVEWSEQTKKNVWIIVG…
Spirodela polirhyza	Spolirhyza11G0019600	MVALLVLPQLSSAAFDPTTNILLNCGSRDSATPPNDNRPFLPDSTANSVSLSGSSVEVVDSSNSSVGGAALYQTARVATGRIFYEFSVASAGDHVLRLHFAPFSSAGYDLFSAVFTVSALDSFELLKNFSVPRGGAASPVVKEFLLRVDSGKLVIALTPSPAVAFVSAIEVFTAPTELLRSDARWGGLTAQLALETVYRINMGGALITPLNDSLWRTWTPDGDFLSDKSVARSVLSSATINYATDGSGPTEQVAPRGVYGTAQAMNKSGLQDPWINITWGFNVSAGDSHLVRMHFCDIVSNLPSELLFNAYVDDEYLYRDLRLSVLVNDQATAPYYSQLVAGGRAAPESSRIMWVSVGRSDNSPATTADALLNGLEIMRVLNGSAIASGGGSKNGTTGI…
	Spolirhyza5G0047600	MEERRRRRRRRHQRPPPEEPSPALALLWVSAFSLLLLLLLLPVAGAAFSPSDNYLLNCGATAAASDVAGDGRTFVPDDASFSASFSLSTHHDISVSDPFPPPSAPTMYLTARVFTSPSSYSFSISGGAATALFVRLHFRPFYSPSYNLSATVFNVSASGSPLLAWFRPPPGRAIVEEFLFRFDLRRLELVFSPAGGDSPLAFVNAIEVFSVPTGILPGAARLVSTAGGVDTDKRLSKQVLRSLHRVNVGGLRVTPRNDTLWRTWVPDDGGGGSYLVTPANQTQVVFYTGEVNYQDGGPTQETAPNAVYATAREMSSGAAAELRNVSWVCTAAEGRRYLLRLHFCDIASSAMYDLYFNVYVNGLLTVRDLDLSSAAAGLMLASPYYSDFLVEAGGGGELQ…
Salix purpurea	Spurpurea0147s0100	MEAKTILLLSLTLLSHVSFSTSFTPTDNYLVNCGSNATTSFTPTDTRIFGAESTSQGLVFLSKGQSISLKNQNPSPDSPTLYNTARVFTAASSYKFSIKRNGTHLVRLHFSPFKAQGFDLSTAKFSVLVNGNLLLSDFSTKAVLKEYVIRVDDSALEILFRPVGESSFGYVNAIEVFSAPEDFILDEGAKLVGANGIEVFKNLSSHVFETIHRINVGGSKLVPFNDTMWRTWIPDEDFLVFKSAAKRASTTRVPNYQSGGASREIAPENVYMTAQQLNKDINPIQPRFNITWNFPVGSGGVRHLVRLHFCDIVSPSLNMLYFNVYLNEYSADSDFDLSSLTFHVLSSPMYVDYIVDSNDLGAVRVSVGPSAIGGPLKINAILNGVEIMKMINPPGSRSG…
	Spurpurea0244s0200	MESILHLLFLLQFLPLLSSSESYNPQVKYFINCGSASKVDLVSPRIFVGDKKSNPSFSVGKSNYVQNKKPLTHISELYHTARIHTKIFRYMLTITQTGSYLVRLHFFPFSFKKTHLADAVFNVSASNFSLLSNFSVRNNSTEFPVIKEFFLTISEGNFDIYFIPADETRFAFVNAIEAFLLPPGFFIDDPTAIPPLRTKDGALRTLYRINVGGSQVTDTLWRNWVPDDDYLTSGSSEQASYDGDLQESRQRLVVKEIAPDAVYRTCKKVSIDTSGSSNFPNITWRFNVSKEARHLVRLHICDPLSESPGTVKFYFNISANFSEEMNPNSDGISEMRIPLFYDYVVSSDDSGYMSFSIAPNEMSIKKVAFLNGLEIMEFLGNSTIKMPVEHERRKHLALM…
	Spurpurea0337s0110	MALIILESRKEKSGQSTFSMEMIQSYKIRYPLPSILFLLHLLSLHLPSLAYTVPDKYFISCGSDTNSTASGRSFIGDLTSGNSGSFTLTGQSSPVRDSNKSTATPPLYQTARIFREQSSYEFVISSAGTYLVRLHFFSFSANLSAALFDVSASQVSLVDNFSVPNRSDSPLIKEFIISISVGKFPIYFMPQGSSFAFVNAIELFLAPENFTPSSAPLVGPAGSMGSYNDILSKALLPIHRINVGGPTLSPENDTLWRYWVPDDSYLFSRDTAKNSSSLSSRPNYDGFSEYIAPDLVYQTAKEMNINSNRASNYFNITWVFNVTKNAVHFVRVHFCDIVSPSPGALLRFNLYIYSNFSREINPYEKISRLAVPFYVDFVYRPRQDSGNKTAFLNGLEIME…
	Spurpurea0337s0120	MESILHLLFLLQFLLLSSSESYNPPVKYFINCGSASPVDLFGPRNFVGDKNSNPSFRVGKSNSVRNENPLPGISPLYHTARIYTKIFRYRLTITQTGSYLVRLHFFQFSFKNTHLADALFNVSTSNFSLLSNFSVRNSSTEFPVIKEFFLTIDEENFDIYFIPADETRFAFVNAIEAFLLPLYFFIDYPTAIPPLRTKDGALRTLYRINVGGPQVNDTLWRNWVPDDDYLTFPSSVTASRYDGEPQESSQRLVVPEIAPDDVYKTYKYVSTDNNGPFNFPNITWRFNVSKEARHLVRLHVCDFFSQSPGTVKFDLNISPNFSEVIDPNSQGHSEMRTPLFYDYVVSSDDSGYMSFSIAPNETSTKKVAFLNGLEIMEFLGNSPIKIPFENEKTKHLVLM…
	Spurpurea0428s0010	MESILHLLFLLQFLPLLSSSESYDPQVKYFMNCGSASNVVLVSPRSPRIFVGDKNSNASFSVGKSNSVQYKNPLPGILPLYHTARIYKKISHYMLNITQTGSYLVRLHFFPFSFKKSHLADALFNVSASNFSLLSNFSVRNSSTEFPVIKEFFLTIAGGNFDIYFIPADETRFAFVNAIEAFLLPPDIFIYDLNATPPLLTIDAALRTLYRINVGGPEVNDTLWRNWVPDDDFVTFGSSVKASSYDGEPQESRQRPDYTDIAPDDVYRTCKKVSIDTNIPNITWRFNVSKEARHLVRLHVFDFFSPSPGTVQFDLNISTNFSTVIDPNSDGVSDTRAPLFYDYVVSSDDSGYMSFSIAPNEMSTPKVAFLNGLEIMEFVGNSTFEVPVEHETRKHIALK…
	Spurpurea0520s0010	MESILHLLFLLQFLPLLSSSESYDPQVKYFMNCGSNNDSKLVDLRNFVGDENSNPSFSVGKSNSVQNENPLPGILPLYHTARIYTKISLYMLNITQTGSYLIRLHFFPFSFKKSHLADALFNVSASNFSLLSNFSVWNNSTKFPVIKEFFLTIAEGNFDINFIPVDETHFAFVNAIEAFLLPSNFFIDNLTAIPPLRINGALRTLYRIYVGDQEVSDSLWRNWVPDDDFVTFGSSVKASSYDGEPQESRQGRLVVKEIAPDVVYKTYKKVSIDTNGSSNFPNITWRFNVSKEARHLVRLHICDPLSVSPGTVKFYFNISANFSTVIDPNSGGVSDMRTPLFYDYVVFSDDSGYMSFSIAPNEMSTKKVAFLNGLEIMEFVGNSTFEVPVEHETRKHIAL…
	Spurpurea0520s0040	MESILHLLFLLQFLPLLSSSESYDPQVKYFMNCGSASNVVLVSPRSPRIFVGDKNSNASFSVGKSNSVQYKNPLPGILPLYHTARIYMKISHYMLNITQTGSYLVRLHFFPFSFKKSHLADALFNVSASNFSLLSNFSVRNSSTEFPVIKEFFLMIAVGNFDIYFIPADETRFAFVNAIEAFLLPPDIFIYDLNATPPLLTIDAALRTLYRINVGGPEVNDTLWRNWVPDDDFVTFGSSVKASSYDGEPQESRQRPDYTDIAPDDVYRTCKKVSIDTNIPNITWRFNVSKEARHLVRLHVFDFFSPSPGTVQFDLNISTNFSTVIDPNSDGVSDTRAPLFYDYVVSSDDSGYMSFSIAPNEMSTPKVAFLNGLEIMEFVGNSTFEVPVEHETRKHIALK…
	Spurpurea0733s0060	MESILHLLFLLQFLPLLSSSESYNPQVKYFINCGSDSNVDLVGPRNFVGDKNSNPSFSVGKSNSIQNENPLPGISPLYHTARIYSKISRYMLNITQTGSYLIRLHFFPFSFKKTHLNDALFNVSASNFSLLSNFSVRNSSTEFPVIKEFFLTIAEGNLDIYFIPADETRFAFVNAIEAFLLPPNFFIDSLTAIPPLHTKDGALRTLYRINVGGPEVYDTLWRNWVPDDDYLTSGSSEQVSYDGELQESRQRLVMKEIAPDAVYRTCKKVSIDNNGPSNFTSITWRFNVSKEARHLVRLHVCDFFSPSPGTVKFDLNISTNFSQVIDPNSDGYSEMRIPLFYDYVVSSDDSGYMSFSIAPKENSIKKVAFLNGLEIMEFVGNSTFEVPVEHETRKHLAFK…
	Spurpurea1012s0130	METSTLLLLSLALLSLICFSTSFNPIDNFLVNCGSNTNTSFTPTDSRVFLPDSAKQGPVILTKGQSISLKNQNPSPNSPTLYNTARVFTTASSYKFNIKSNGTHLVRFHFSPFKAQAFDLSTSKLSVFVNGNLLLKDFSTKVVVLKEYILRVDDNSLEISFSPVGESGFGFVNAIEVFSAPKDFILDEGAKLVGASGIEVYRNLSSHVLETIHRINVGGSKLVPFNDTLWRTWTPDDDFLVLKSAAKLAVTTHVPNYQSGGASREIAPGNVYMTAQQMNKDNNPLQPRFNITWNFPVGSGGVRHLVRLHFCDIVSTSLNQLFFDVYLNEYSAYNDLDLSSLTFHVLSSPMYMDFIVDSDDLGAVRVSVGPSAVSSLNKVNAILNGVEIMKMENPSHSQS…
	Spurpurea2566s0010	MESILHLLFLLQFLPLLSSSESYNPRVKYFINCGSASNVDLNSNRMFVGDKNSDPSFSVGKSNSVQNENPIPGISPLYHTARTYTKIFRYMFDITQNGSYLVRLHFFPFSFKKTHLIDALFNVSASNFSLLSNFSVRNSSTEFPVIKEFFLTIAKGNFDINFIPADETRFAFVNAIEAFLLPPDFFIDYPTAIPPLRTKDGALRTLYRINVGGPQVNDTLWRNWVPDDDYLTFPSSVTASRYDGEPQESSQRSVVKEIAPDDVYKTYKYVSTDNNGPFNFPNITWRFNVSKEARHLVRMHVCDFFSQSPGTVKFNLNISTNIREVIDPNSKGKSEMRTPLFYDYMVSSDDSGYMSFSIAPNETSIKKVAFLNGLEIMEFLGKSTIKIPIENEKKKHLDL…
	Spurpurea2601s0010	MALIILESRKEKSGQSTFSMEMIQSYKIRYPLPSILFLLHLLSLHLPSLAYTVPDKYFISCGSDTNSTASGRSFIGDLTSGNSGSFTLTGQSSPVRDSNKSTATPPLYQTARIFREQSSYEFVISSAGTYLVRLHFFSFSANLSAALFDVSASQVSLVDNFSVPNRSDSPLIKEFIISISVGKFPIYFMPQGSSFAFVNAIELFLAPENFTPSSAPLVGPAGSMGSYNDILSKALLPIHRINVGGPTLSPENDTLWRYWVPDDSYLFSRDTAKNSRSLSSRPNYDGFSEYIAPDLVYQTAKEMNINSNRASNNFNITWVFNVTKNAVHFVRVHFCDIVSPSPGALLRFNLYIYSNFSREINPYEKISRLAVPFYVDFVVDSDDSGIMRISIGPRQDSGN…
	Spurpurea3469s0010	MEAKTILLLSLTLLSHVSFSTSFTPTDNYLVNCGSNATTSFTPTDTRIFGAESTSQGLVFLSKGQSISLKNQNPSPDSPTLYNTARVFTSASSYKFSIKRNGTHLVRLHFSPFKAQGFDLSTAKFSVLVNGNLLLSDFSTKAVVLKEYVIRVDDSALEILFRLVGESSFGYVNAIEVFSAPEDFILDEGAKLVGANGIEVFKNLSSHVFETIHRINVGGSKLVPFNDTMWRTWIPDEDFLVFKSAAKRAFTTRVPNYQSGGASREIAPENVYMTAQQLNKDINPIQPRFNITWNFPVGSGGVRHLVRLHFCDIVSPSLNMLYFNVYLNEYSADSDFDLSSLTFHVLSSPMYVDYIVDSNDLGAVRVSVGPSAIGGPLKINAILNGVEIMKMINPPGSRS…
Solanum tuberosum	Stuberosum400045696	MVDKFELEINFTPNPYESSFAFVNAIEVFSAPDDFIIGDGAKSVGPKGIREFNQNMTLQTLETVHRINVGGLKLTPFNDTLWRSWITDEDFLILKYAAKIARTSHVPKYQKGGATREIAPDSVYMTAQQMNTDNVTTDFKFNITWNFPVAIKDASHFVRLHFCDIVSLSPGQLYFNVYLNGFTAYKDLDLSSLTFRELATPYYIDFVVYSGSSGVVQVSIDPSNLSSSMRKNAILNGVEIMKMVNFVASRTGSNKRNVWVIVSSVLGSFVLLTVVMILAALLFFVCRKKKLKSKPSESAGWTPLRRYGSSSHGTLSDGTSPGPNGYLGQRIPFAEIQLATNNFDKSLLVGSGGFGMVYKGILGDNRKVAIKRGVPGSRQGLPEFQTEITVLSKIRHHHL…
	Stuberosum400045697	MRSCKVVVGFFIPCFCIIYLSGAFSPQDNYLINCGSNTDVLVDNRLFLGDSNSIYTSQGKSVVFEENTNPSSNLSFLYSSARVFNDASKYVFNINKIGTHFLRLHFSPFTSHNYDLRKAIFSFSANGVLLFSVNTTITNSVVREFILMVDKFELEINFTPNPYESSFAFVNAIEVFSAPDDFIIGDGAKSVGPKGIREFNQNMTLQTLETVHRINVGGLKLTPFNDTLWRSWITDEDFLILKYAAKIARTSHVPKYQKGGATREIAPDSVYMTAQQMNTDNVTTDFKFNITWNFPVAIKDASHFVRLHFCDIVSLSPGQLYFNVYLNGFTAYKDLDLSSLTFRELATPYYIDFVVYSGSSGVVQVSIDPSNLSSSMRKNAILNGVEIMKMVNFVASRTG…
	Stuberosum400045698	MRSCKVVVGFFIPCFCIIYLSGAFSPQDNYLINCGSNTDVLVDNRLFLGDSNSIYTSQGKSVVFEENTNPSSNLSFLYSSARVFNDASKYVFNINKIGTHFLRLHFSPFTSHNYDLRKAIFSFSANGVLLFSVNTTITNSVVREFILMVDKFELEINFTPNPYESSFAFVNAIEVFSAPDDFIIGDGAKSVGPKGIREFNQNMTLQTLETVHRINVGGLKLTPFNDTLWRSWITDEDFLILKYAAKIARTSHVPKYQKGGATREIAPDSVYMTAQQMNTDNVTTDFKFNITWNFPVAIKDASHFVRLHFCDIVSLSPGQLYFNVYLNGFTAYKDLDLSSLTFRELATPYYIDFVVYSGSSGVVQVSIDPSNLSSSMRKNAILNGVEIMKMVNFVASRTG…
Setaria viridis	Sviridis9G563900	MAVLVILLLATSLPSTALPAFSPAFSYFLACGASSGVSFPRDSPARNFTPDDKFLASSRAQALTDANANSASSQLYAAARASTSAFSYNLDIHDDSAAFLVLRLHFFPFAASQSGVSISSARFAVSVRDAYTRDAYTVLSSFTPPSAGVVKEFFIPAGGPGDFRVMFTPDPGSAAFVNAVELFPAPAELLWNSTSPVTPVGAAANVATWRQQALETVYRLNVGGPKVSKENDTLWRTWHPDDPFLFGPPGLSMVNTTSTKIAFIDYTSEVAPDIVYKSQRATNPSAGRASLQPPLFNITWTFPAEARSNYLVRLHFCDYEPLNSVVGEGIMFNVFIGPDIGTQDLMPTKTIATQANQQAFYLDYAATAPNTGNLTVSIGKSVKSSSTEGGFLNGLEIMQ…
Theobroma cacao	Thecc1EG000704	MEKFHWDKLHEPLSLLLYLVLFLSYQVPSSAYTLPHKYFVNCGSKININVTSRTFVGDLNSDSVSFTKKNSSVRDNSQSSGTPSLYQTARIFWQQSSYEFVINTDGTYLVRLHFFNSSGLPAAVFDVSASGFILLHNFTVQNSSSFPLIEEFILSIPIGKFFIYFVPQGSSFAFVNAIEVFPAPPNFIYDEATQISQGNRSDEYKGILSRALKTIHRINVGGQTLTPENDTLFRTWLPDDNYLYNPDTAKNSQFYAGRPNYIDPVNEFIAPDLVYKTAKEMNINTSRASNNFNITWSYDVTSNAKHLIRVHFCDIVSQSQNVLQFFLYINSNFVQEINPFEKVRSLATPFFIDFVVDSDDSGLMNISIGPDTSLTQNQTAFLNGVEIMELMGESDLVPI…
	Thecc1EG000707	MHVYHLILIHPTRILLHFPSQKKQQPPVSVEMLHSFSVLFLLLPLLLFCSLFLFSPAEAVDDTYTLPYEHFINCGSKSNATFGIRNFTQDQNSGPFSGKGSKPVKDTKPSADTPMLYQTARIFGRPYPYKFKISQKGTYLVRLHFCAFTSSVSLADAVFDVSAQPTASGPWLLLLSNFTMKNSNESTVIKEFLLTVGAGKFEIYFIPSQISRLAFVNAIEVFLAPTGFIPDNATRINFLGIKGNYHGLLSNVLQKIYRINVGGSDITAKTDTLMRYWIPDDQFLVFPGSAENWHRQYVKLEYEQGANGSTKFIAPEDVYRTAKKLTSGQTNFSNITWRFKVNEHARHFVRAHFCDLISPSLHYPGLNLCINGIFCQLISPLEIVKRLAAPFYADFVVDS…
	Thecc1EG000708	MEKLLFLNVLLPSFLLQFYPVLILSEPYVFPDKYFINCGSSSSVKLGSRNFVGDKNPNSFRVEKGKPVEDTSQSVGLSLYQTARFHTSPFSYNLNITKTGLHVVRLHFFPFMSGQVNLVDALFNVSASRKSLVSNFSVRNSSFPVIKDFWVPINSTSFRIHFIPAQQTSFAFVNAIEVFLIPDLVDDRTLVTTAGSPGNYLGLPSQVLRTVQRVNVGGRPLNDPTAIASEWVADDDYIFVGNLAKNCSYFSGRLNYDDNIGAFQNFVPDLVYKTCKEVDLTNNQTSNSANITWHFNVSKNARHLVRVHFCDIISPSPNVFKFNLFIYGRFSQNINPYEYTVQTAVPFYYDFVVDSGDSDFISISVVTLDGSLEKIAYLNGLEIMEFITEPGLELGGSEP…
	Thecc1EG000709	MEKLLFLNVLLPLFLLQFYPVLILSGPYVFPDKYFINCGSSSSVKLGSRNFVGDKNPNSFRVEEGKPVEDTSQSVGSSLYQTARFHTRPFSYKFDINDAGLHVVRLHFFPFMSGQVNLVDALFNVSASSKSLVSNFSVRNSSSSPVIKDFLVPINSTSFRIHFIPAQQTSFAFVNAIEVFLVRDLVDNPAFVTSAGSPGIYRGLPSQVLRTVQRVNVGGQSLHDPTAVASEWVADDDYIFFGNLAKNCSYFSGTLNYDDELGAFQNFVPDLVYKTCKEVDLTNNQTSNSTNITWHFNVSKNARHLVRVHFCDIISSSPNIFTFNLSIYGNFSKKINPYDYTVQTAVPFRYDFVVDSGDSDFISISVVPLDGFLEKIAYLNGLEIMEFITEPGLELGGSE…
	Thecc1EG015238	MSYIFSLSLEEPKRNHFNPPSMDAKRILLFSLTFLSLLYFSASFLPTNNFLVNCGSNANTSFYNRIFLADSAKPGSLFLSAERSVSLTDRSPSPNTPILYHTARVFTTDSSYKFNIKKNGTGIHLVRLHFSPFQAQNFNLASAKFNVVANGFLLLSGFSANSVLLKEYLLEIDGNVLEIMFSPVGDSGFAFVNGIEVFSVPKDFIIDDGARSVIANGIEEYKNLTSRVLETVHRINVGGSKLTPFNDTLWRTWIPDDGFLVFKPAAKRAVSTHLPNYQSGGATREIAPDNVYMSAQQMNRDNSSLNGRFNITWDFPVGSQGAPHLVRLHFCDIVSPALNQLYFDVYINNYSAYRDLDLSMLTYHVLSSPVYIDFVADSDDSGVIRISVGPSDLSTPSKI…
Trifolium pratense	Tpratense.mRNA24671	MATHHLHKIQHTIFLLAAFLLQFSSLQVPSLAYDPQDIYFIKCGSNNDVTVDQSNNKVYIGESNHNYPKPNFSNSYTETNQSIVPSPLYQTVRIFRSESSYKFITIPNNTYMVRFHFFSFSSASNLYKAKFNISVSGFSLLQNFDAENTTNTVVIKEYFVKIIGNRFKIMFTPQNSSFAFVNAIELFMLPIHLIPDSIQRFNYSGSAGLSLSNYTGGLHSRALETIHRLNVGGEAVDRISDNLMREWLPDDSYITDPQNANSTYVGVTIKRNADDESDGPYSNKYTAPDVVYQTAKESKNGSIGLNISWSVPVEKNTDHFLRLHFCDIFNQQSLLTLFILNIYDQPVITVNDGADVSSAYYYDFVVRSDGSGLLKVSVVPNMTVAKPNAFLNGLELMKV…
	Tpratense.mRNA24707	LQSSISSNNHNFHLSLNMPTFHLHKIQHSIFLLAAFLLQFSSLHFPSLGYVHQDTYFINCGSDIPVNENNNVYIGESNSNYPKKSFSSNSYSESNQSTVPSPLYQTARIFHSESSYEFTTEPNNTYMVRLHFFSFSSPINLYTAKFNVSVPGFSLLQNFDAKNTTNPGLIKEYFVKIIRQKFKITFTPQNSSFAFVNAIELFTVPTHLIPDSIARFTYTGSTGRGLSTYSTLKRDPDDESDGPNSNKYTAPDVVYQTAKETLNGTNNISWSVPVEKNTDHFLRLHFCDIFNQQSLLTIFFLYIYDNLVISTVNDGADVSSPYYYDVVVRSDGSGLLKVSVVPNITSAKPNAFLNGLELMKVIESSGPIPLDISDSNSKISLPVVVGSVVGGLVLVSIAV…
	Tpratense.mRNA34670	MDTKNLILHFIFLIFIPFSFSSFIPIDNYLLNCGSNTNSTLFNRLFIGDDDKTNKDSIFLSLDKSISLTNQNPSPNLPTLYQSARIFTKMGSYRFMLKQNGTFFVRFHFFTFKAQGFDLKDANFSVMVGGKLVMSNFNVNFKHSNDSTNDAIIKEFILKVESNLLEIVFRPVNDSGFGFGFVNGIEVFSAPEDFVVDYGTRFVGPFGVKEYKNLSYNVLETIHRINVGGMTLTPFNDTLWRTWIPDKDFLIFKEAAKTVVSTHTPDYQKGGATREIAPDSVYMTAQEMNRDNQSILASQFNITWNFTVASGGVRVRHLVRLHFCDIVSPALNLLYFDVYINGYSAYKDVDLSSLTFHMLGSPLYVDFVVDSDDSGVIQISVGPSDLSSSMRKNAILNGA…
	Tpratense.mRNA8003	METQNLILLILLLFLPCSFSFVPIDNYLINCGSHNNVSQFNRVFISDSIKPGSNFLSSDDSISLTDKNPSQNLQTLYHTARVFISTGRYRFNMKKNGTHLVRFHFFPFKAQSFDLKSAKFSVLVNGISILSEFRPSNDVVLKEYILKIESNLLEILFRPFKSGFGFVNAVEVFTAPEDFVIDYGTRLVGPSGVEEYKNFSSQVLETIHRINVGGMKITPFNDTLWRTWIPDEDFLVFKEAAKHAVSTDIPNYQKGGATREIAPENVYMTAQQMNRENSSLASRFNITWNFPVARDGVLHLIRLHFCDIVSPSLNLLYFDVYINGYIAYKDLDLSALTFHTLASPVYVDFVVHSDESGVIQISVGPSDLSSSIRINAILNGAEIMKMVNDVDNTKIVHRR…
Vitis vinifera	Vvinifera01000200001	MEDAWLYTSLSVVFLLFAFKLLLQSKRGHGNLPPSPPAVPILGHLHLLKGPFHRALHHLSETYGPIFSLRFGSQLVVVISSSSAVEECFTKNDVIFANRPRLMVSEYLGYKYTSIVSSPYGEHWRNLRRLCALEIFSSNRLNMFLGIRKDEIKHLLRRLGRDSRDNFAKVELKSLFSELTFNIITRMVAGKRYYGEGSDFEEAKHFREIIRKSFLLSAASNPGDFLPILRWMDYGGYEKKMAKNSRELDVILQGLIDEHRSNSKKGLMGNNTMIDHLLSLQKSEPEYYTDQIIKGVTMNLVFAGTDTAAVTMEWAMSLLLNHPDVLKKAKVELDTCVGQERLLEEADLPKLHYLQNIISETFRLCPPAPLWLPHMSSANCQLGGFDIPRDAMLLVNSWT…
	Vvinifera01000210001	MEKLHHYSFLFPLLLIHFSSHLLLASDYTLPDEYFISCGSSSNTIVNGRNFVGDVNPGSASSFSVGISRTVKDDSPSTAASPLYRTARIFRHQSSYEFRTTENGTYVVRFHFYPFSDLSDALFRVSASGFLLLSDFSVGNSSNSPVIKEFAVPVEVGKFKIDFTPQGSSFGFVNAIEAFHAPENFISDGIYYVTPAGHGDPYKGLESHALHTIHRINVGGVTITPENDTLWRSWIPDDAYLYFPDSAKNSTFYSDRPKYQEQGATPYSAPDYVYKTAKEMNIDQSRVLNNFNVTWNFNVNKNSTYFVRAHFCDIISPSLGLLTFNFYIYSQFSDKINPYDIMGQLAAPFYVDYVVDSDDSGYMNISIGPSQGSSNGTAFLNGLEIMELTKGSSLVPVAN…
	Vvinifera01000211001	MDKFQSHGVIVRLLHLLLPLQLLSLQSLSLSYTPPSKYFINCGSQNNTNHTGRTFVGDVSSDSSFTLSPKRDDPVVDSSPSPTTSQLYQTARIFKGSSSYVFHIDQNGTYLVRLHFFPFSSPTDLSTALFDVSVSGLPGLLQNFSVQNTSNLPLIKEFLLTINISKFTVKFEPSQESSFAFVNAIEVFIAPDSFIPDSALLVTRKGSKSSSYKGLLSRVLQKIHRVNVGGSEIEPGSDTLWRNWVPDDTFLFNRSTARNKSYDQPIEYQEGQSEYNNSDRYIAPENVYLTAKEMNTNEGDQLQSFNISWGFNVTKNATHLLRVHFCDITSASLSLSPWINLYINSIFSRNIKIITLAAPFYLDFVVVSDNSGLLNISIGPHRDSPVNNSFLNGLEIMEI…
	Vvinifera01000212001	MEKFHAHEIFVQLLHLLLLLLLSLQCISSDYTLPSKYFINCGSSSTISNTTRTFVGDESSDSFTLSPKQEAVEDSSPSPATSQLYRTARLFRSPSSYEFDIDQIGIYLVRLHFFPFSSPTDLFTALFDVSVSGLPLLLHNFTVQDTSNLPLIKEFLLTINISKFMVKFEPSQQSSFAFVNAIEVFIAPDSFIPDSALLVTPAGSNNSSYKGISSRVLQKVHRINVGGSDIEPDSDTLWRKWVPDDPYLFNKSAARNRSASTETSYQRILSGYNDSTRYIAPPLVYMSAKEMNKSDSDPLQFFNISWGFDVSKNARHLLRVHFCDFISNSGSFNPWLNLYIYSFFSRKIDNIPLGAPFFLDLLVVSDDSGFLNVSIGPQIDSPVNNSFLNGLEIMEIMEE…
Zostera marina	Zmarina38g00600	MNLLHRNHLFSLSEPFCFFTVFFLIFPTALSTDFSPTTNILLNCGSDRSVTEEGRSFLPDSSDSTQFRLSGRTTSTSKITDSVTGGISQTARVFTDESTYEFTVQSTGIHFLRLHFFPFTTDTGSLSDAVFQVNVLDKLVLLANFSATVPIVMDYLLFIPDKNKMKLAFIPKPSSRVSVAFVNAVELFTAPKDLIDNETDNVDLTKTVMETVHRINVGGDLLTPFNDTVWRTWINDKEFLLNPNLAKNYTSHKINYPIDGLRPTPEFAPKPVYSTLEQKNLVTEGSLTNNFNITWIFPVSSGYKHFIRMHFCDIVSLSVYTLKFNVYLNQEKVKNDLHPGDITHGNSAQPFYRDVIVPAQKNTKLSVSIGSSEENGNAILNGLEIMKLNDSSGSLITGF…
Zea mays	ZMays2G165422	MAVLVLLLLASFLPPTALAAFSPPFSFFLACGAGSTVRDSSARNFTPDDGYLTTKSVPAVTNSNANSAASPLYAAARASSSGAFSYRFSFPNFAGQAAFLVLRLHFFPFTPAPPSAFSISSARFAVSVQLQDTYDVLSSFSPPSAGVVKEFFVPAGGSGDFRVTFTPAAGSAAFVNAVELFPAPEELLWNASVTPVGAAVLDIAAWPRDALETVYRLNVGGPEVSEESDTLWRTWLPDDPFLFSPPGTSTLENTSAPIIYATYTREVAPDVVYRTQRAAANVSGMAVPTSVNVTWTFPAEPGSNYLVRLHFCDYEVVSAVDGVGIVFNVFVAQAIGTQDFTPKQFETQPNTALYRDYAASAPISRNFTVTVGMSDKSSPGEGGFLNGLEIMKLRPSGSS…

## Sheet: MEDOS
Table S3. ID list of 1,050 CrRLK1L genes present in 57 species, by clade
MEDOS
PLANT SPECIES	GENE ID	PEPTIDE SEQUENCE
Amaranthus hypochondriacus	AHYPO_019182	MLLTLLSFLFITTLTNSITTPYKPPDHLLINFGLPKNSPQITDIHGDRWQSDQYFILAPLSATINSTAKAVETTATPYDMARIFRATTTYSISVTTWGPKLVRLYFPPLSLSYDIIDTKSSFLSLTINGFNILSNFSSFAVTTNANSHANTSAPVTNGLVREIYISLDEGDGQKSLNLTFSPSNPDGFGFINGLEIISVPDGLYVNRSGSNMVPYLTGGSQDYLNNPFNFPDSIAMENIIRLNVGGSIVDASGDSGLRRTWFGRDDDYMLNGLNYTYPYDTTNFNYTVDTPSYTAPELVYLTMREMGPYVLKLKRNQNLTWLFEVDVGFKYLVRLHFCELDSHINGTGQRVFDVSINNQMGAHDIDVFAITGGINIPMYRDFVTLFDGSGTNKGSVETR…
Arabidopsis lyrata	Aly7G51430	MICHALLLFFILVSVTVVGEGATTAFEPTDVFLINCGDNSATNDQSGRTWTPEEVKALPSNSDFASFTSDALYQDSGIAQVPYMKARIFRSNFTYSFLVSPGWKFLRLYFYPTRYGSGFDAASSFFLVNVNGITLLRNFSANLTAKASKPESKSLIKEFIVPVHQTLNLTFTPSRDSFAFVNGIEIVSMPDRFYSKGGFDNMITNVGSNADFEIDNSTAFETVYRVNVGGGTVNDVDDSGMFRRWLSDDDLDNSGIIVNIPGVKINYTEKTPGYVAPEDVYATSRQMGNLQDPKLNLYFNLTFFLTVDAGFNYLVRLHFCETLPQVNNTNQRVFSIFVGYQMATRSVDVILMSGGPRNPMYLDFHVNVGFENGPRPDLRLDFHPMMDDGASYYETLLNG…
Arabidopsis thaliana	AT5G38990_MEDOS1	MICHVLVIFTILVSAVVDATASYEPTDVFLINCGDTSNNMDYSGRNWTTENPKFMSSNAVDDASFTSSASYQESGIPQVPYLKARIFRYDFTYSFPVSPGWKFLRLYFYPTRYGSDFDAVKSFFSVNVNRFTLLHNFSVKASIPESSSLIKEFIVPVNQTLDLTFTPSPNSLAFVNGIEIISMPDRFYSKGGFDDVVRNVGRDVDFEIDNSTAFETVYRVNVGGKVVGDVGDSGMFRRWLSDEGFLLGINSGAIPNITGVKINYTDKTPAYVAPEDVYTTCRLMGNKDSPELNLNFNLTWLFEVDAGFAYIVRLHFCETQPEVNKTGDRVFSIFFGYQLAMREMDVFRLSGGFRLPMYLDFKVLVDADGTSQRPSLRVDLTPYKEDYPTYYDAILSGVE…
	AT5G39000_MEDOS2	MIRHALLIFSILVSTPIVGEGATSTYEPTDVFLFNCGDTSNNVDVSGRNWTAENQKILSSNLVNASFTAQASYQESGVSQIPYMTARIFRSEFTYSFPVTPGSNFLRLYFYPTRYGSQFNAVKSFFSVKVNGFTLLNNFSADLTVKASKPQTEFIIKEFIIPVYQTLNLTFTPSLDSLAFVNGIEIVSIPNRFYSKGGFDDVITNVGSSVDFHIENSTAFETVYRLNVGGKTVGDSGMFRRWVSDDEIILSESSGISPIVPDIKINYTEKTPSYVAPDDVYATSRSMGNADHPEQNLNFNLTWLFTVDAGFSYLVRLHFCETLSEVNKEGQRVFSIFIENQTATLEMDVFRMSGGSWIPMYLDYTVIAGSGSGRRHDLRLDLHPLVSINPKYYDAILNG…
	AT5G39020_MEDOS3	MNCNVLFLLSVLVSVTAGVTAAYHPTDVFLFNCGDTSNNVDNSGRNWTVESRQILSSNLVNASFTSEASYQKAGVSRIPYMKARIFRSEFTYSFPVTPGSIFLRLYFYPTQYKSGFDAVNSFFSVKVNGFTLLRNFNADSTVQASIPLSNSLIKEFIIPVHQTLNLTFTPSKNLLAFVNGIEIVSMPDRFYSKGGFDNVLRNVSSDVDFQIDNSTAFESVHRLNVGGQIVNEVDDSGMFRRWLSDDSFGNSGSIVNVPGVKINYTEKTPAYVAPYDVYATSRLMGNSSNLMFNLTGMFLTVDAGYNYLVRLHFCETLPQVTKAGQRVFSIFVEDKMAKKETDVIRLSGGPRIPMYLDFSVYVGFESGMIQPELRLDLVPLKDTNQTYYDAILSGVEILK…
	AT5G39030_MEDOS4	MICFILFVFSFLVSVSATAPYKPDDVFLINCGETDVPFDNHGRTWTQEEKNILPKNSDNASFSSVVSYKEESGIPQVPYMTARIFRSDFTYSFPVSPGWKFLRLYFYPTSYKSGFDAVNSFVSVTVNDFTLLQNFSADLTVKASIPESKSLIKEFIVPVYLTLNLTFRPSNNSLAFVNGIEIVSMPDRFYSKGGFDDLITNVGSLIDFEIDNSTASETVHRLNVGGHMVDEVNDSGMFRRWLSDDYEFLIGGVSPYMPDVNISYTEKTPAYVAPAYVYSTCRMMGNAQDTYLNLNFNLTWLFTVDAGFSYLVRLHFFEKYLNKANQRVFSIFLGNQMAREEMDVIRLSGGPRIPIYLDFRIYVGSESGPRPDLRLDLHPLVKDNPEYYEAILNGVEILK…
Brassica oleracea	Boleracea040130	MISHALLVICILVSAAVLGDATAAYKPTDLFLINCGTSSDTIDSQSQTWTSDQQHLLTSNLDNVSFSSNASYQEEVPQVPYTTARVFLSNVDYSFPVSPGWKYLRLYFYPTRYESGFDAASSFFSVTVNGFTLLKNFSADLTVKASKSKSLIKEFIVPVNQTLNLTFTPSPSSLAFVNGIEIVSMPDGSYSKGGFDNMITNVGSTIDFIIKNTTAFETVHRINVGGQMVDEVGDTGMFRRWLPDDDVILSENSGMKPDVTGVKINYTDKTPLYVAPEDVYKTYRTMGNVGYPRLNLNFNLTWLFPVDAGFNYLVRLHFCETLSDVNGPGQRVFTIFIGTKIAKLDMDVIQLSGGSRIPGYLDFSVLVGFARGPRPDLRLDLHPYTDSGPKHYDAILNVV…
	Boleracea040131	MTFQVFLIFSILVSTAIAGDGATAAYVPTDIFLFNCGETSNQMDISGRNWMAEQPNILPSNAAIASFVSHASFQGSGVPQVPYMTARIFRHDFTYSFPVSPGWKFLRLYFYPTRYSSDLEAAVNSYFSVTVNGFTLLKNFRADLTAKASHDASIFKEFIVPVSSGYTMLNLTFSPSLNMLAFVNGIEIVSMPDRFYSKGGFDDKIKQVGNSIDFEINNSTAFETVHRLNIGGQLIDGISDTGMFRPWLAEKFQLSEKSGIVPVVPGVKINYMENTPAYVAPEDVYTTYRTMGNAEHPRLNQNFNLTWLFPVDAGFNYLVRLHFCETLSDVNGPGQRVFTIFIGNKIAKLDMDVIQLSGGSRIPVYLDFSVLVGFESGPRPDLRLDLHPYTDSGPKYYDA…
Brassica rapa	Brapa.A02823	MKLNCFFCCMSERRFTRRSSSIPSIKDCIHANNNLSRFDNISFKTDSSRRRYISEEIAKLGKGNISAHIFTFRELRVATKNFNPENQLGEGGFGRVYKGHIETPEKVVAVKQLDRNGYQGNREFLVEVMMLSLLHHQNLVNLVGYCADGDQRILVYEYMQNGSLEDHLLELVRNKKKPLDWDTRMKVAAGAARGLEYLHETADPPVIYRDFKASNILLDEEFNPKLSDFGLAKVGPTGGETHVSTRVMGTYGYCAPEYALTGQLTVKSDVYSFGVVFLEMITGRRVIDTKKPTQEQNLVTWASPLFKDKRKFTLMADPLLEGKYPTKGLYQALAVAAMCLQEEAETRPTMSDVVTALEYLGVTKVEENNETDNNNKEGGEDERSNL*
	Brapa.D00931	MVCLRFLIFFFINPNHSTTLIQSVPMIFHAFLIFFILVSAAVAGEKATAAYVPTDVFLFNCGETSDQMDISGRNWMSEQRKILPLNAANASFVSHASFQGSGVSKVPYMTARIFRHDFTYSFPVSPGWKFLRLYFYPTHYGSDLDAAVNSYFSVTVNSFTLLKNFSADLTAKASNDALFIIKEFIVPVSSGHTMLNLTFTPSLNMLAFINGIEIVSLPDRFYSKGGFDDKITPVGNNLDFEIGNWTALETVHRLNIGGQMIDGVQDTGMFRQWLDEEYLLSVNSGIVPNNPDVKIMYTEKTPMYVAPEDLYTTYRTMGNVNNPRLNLNFNLTWLFPVDAGFNYLVRLHFCETLPEVNVKGQRVFTIFLGKQIAKIDMDVIHLSGGFRIPVYLDFSVLVG…
	Brapa.D00933	MVLHQLYAHHLLFSFSVIIHSSSPSFSILKKSHISVPMISHALLVICILVSAAVLGDATAAYKPTDLFLINCGATSDIIDSQSQTWTSDQQHLLTSKLKNLSFSSDASYQEEVPQVPYTTARIFLSDVDYSFPVSPGWKYLRLYFYPTRYESGFDAASSFVSVTVNGFTLLKNFSADLTVKTSKSKSLVKEFIVPVNQTLNLTFTPSPSSLAFVNGIEIVSMPDGFYSKGGFDNMITNVGSTIDFNIKNTTAFETVHRINVGGQMVDEVGDTGMFRRWLPDDDVILSENSGMKPVVTGVKINYTEKTPPYVAPEDVYKTYRTMGNVDNPEINLNFNMTWLFTVDAGFLYLVRLHFCETLAEVNGPGQRVFTIFLGNQIAKQEMDVIQLSGGSRIPVYLD…
	Brapa.F02785	MIFYVLFVFSVFVSATCRGEGATAAYKPNDVLLINCGATSYTNDTGNRTWTGTRIFRSNFTYKFHVSPGWKFLRLYFNPTRYGSNFDANGSFFSVRVNGFTLLKKFSAYLTVRTSKPESKYLIKEFFVPVFETLTLSFTPSPNSLAFVNGVEIVSMPDGFYTKGGYDDEITNVSSTVNTIDEATALETLYRLNVGGHMVSHVNDTGMFRRWLPDDDFLISDNSATKQLLPDEKIYYTNSTPAFVAPEDVYRTYRTVGNNQNPQLNLTWLFKVDAEFTYLVRLHFCESPPEVNGHGGRIFSIFIGNQIAKLDMDIISHTDVSPSPIYLDFSIYVGSENGLRPDLRLDLHPSNEVTPEFYGAILNGLEILKLNYPDSITEPNSIVVTSKGASNVANTTRRK…
	Brapa.G01449	MICHALLILSTLFSSAVQGQGATAAYVPVDLFLFNCGANSDVTDSGRSWTAENRKTLPSNSGDASFSSEASFQESGVPLVPYKTARIFPSDFTYSFPVSPGWKFLRLYFYPTRYGSGFDAVSSFFSVNVNGFTLLNNFSADLTVKASKPESKSLIKEFIVPVYQTLNLTFAPSKSLAFVNGIEIVSLPDRFYSKGGFNDVITNVGSNVDFIIDNTTAFETVYRLNVGGQEVDGDTTGMLRRWLSDDEFILSENSGIKPEVEGVTINYTEKTPVYVAPEDVYKTSRSMGNIDNPKLNLNFNLTWLFMVDAGFNYLVRLHFCETLPDLTGPGQRIFSIFIDEQMAKPETDVINLSGGSRKPMYLDFSVYVGDESGKSRDLRLDLHPFNEVLPKYYDAILNG…
	Brapa.I03506	MSRQALLILSILLSVAVVGEGATAAYDPTDLFLFNCGATSDNTDNTGRKWTAENRQTLSSNAVNASFSSDASSQESGVPQVPYMKARIFRSDFTYSFPVSPGWKYLRLYFYPTRYESGFDAVASFFSVTVNGFTLLKNFSASLTVTAPEHVLIKEFIVPVHQTLNLTFTPSANSPAFVNGIEIVSMPDGFYSKGGFDDRVINVGSDVEYRIDNTTSFETVYRLNVAGQDVGDTGMFRRWLSDDGFFLSENSGITPVVEDVKINYTDKTPAYVAPEDVYETYRTMGNVDNAKLNMNFNLTWLFTVDAGFTYLVRLHFCETLPEVNEPGQRVFSIFLRKQMAKIEMDVIQLSGGSRVPMYLDFVLVHVGSENELRTDLQIDLHPFSAIVPKYLDAILNGLE…
Boechera stricta	Bstricta17775s0029	MEKLEERRRNQKMVSAAVVGKGRTAAYDVFLFNCGNTSNQTDNIGRNWTADNRKILTSNSVNADALHQESGVPQVPYMKARISRSNFTYSFPISPGWKFVCLYFYPTKYVSDFDAVDSFFTVTVNGFTLLQNFSADLTVKASKEETIIKEFIVPVNQTLNLTFMPSSVTSFAFGGSDDVITNVGSYVDFHIKNSTAFETVYRLNVGGNMVDEVHDSGMFQRWLSDDVPNVKITYTEKTPAYVAPEDVYATCRTMGNVEHPEFNLNFNLTWLFKVDAGFNYLVRLHFCEILPEVNASVQRVFSIFLENQMAKIDVDVIWLSGGSQIPMYLDFSVYVGFESGPRPDLRLDLYPFKDIAPRYYGAILNGVEILKLNNSDGNLAEPNQNPPLLSNLTTNRVTP…
	Bstricta17775s0032	MICHALLIFSILVSAAVVGEGGTAAYDVFLFNCGDTSNKTDNIGRNWTADNRKILTSNSVNADALHQESGVPQVPYMKARISRSNFTYSFPTSPGWKFVRLYFYPTKYVSDFDAVDSFFAVTVNGFTLLRNFSTDLTVKASKEETIIKEFIVPVNQTLNLTFTPSSVTSFAFVNGIEIASMPDRFYSKGGSDDVITNVGSYVDFHIKNSTAFETVYRLNVGGNMVDEVHNSGMFRRWLSDDDYFQGAGGISPYIPNVMINYTEKTPAYVAPEDVYTTCRTMGNVKHPKLNLNFNLTWLFKVDAGFNYLVRLHFCEILPEVNASVQRVFSIFLQNQSAKPDMDVISLSGGPRIPVYLDFNVYVGSESGPRPDLRLDLYPLKDIKPKYYDAILNGVEILKL…
Capsella grandiflora	Cgrandiflora5280s0001	MSSNLVNASFTTEASYQESGVSRIPYMKARIFRSKFTYNFPMNTSGSKFLRLYFYPTRYGSDFDAVSSFFSVKVNGFTLLNNFSVDLTVKASKPKTDFIVKEFVIPVNQTLDLTFTPSPNSLAFVNGIEIVSIPQRFYSKGGFDDVITNVGSSVDFSITNSTAFETVYRLNVGGQTVGDSGMFRRWLSDDDVILNQNSGTSPMVRDIKINYTVKTPGYVAPDDVYATSRSMGNADHPELNLSFNLTWLFTVDAGFSYLVRLHFCETLLEVNKAGQRVFSIFIDNRTATLEMDVFRLSGGSWIPMYLDYHVIVGSGSGVRHDLRLDLHPLRSVNPKYYDAILNGVEILKMNDPNGNLAGPNPDPIVSPGLNPNTRIRKGNNKSNVLAIVLGVVGSSILLA…
	Cgrandiflora8130s0004	MICYVLLVLSICVSVTAGGGGAKAAYKPTDVFLINCGDTSDNMDDNGRKWTAEDWKLLSSNLVNASFSSEAAYQDSGVTLIPYMKARIFRSEFTYTFQVTPGWKFIKLYFYPTRYGSDFVPISFFFSVSVNGFTLLRNFSADLTVKASKRESTLIKEFIVPIHLSGLNLTFKPSPNSLAFVNGIEIVSMPDRFYSKGGFDDKITNVGREFDLEIDNSTAFETVHRLNVGGQMVGEDEDSGMFRRWLSDDEYLLGGSGVIPDISNVMINYTEKTPAYVAPEDMYTTCRSMGNPKNPKVNLNFNMTWFFTVDAEFSYLVRLHFCETLPEVNKPDQRVFTIFIGDQIAKEDMDVISLSGGSRIPMYLDFQVYVGSESGPRPDLLLDLYPYLEYNPKYIDVIL…
Citrus clementina	Ciclev10011056	MEDTGSSYLTPFYILFFIHPMAFAFSDDSVTLYKPTESIFLACGSFGSSGTLDYRTWIGDINSEYSPSVPENEASRTFTAPQQPAPYSAVRLSQSQFTYGFNLTAGQKFIRLYFYSTSYSGFNSSKAFFSVKAGSFTLLSNFSASLTADALGNDLFFKEYCISVEEGQRFLNITFMASPDYRDSYAFINGIEIVSMPTNLYYTAANNSGFVFVGQENQYEIINSTPLETLYRINVGGNQISPQEDTGMLRTWSTDGDYLTDARPSALAVNISVVLQFGNIPNYSAPAVVYKSGRSMGNDRIKNEEYSLTWEFQVDSRFTYFLRLHFCEFQQEVTKPGDRVFQIYVANLTAEAEADIINWGGANGVPIYRDYAVIIGAKGNEKKQNLSVALHPAPRRRTK…
	Ciclev10011088	MKNTGARYLITPTYILFFLHHMAFAVSGASDTPYEAVDSILLACGSNGTFHSLDYRTWIGDISPGHSYYFQPKNDTSRVFTTPQQPPYSAARLSHSQFTYIFNLTAGPKFIRLYFYSTFYPGFDRPKAFFSVKAGSFTLLSNFSASLTADALGEDSFFKEFCINVEESRRLLNITFKSSPDYKDSYAFINGIEIVSMPLNLYYDDSSFLFVGQEKRFMIEKNNALESLYRINVGGSHISPLGDTGMFRTWSTDDAYLTDARPSALPVNTSIVLRFTKISNYSAPVRLYKTARTMGQDKSTNENYNLTWEFQVDSGFTYFLRLHFCEFQIEITEPGDREFAINIADEIAESQADIIAWSGGNGVPTYRDYAVMIVKKGDEKKQNLSIALHPTPEWRTRYS…
	Ciclev10013889	MENHMKFLSVIAALYFCHLIIFFCILAAAGDSPSPYYTPTITFVACGWLGNISAHGQTWVGDVSSQYSPLGQQQSTISTKPREPPYSASRLSHSQFTYIFNVTPGQKFIRLHFYSTSYSGFNISSAFFSVKANSFTLVNNFSASFAPDDTFFKEFCINVPEDQRSLSITFTPSPDYQDSYAFINGIELVSMPLNLYYTAADDQRFEFVGEGSQFSILNSNALETLYRMNVGGSFISPQMDTGMYRTWIADDGYVTDARPSALPVNTTIVLRFSRILNFSAPLAVYRTARTMGLDKNINEHYNLTWEFQVDSGFIYFVRLHFCEFQSEVTEESDRVFKIYLANLTAEDVADVIAWSGGNGVPEYRDYAVAIGSKSDVKKQNLSIALHPAPRWRTKYSDSI…
	Ciclev10018785	METYRKIFHFFFFFFFFFSSHHLAVVVTGDSNYPLVESNIFLACGWLGNTSTPGQTWVGDVNSQYSPHEDASAPKSTTVTENKQVPYSKSRVSHSQFTYIFNVTAGQKFIRLHFNPISKPGFNPSAAFFSVKAASFTLLRNFSASLTADGNGHPFFKEFCINIEDDQRLLNITFTPSPDYNDSYAFINGIEIVSMPLNFYYTAADDPSRGFKFVGQDITYSILNRNALANLYRINVGGQQISPSYDTGGMYRTWYMDDPYLTDARPSALPVNQSIHLTWKSTHSAPDVVYTTARTMGQHREINEKYNLTWEFEVDSGFTYFLRLHFCEFQIEVTQEGDRMFQIFIANLTAEVQADVIAWSGANGVPIYRDYAVMIGSKPNEENMKQNLSIQLHPAPRWR…
	Ciclev10024057	SNIFLACGWLGNTSTPGQTWVGDVNSQYSPHEDASAPKSTTVTENKQVPYSKSRVSHSQFTYIFNVTAEFCINIEDDQRLLNITFTPSPDYNDSYAFINGIEIVSMPLNFYYTAADDPGDPGGGFRFVGQANPYSILNRNALATLYRINVGGKHIEPSYDTGGMYRTWYMDDLYLTDARPSALPVNQSIHLTWKRNYSAPDLVYKTARTMGQDREINEKYNLTWEFEVDSGFTYFLRFHFCEFQIEVTEEGDRVFQIFIANLTAEVQADVIAWTGANSVAVYRDYAVTIGPKPNEENIKQNLSIQLHPAPRWRTKYSEAILNGLEIFKVDNNGNLAGPNPERRTIPPNLDVSPTTKSHKKSNVIGIVAGVISGFGVLSLLLLLIFWRGRKVKDSGSGTG…
	Ciclev10024830	MATFTTLYFIIPFFCLVHSAAAEQTSPPYIPTDYILIICGESSNTTSSDGRNWDGDAHSKFSSSNSATKSFTSRASFQENSVPQVPYMTARVFPEEFTYTFPVSPGPKFLRLHFYPAPYLLGQQQGGLDNNDTISTSFFTVSANKYTLLRNFSAHLTVSAIIPPVAYFFKEFIISVSSSQMLNLTFSPSSSSSYAFINGIEVVSMPDNLYLQQSDGDRSIPFINSNTIFSFDKPVALETAYRLNVGGAHVSAKDDTGMFREWLDDTNYIYGAASGVTPHLPGARIKYTSDTPAYIAPVIVYTTSRTMGKDPNINKKYNLTWNFSVDPGFNYLVRLHFCETQLEITRENQRVFSIFINNQTAENDADVIHWSGGSGIPVFKDYVVWVPIDAIEKESKQDF…
Carica papaya	Cpapaya14.200	MKRTNKRNVCLQILFHFFFFFFFLHKYLPVVAFTALDIALDCASQTNTTTQHRKWVADNNSTFLLFDRDIPSSTSKSLQQSRSGSVPYSDARFSTSKFTYVFPLTSGQKFIRLHFYPTSYTNNVDLALDAFFSVTAGRFTLLRNFSASLHAAYLGDDIVIREFCINVEQDQELSITFTPLPGAYAFINGIEIVSMPTNFYFTPAGDEGFKLVGGVNPFPITNDTALEMMYRVNVGSNAISPGDDTGMYRAWIQDVDYLTDARPSALPANNTIILTFSANTQNYSAPRAVYTTARTMGLNKTINENYNLTWKFPVDSAFIYMVRMHFCEFQGEIQKEGDRVFEIFLADQTAETIADVIGWSGGSGFPVYKDYAVQIGARGTENKQNLTIALHPAPEWRTS…
Capsella rubella	Crubella10007175	MISNVLLILSILIVGEGAASTYEPTDVFLFNCGDTSNNLDDTGRNWTAEDPKTMSSNLVNAYFTSEASYQESGVSRIPYMKARIFRSKFTYTFPMNTSGSKFLRLYFYPTRYGSDFDAVSSFFSVKVNGFTLLNNFSVDLTVKASKPKTDFIVKEFVIPVNQTLVLTFTPSPNSLAFVNGIEIVSIPQRFYSKGGFDDVITNVGSSVDFSKRNSTAFETVYRLNVGGQTVGDSGMFRRWLSDDEVILNQNSGTSPIVRDIKINYTVKTPAYVAPDDVYATSRSMGNADHIELNLNFNLTWLFTVDVGFSYLVRLHFCETLLEVNKAGQRVFSIFIDNRTATLEMDVFRLSGGSWIPMYLDYHVIVGSGNGVRHDLRLDLHPLRSVNPKYYDAILNGVEI…
	Crubella10007239	MIYNVFLLLSVLVSVAVVGEGATVFEPTDVFFINCGATSNDENGGRTWTPERNILPSNSESASFTSDALYQESGVSQVPYMVARLFRSEFTYSFPLSPGWKYLRLYFYPTRYGSGFDAAHSLFDVNVNGFTLLRNFSADLTVKASKPESKSVIKEFIVPVYQTLNITFTPSPDSLAFVNGIEIVSMPDLFYSKGGFDDKIIYVGREFDLDINNSTAFETVHRLNVGGQTISDVGHSGMFRQWLSDDGYFYYSAGMVVSIPGVKINYTEKTPAYVAPDDVYTTSRQMGTVKDPTLNLQYNLTWYLTVDAGFTYLVRLHFCETIPQVNSTNQRVFSIFVQHEMAKKEVDVIYLSGGFSNPMYLDFGVDVGFENGLRPDLQLDLHPLIDTDPLHYDAILNGV…
	Crubella10007805	MICYVLLVLSILLSVTAGGGGAKAAYKPTDVFLINCGDTSDNMDDNGRKWTAEDWKLLSSNLVNASLSSEAAYQDSGVTLIPYMKARIFRSEFTYTFQVTPGWKFIKLYFYPTRYGSDFVPISFFFSVSVNGFTLLRNFSADLTVKASKRESTLIKEFIVPIHLSGLNLTFKPSPNSLAFVNGIEIVSMPDRFYSKGGFDDKITNVGREFDLEIDNSTAFETVHRLNVGGQMVGEDEDSGMFRRWLSDDEYLLGGSGVIPDISNVMINYTEKTPAYVAPEDVYTTCRSMGNPKNPEVNLNFNMTWFFTVDAEFNYLVRLHFYETVSDQVNKPDQRVFTIFIGDQIAKEDMDVIRLSGGSRIPMYLDFQVYVGSESGPRPDLRLDLYPYLKYNPTYIDVI…
Cucumis sativus	Csativus157760	MKILTPFFLFFFLLLLLTPSTAYQSSYYIPVDNIAVDCGGISAFTDTGDRKWTGDVATNFSPSEPPNTVNKSMVKSSNSNTNNDPLYKTVRLSRSPFTYSFPVTPGPKFIRLYFLPENFDEFHRFDAFFTVQAAQFTLLKNFRASLVADFSNKSFIAREFCIHVPGQASKLNITFTPSLDSYAFVNGIEVVSMPENLYYSPVKQGRTTPVIGNNIALELYHRKNLGGEDVLPSQDSGMYRNWDGSNLYITTKQVIPIQNDSVSINYTTTTPNFTATDSVYQSAIILGTNRTLNSKQNFSLKLPVDFGFNYLVRLHFCQIHMDRFQEKERIFTVFINNRNIAVVDIDSVNTPFYKDYNVPMATGNTPFILLDLHPLPSESFDVILNGYEVFKQSNGTNLA…
	Csativus157770	MKILTPFFVFFFLLLLLLLLPPSTSQTSYYVPVDNIAVNCGTKAITDTGDRKWIGDVATNYSPSEPPNTVNKSTFKSIISNTISDEIYRTVRLSRSPFTYSFPVTAGPKFIRLYFYPEKYEEFNRSDAFFTVQAAQFTLLKNFSAALVADFINKSVIPREFCIHIAGEAPKLNITFTPSPNSYAFVNGIEVVSMPENLYYSPAEQGTTTPIIGNNIALELYHRKNLGGDDIFPSQDSGMYRNWDGTNLHITTKRVIPIHNDSVSINYTTSTPNFTATDSVYQSALILGVNRTLNSKQNLSFQLPVDVGFNYLVRLHFCQILMDQFQGKQKIFTVFINNQNITTVDIDSINTPLYRDYNARPMAVGNTSAILVDLHPLPSETFDVILNGYEVFKQSNGTN…
	Csativus174380	MANHRSTTTTFLFAFFHLYFLSLSVSGDSPASYKPIDDILLNCGTSETLSASGDNRPWTGDVQSKFFPSDFHQNRASVTSQADTQSSSPNVVPYSTARLSHSNFTYSFPVSPGPKFIRLYFYSAFYLNFDRYKAVFSVKTTSMHTLLSNFNASVNADASDLNSPTITREFCVYTDENDQMLNITFSPTNQDSYAFINGIEIVSMPLDLYYTPRLKLVDQNNQFIQVGNNTSLEMVYRMNIGGNTISSGEDTGMFRTWAEESNYMNDYVADARPANLSIQLNYIERQPYTAPENVYRTARTMGPNSTLNKNYNLTWEYPVDPGFYYMIRLHFCEFQAEITAAGDRVFLIYIKDATAEESFDVFQKARGKYNPIYEDYGVFVTKSNQKKVNLSVKLRPNPN…
	Csativus174390	MAVSTTNQVSPATTLLFFLFLFLLGVAHSSSFYEPIDNITLDCGSDANLSSFYENDRIWVGDIDSKYFPSDHQQNGASMTSKADAQSTSVTTVPYMTARLSRSQFTYSFPVTPGQKFIRLYFYSANYQQFDRSKAVFSVRAGLFTLLRDFNTSVNADASFNNEIFREFCVHVGENDPKLNLTFTPTNQDSYAFISGIEIVSMPTNLYYTPLELNDEGGRGLKQVGQNNKFFPIENYTSLEMVYRINIAGKFLSPMEDTGMFRTWYDEEVSNFLEPFTGNYDARPANSSIKLNYSSKVPAYTAPEDVYRTARTMGPNTTENKRYNLTWEFPIDPGFLYMIRLHFCEFQEEINSTEDRVFLIYIRDTMVEQSADVFRWAGGGGIPYRRDYVLLVSKNDKKK…
	Csativus174400	MAKNVTNHASSTTIIFLFAFFFLSIPVAGDSQPPYTPVDNILIKCGFNGNSSVLGDTRSWIGDVNSKFFPSDFHYNHDSIALSPLTQPSSPVYETTRLSPSQFAYSFPVSPGQKFIRLYFYSASYPNFDRSKAIFSVKLGLFFTLLHDFNASFTADAFGSNEMVREFCVCVDGNNEKLNLTFTPSNQDSYAFISGIEIVSMPSFLYYTPIVPNDGGLSIRDLKLVGQNNPSFEIDKYTSLETVYRVNIGGPFIPPVEDTGMFRTWSDDTNLLDGYIHDDARLLNTTIHLHYSLIPTYTAPELVYRTARTMGSNETDNKSYNLTWEYLVDPGFYYMLRLHFCEIDPGISDINERMFLIYIKDKIAEENMDVFRLANGKGIPYLKDYIVSVPSAGTTKKKV…
	Csativus174410	NNLYYTPLDSNDEGGRGLKQVRQNNKFFPIENYSSLEMIYRINIGGGFISPTEDTGMFRTWFNEENSFLKPSSANYDAQPANSSIHLNYSSKVPAYIAPENVYRTARTMGPNNTENKIYNLTWEYPVAPGFFYMIRLHFCEFQEEINSRGDRVFLIYIRDNRVESSADVFGWAGGKGIPYYRDCVIFLPLNDQKKVNLSVTLQANPDDSRSRFTNVILNGIEIFKLNYSNGNFGGQNPDTPPTTHTQILPPSKNNSPSRIEIIVIIVVVGGAVVTIFAVGLFVFWRRMFVFWRRIAFMDQISSHGTSLWPLYSISTNKSSKSRTSSLPSSLCRYFSLVDIKAATKNFDENFIIGIGGFGNVYKGYIDDGATQVAIKRLKPGSKQGELEFKTEIELLSQL…
Dacus carota	Dcarota025396	MSDISPAPAPAYIPADNILINCGAPYKDASLDGREWDTDSLPKFTSLPLNTSIAAFRATWQRDSVDEIPYSTARISRSKFTYTIPVSDAGQKFLRLYFYPTSYMFGFAENEALFSVDAANHNLLSNFDAFQHLEHRTATLVKEYVITVNQSRVLEVTFTPCPNSYAFVNGIEIVSIPDDLYIRGNDVPVKMIGQIKGFYINDSGALEKLYRLNVGGGVISPGNDTGMFRSWDEDEPYLLALDDFSEDIRFPRFPINYTSTTPPYTAPEDVYYEGRVSSFNMTWSFQVDSGFNYLLRLYFCDYDDQRVFSIFINDQTAEQSANVVSWSGGRDISHVLRLACSAVYRDYAVFVSDNPDDSTSKPSLSLALHPRPNKSSTSDQPEALLNGLEIFKVSQPGGS…
	Dcarota025397	MLLTSFSWQTCHFVACFFIITTLSWSPDAASPSYDPPDNIRLNCGSTKFFTTSRDGIQWVSDSTTSPDIFETSTTSTANEQSPSVDKTPYSTARFFRSQFTYTIRVSEAGQHFLRLYFYPANYSNGLKEAMSFFTVNMSDHTLLSKLSAFVNLRSSSSTLVKEFIITVDQNRLLELTFIPSPNSYAFVNGIEVVSIPNNLYIKGSDDITAGIRMVGQRNEVFINESKPIEKLYRLNVGGGEISSTNDTGMFRSWDSDEPYLLGSSLVATPNPRIPIKYTAVAPPYTAPEIVYNSARLLPHKSHNTNLTWVFPVDSGFLYLLRLHFCDVLMEIYDFNQLVFDILINNQTAEEYVDVYYLTGGIGIPVYKDYVVFVGKNQDGSKSKPYLWLAMHPNMKNLS…
	Dcarota025418	MLGFSLYLSFLLLPQFFAISSAVLPNYTPTDNILLNCGASFKTNSSDGRQWNTDSPYSSNTSTTSSTQSEPPPSVDQIPYSTARVFPSKFTYKIPVSGAGQKFLRLYFYPTTYSQSLDMNNSFFSVHTANHSLLSNFSVSLNLQKDFVTLVKEYIITVDESRSLEVTFTPNPKSFAFVNGIEVVSIPDKLYSGVIKLLGNYNGYPIDDSIALENLYRLNVGETGDISSTDDTGMFRSWDRDEPYLLGGTLGLTPTLKIPIKYTSDTPPYTAPEIVYYSARSMNLESYGSNLTWAFPVDSGFYYLLRLHFCELVMLINGPHLRVFNIFINNQTAEKHADVFYWTGGRGIPVYKDYVAYVSDNLDGSNSKTDLWLALHPSIDDPVCQNAILNGLEIFKLSK…
	Dcarota025419	MLGFSLYLLFLLLPLFFAISSAVLPNYIPTDNILLNCGASSKIASSNGRQWDTDSAYISNTSTTSSTQSEPTPSIDQIPYSTARVFPSKFTYKIPVSAAGQKFLRLYFYPTNYSQSLDMTKSFFSVHTANHSLLSNFSVSLNLQKDLPHLVKEYIITVDESRSLEVTFTPNPKSFAFVNGIEVVSIPDKLYSEGIDDSKHVIKFLGDQDGFPIDDSIALENLYRLNVGETGDISSTDDTGMFRSWDRDEPYLLGSLGLTPTLKIPIKYTSDTPPYTAPEIVYYSARTINLESYGSKLTWVFTVDSGFYYLLRLHFCEFLREIIDSNYRVFYIFINNQTAEEQADVIKWTGGRGIMVYKDYVAYVSDNLDGSNSKTDLWLALYPNMEDNPHYKNAILNGL…
	Dcarota025444	MSKTYIYATDNILLNCGAPHNTNSMDGREWGIDALNTSTSATTEQKPSIDIPYTTARFFTSKFTYTIPVSEAGQKFLRLYFYPANYSNDYDTATSFFNVDAANHVLLSNFSASLNLQPESSTLVKEYVIMVSSVLMVTFTPSPGSYAFVNGIEVVSIPDKLYINGDYAKFVGQKTEFSIIDSMALEKFYRLNVGGPHISSTEDTGMFRSWDGDKPYLVKPGLGYEVTNVFPIKYLPATPSSMAPATIYFSARTLVKVNHGSNMTWSFQVDSGFSYLLRLFFCEIVDLVTDYNVRVFSIFINNQTAEDAFDVFAMAAGSKIPVHKDYVVIVSDNPDGSKSKTDLLLSLRPNKTSNPVAENTILNGLEIFKLSQPGGSLASHHPPHPPNPQSGPSPPLETG…
Eutrema salsugineum	Esalsugineum10027636	MFRHALLIFSILVSAAAAVGEGATAAYTPTDVFLFNCGATSDTVDNTGRNWTAENRKILSSNPVNASFPSESSFQDSGVPQVPYTTARIFRSEFTYSFPVSPGDKFLRLYIYPTSYKPGFDAVNSLFSVTVNGFTLMENFSADLTVRASKPVSNFLIKEFIVPVHHNTLNLTFTPSPNSLAFVNGIEILSIPDRFYSKGGFDDVITNVGSTVDFHIDNKTAFETVYRLNVAGQDVSDTDMFRRWLSDDEFILSENSGLKPDVPDAEITYTEETPVYVAPEDVYKTFRSMGNIKNPKLNLNFNLTWPLNVDAGFNYLVRLHFCETLPEVDETGERVFSIFLGNQMAKLEMDVIQLSGGSRVPMYLDFNLYVGSENGQSRNLQLDLRPYNETSPRYLDAIL…
Eucaliptus grandis	Eucgr.B03136	MTTYCCDSSAEDIPSDVQIKSLSLKVKASEADLEDYGTPAHPQISVCMSHKQFTHNFTVSPGHKFTRLHFCLASYPGLNVSDALFSVSVGQYTLLRTSQSSYSRDSSDIKCVIREFVMKVDAQILSITFTPSSGHSKAYAFVNKIEIITMPANVYMQDVRLPLVGNSSQIYAANYTVLETMHRVNVGGDDIPPEGDARMWRSWSGDEDYFVPDGALTSILQSKLGIKYSPEVPAYTAPEKVYSTARTLSPKSGGNMSWSFLVNSGFCYLVRLHFCEITREIRQNGRVFKVYINNMTAGIVRWSRMPGRPVYRDYIIDCSELDTGMEDLQITISSDNGPSESDCQGILNGLEIFKLPDSRDNLAGLNPFGTATSHGSPYREDKATRISLSIFYGLFAVVF…
	Eucgr.B03137	MYTDCKNRHASILLLYFMLFLLLKTNSVVLVRADKPPYVPTEKVTLNCDPSAGDIPSGVKRKSLSFAIKANRDASQDPGTPYPETSACIFPTSVTHPFFVSPGHKFIRLHFYPAPYQGLDIFDALFSVSVGPYTLLQTSQSSYSSNPSDIEYVIQEFSVEVDFHVLNITFTPSPNHSNAYAFVNKIEVMSMPQNLYIRDVRLPLIGNPSQFYAYNHKALKTMYRVNIGGQPIPPEHDTGMLRFWSGDEDYLMLRGASTAIHPSKVKISYSPGVPAYTAPVKVYSTARTLIPLGDTTQGNMSWSFLVSSGFCYLVRFHFCEITRGIAQNGRVFQVYINNATAEDHADIMKWSSMPGRPVYRDYIINSSSSRDAPETGMKYLEITIRSNVSRSFYNQGIVN…
	Eucgr.J00871	MKNMKPLPLLFLFISVLLETARLSPSEFVYTFHLTAGPKFVLLHFFPSDYLNFSRADSFFSVRANGYTLLRNFSASLFSDHTGFTSFHKEFCLTVGADQILNVTFAPTPGNSDAYAFVNGIEVISMPESLYYNTVIDSNEGIKLAGQVTPYTFSTADALEAVKRLNMGGQFIGSAGDTGMYRTWDADDVYVTSSNIGALPVNTTIQLNYSDQVPNYTAPDSVYRTARTMGTDKRINLSYNLTWSVEVDTNFYYLVRLHFCEFQIEINKPLDRVFEIFIDSQLVEGHADVISWSGKGMPVYRDYAVALYHGQKKRTNLSVAMGALPDGSTLYSDSILNGLEIFKINDPDRNLAGLNPDLVTDKQPVPPPKSKASSNLGKATKIAIVAGVASGFTVLSLLA…
	Eucgr.J01388	MKNMKPPLLLFIFISVSLEALPISVTGNNVDAYRRTDDIAVDCGSSTSSTVENRNWVGDAADRSAYSPIEKTHSSITAKASSSPPSVPGGAPYLTARLSRSEFAYTFHVTAGPKFVRLHFFPLDYLNFSRVDSFFSVEAAGYTLLRNFSASLFADYPPSVSSFSKEFCLSVGEDQILNITFTPTPGNSDAYAFVNGIEVVSMPESLYYNTIVDSTEGIKLAGQQAPYTLDTTKSLEAVKRLNVGGKFVGPADDTGMYRTWEEDDEYVTSSYIGVLPVNITIQLNYGEQVPNYTAPDPVYATARTMGTDKRINLSYNLTWSVEVDTNFYYLVRLHFCEFQIEINKPLDRVFEIFIDSQLVEDHADVISWSGKGVPVYRDFAVALYDSRKKRTNLSVALGA…
	Eucgr.J01389	MKNMKPPLLLFIFISVSLEALPISVTGDNVDAYRPTDDIAVDCGSSTSSTVENRNWIGDAADRSDYSPIEKTHSSIPTQASSSSPRVPGTAPYLTARLSRSEFAYTFHVTAGPKFVRLHFVPSDYPNFRRVDSFFSVGAAGYTLLRNFSASLFADYPPSVSFFSKEFCLSVGEDQILNITFTPTPGNSDAYAFVNGIEVVSMPESLYYNTVVDSEGVKLAGQLAPFTFRTTDALEAVKRLNIGGQFVSPAEDTGMDRTWEADDEYVTSSGFGVLPVNTTIQLNYSEQVPNYTAPDRVYTTARTMGTHKRINLSYNLTWSVEVDTNFYYLVRLHFCEFQIEINKPLDRVFEIFIDSQLVEDHADVISWSGKKGVPVYRDFAVALYDSQKKRTNLSIALGA…
	Eucgr.J01390	MKNMKPPLLSFLFISVLLEPLMVLVTGDNIGAYSPVDDIAVNCGSPGNSSESSRTWIGDAEDGSTYSPIDETHSSIKASASVSSPSFHNNLIPYQTARLSRSEFNYTFRVAAGPKFVRLHFFPSDYHNFRRAYSFFSVKAAGYTLLDNFSASLFSDHTGFTNFHKEFCLTVGADQILNVTFAPTPGNPDAYAFVNGIEVVSMPEHLYYNAVVDSTERIELAGQQAPYTFRTTDALEAVKRLNVGGQFVGPADDTGMYRTWEADEAYLTSSNIGVLPVNTTIQLNYSEQVPNYTAPDSVYRTARTMGTDKRINLSYNLTWSVEVDTDFYYLVRLHFCEFQIEINKHSDRAFKIFIDSQLVEGRADVTRWSGKGVPIYRDYAVYMHGGGKKRTNLSVALGA…
	Eucgr.J01480	MTNMKPPLLLFIFISVWLEALPVSVTGDNVGAYHPTHDITVDCGSNTSSLVRGRNWIGDAADRSAYSPIEKTHSSITAKASSSSPGVPGTAPYLTARLSRSEFAYTFRVTAGPKFVRLHFVPSDYPNFRRADSFFSVEAAGYTLLRNFSASLFADYTRSASFFSKEFCLSVGEDQILNITFTPTPGNSDAYAFVNGIEVVSMPESLYYNTVVDSTEGIKLAGQLGLYTLDTTSVLEAVKRLNVGGQFVDPVHDTGMYRTWEADDEYVTSSYIGGLPVNTTIQLNYGKQVSDYTAPDPVYTTARTMGTDKRINLSYNLTWSVEVETNFYYLVRLHFCECQKEIKEHLDRAFKIFLDSQLVEGHADVISWSGKGVPVYRDFAVALLDHSQKKRTNLSVALG…
	Eucgr.J01482	MKPPLLLFIFISVSLEALPISVTGNNVDAYRPTDDIAVDCGSSTSSTVENRNWIGDAANRSDYSPIGKTHSSITTQANISSPRVPGTAPYLTARLSRSEFVYTFHVTAGPKFVRLHFFPSDYPNFRRVDSFFSVEAAGYTLLRSFSASLFADSTPSAGFFSKEFSLNVGEDQILIITFTPTPGNSDAYAFVNGIEVVSMPESLYYNTVVDSTEGIKLPGQLVPYTLDTTKVLEAVKRLNVGGQFVGPAHDTGMYRTWEADDEYVTSSDIGVLPVNISIQLNYGEQVPNYTAPDPVYTTARTMGTDKSINLSYNLTWSVEVETNFYYLVRLHFCEFQIEINEPLDRVFKIFLDSQLVEDHADVISWSGKGVPIYRDFAVALLDHSQKKRTNLSVALGALP…
	Eucgr.J01484	MTNMKPPLVLFIFISVSLEALPVSVTGDNVGAYHPTDDIAVDCGSNTSFLVGRRNWIGDAADSSDYSPNEKTHSSTAAEASSSSPSIPSAAPYLTARLSRSEFAYTFHVNAGPKFVRLHFFPSDYPNFRRVDSFFSVEAAGYTLLRNFSASHFADYSPSVGFFSKEFCLSVGEDQILKITLTPTPGNSDAYAFVNGIEVVSMPERLYYNAVIDSNEGIKFAGQTTPYTLDTTKALEAVKRLNVGGQYVSPAYDTGMYRTWEADDEYVTSSYTGVFSFNTTTQLNYGEQVPNYTAPDSVYTTARTMGTHKNINLSYKLTWSVVVDTNFTYLVRLHFCQCQMEINEPLDRVFKIFMNSQLVDADVISWSGKGVPVYRDFTVAPYDGGKKRTNLSVALGALL…
	Eucgr.J01487	MKSMKPPLLLFIFISVSLEALPVSVTGNNVGAYHPTDDITVDCGSNTSSLVGGRNWIGDAADRSDYSPIEKTHSSTTAEASSSSPSIPGAVPYLTARLSRSEFAYTFYVTAGPKFVRLHFFPSDYPNFRRVDSFFSVEAAGYTLLRNFSASLFADYTHSVRFFSKEFCLSVGEDQILNITFTPTPGTSDAYAFVNGIEVVSMPESLYYNTVVDSTEGIKVVGLPSPRTLDTTKALEAVRRLNVGGQFVVPADDTGMYRTWEADEDYVTSSDIGILPVNTTIQLNYSEQVPNYTAPDVVYTVARTMGTDKRINLSYNLTWSVEVETNFYYFVRLHFCEFQIEINDPLDRVFRVFIDLQYADVIKCSRKGVPVYRDFAVALYDSQKKRTNLSVALGALPDG…
	Eucgr.J01489	MTNMKPPLLLFIFISVSLEALPVSVTGDNVGAYHPTDDIAVDCGSNTSSPVENRNWIGDAADRSDYFPIEKTHSSTTSEASSSSPSIPGAVPYLTARLSRSEFAYTFDVTAGPKFVRLHFFPSDYPNFRRVDSFFSVEAAGYTLLRNFSASLFADYTRSTSFFSKEFCLSVGEDQILNITFTPTPGNSDAYAFVNGIEVVSMPESLYYNTVVDSTEGIKLAGQLAPYTLDTTKALEAVKGLNVGGQFVGPARDTGMYRTWEADDEYVTSSDIGVLPVNTIFQLNYEINEPLDRVFEIFIELQLVEDRADVISWSGKGVPVYRDFAEALYDSQKKRTNLSVALGALPDGSTLYSDAILNGLEIFKINNSDGNLAGLNPDPVPNKLPGPPPASKAPSSPSK…
	Eucgr.J01490	MPEHLYYNTFIDSNEGIGVVGLPSPHTLGTADALETVKRLNIGRRFVRPAEDTGMYRTWEADEDYVTSSDIGILPVNTTIQLNYSEQVPNYTAPDVVYTVARTMGTDKRINLSYNLTWSVEVETNFYYFVRLHFCEFQIEINDPLDRVFRVFIDLQYADVIKCSRKGVPVYRDFAVALHHSQKKRTNLSVALGALPDPYTLYSDAILNGLEIFKINNPDGNLAGLNPDQVPNKLPGPPSASKAPSSLSKAVKIATVAGGTSGFTILSLLAFFLYRRRNRAKDSTSSDGTSRWGPLSYATTKSTKTQGSSRPSDLCRHFSLKEIRAATNNFDKGFIIGVGGFGNVYKGYVHGDANPVAIKRLNQGSHQGLHEFRTEIKMLSQLRHLHLVSLIGFCEDAGE…
	Eucgr.J01491	MYRPSRDDEHETTSSVSLEALPVSVTGDNVDAYRPTDDIAVDCGSSTSSTVENRNWIGDTADRSNYSPTGETHSSITTQANSSSPRVPGTAPYLTARLSRSEFVYTFHVTAGPKFVRLHFVPSNYPNFRRVDSFFSVEAAGYTLLRNFGASLFADYTRSASFFSKEFCLSVGEDQILNITFTPTPGNSDAYAFVNGIEVVSMPESLYYNTVADSTEGIKLAGQLAPYTLDITKALEAVKRLNVGGQFVGPARDTGMYRTWEADDEYVTSPDKGVLPVNTTIQLNYGEQVPNYTAPDPVYITARTMGTDKRINLSYNLTWSVKVDTNFYYLVRLHFCEFQIEIKEPLDRVFKIFIDSQLVEDHADVISWSGKGVPVYRDFAVALYDSQKKRTNLSVALGA…
	Eucgr.J01493	MKNMKPPLLLFIFISVSLEALPISVTGKNVDVYRPTDDFAVDCGSSNSSTVENRNWIGDAADRSDYSPIGKTHSSITTLASSSSPRVPGTAPYLTARLSRSEFAYTFHVTAGPIFVRLHFVPSDYPNFRRVDSFFSVKAAGCTLLHNFSASLFADYPPSAGFFSKEFGLSVGEDQILNITFTPTPGNSDAYAFVNGIEVVSMPESLYYNTVVDSTEGIKLAGQLAPYTLDTTKVLEAVKRLNVGGQFVGPADDTGMYRTWEADDEYVTSSYIGGLPVNTTIQLNYGEQVPDYTAPDPVYTTARTLGTDKRINLSYNLTWSVEVETNFYYLVRLHFCEFQIEIKEPLDRVFKIFIDSQLVEDHADVISWSGKGVPVYRDFAVALLHHSQKKRTNLSVALG…
Fragaria vesca	Fvesca.mrna04244	MKLILAPLYPSSLFLLFVSLLVAGQPYTPTDEINLNCGSSDDVVYESQTWNGDINSKLSPIEVGSASKVMDAPRSSSTAGQVPYTTARLSRSEFTYRIPVSPGQKFIRLYFYPASYKAVNANFDRSKSLFSVKLGGYNYTFLKDFNASVQADADYFETMIREFCINIDPERHILNITFTPSNDGYAFINGIEIMSMPAFLYYTALQDDGPKAVTGNRYPVENNTALEMMYRINVGGGVLSPSEDTGMYRTWDATDEMYLDKSSREFSIVPHVNNVHLKFGNISNYTAPEEVYKTGRSMGLNKTINKSYNLTWVFGVHPQFSYLVRLHFCEIVPYITMEGGRRFQIFIANETAERGADIIQWSGGNGVPVYKDYIVFVPRVPNTKTDLVEFSVALQAGED…
	Fvesca.mrna04245	MKPIITLLYLSLFFITLFLTGQSQPYTPVDNITLACGNSGQPTSNDLLRTWTGDVNSKFTPIGNASESITAPRSSTASQVPYTNARLSRSEFTYTIPLSPGQKFIRLHFNPDTYNNNFQRSNSLFSVTAAGFTLLKDFNASVTADANGGSPLVKEFCVNIETGQRLNITFTPSKDAYAFINGIEVVSMPTSFYYTSSPNFIDTSASSYPIRNDTALEMVYRINVGGGPIAQDEDTGMYRNWDSADDKYLDDLSGKFSVLPQNNTIELNFVRVPEYSAPKRVYTTGRSMGMNTTINKSYNLTWIFPLDPKFYYLVRLHFCEFESDITESSDRAFQIFLANQTAEQLADVIVWSGANGNPVYRDYVVGMFMPPVGSEKKVNLYLVLAALQRDSYTRYNDAI…
	Fvesca.mrna04246	MIPVLGPLCLCLLLHIVAQLVAGDSQLIYTPVEDITIACGESGTQISKFDNRTWNTDINSEFFPMEQDQVGNSTSQVRKAPSSSFTGRVPYTTARLSHSEFTYTFTLTTGQKFIRLYFYHASYADFDRSKALFSVKAGGYTLLQDFNASATVDASGVETIYKEFCLNIYGGDQSLNITFIPSKAEQAYAFINGIEIVSMPTYLYYTAPQSNGPAYIGEEGNFPIGENTAMEMFYRINIGGSPVSSNQDTGMYRNWDGEDETYLDESSRNITVSPSNPSIQLKFGRIPEYSAPKEVYKTGRSIDTNKTNNRSYNLTWEFHVDSNYPYLVRLHFCEIEIFKIGGERTFVIYIGNQAVDTADIVGWSGGNGIPVYRDYVVALSDLGRQKKVSLFITLQAFQM…
	Fvesca.mrna04247	MKPILTLLYLFLFVYVVTYMVAGDSSATYSRVANVSIACGTNFTAEINSEGWSGDVNTKFTPIGSTTYGTSPNYSSGYLEWPYQGVRLSHSEFTYRFNLTAGQKFIRFYFYPASYTNFNRSKALFSVKAGDFTLLDNFNASATADASGVATLYKEFCLNIHEEQSLKTFNITFSPSKDAYAFINGIQVMEMPTNLYYSAAESAGYRYVGGSQLKYRIENSTALQTLYRLDIGGVNGGGEIGIRFGGKTYFVSYEVLNVWNSSDEVYLDALSETISVQSYNDRIQLNFFKAPAYSAEGEIYRSGRSLGMKKYINKSYNLTWTFPVDSSFHYLLRLHFCEFEPGITQSGDRTFQIIIENQAVEEEADIIEWTGGNGIPVYRDYVVYMSGPENKMKSSYNDA…
	Fvesca.mrna04250	MEPILIPLHLSLFLHILTLLEAGVLSPPIYTPVDDITLDYGNLGQHSNNYDSRIWSGDINSTFSPIQDGESNMTSQSRKAPPSVSQFASQVPYTTARLSYSEFTYNIPLSPGKKFVRLHFNPASYPDFQSSNSLFSVTASDYILLKDFRAYNTADDATPLMREFCVNIETEHSLNITFTPSKDAYVFINGIEIVSMPTNLYTTSVRSIGSNSPYSVKSRKALDMVYRINVGGKAINTTEDTGVYRKWEAADDMYLDGLSKKYSVLAQNDTIELKFVETPEYSAPKEVYNTGRSMWMNKTVNYNLTWSFPVDSNFSYLVRLHFCEFESDVTKIGERVSVIYIANQTAEQGADIILWSGGNGIPTYRDYMLAMIDPGSQKKINLSISFQALHADLSSEYRD…
	Fvesca.mrna04553	MVIDCGPSSTTLSNKVGFLKPVSPLSTADDESNDGASSHIPGPILFQTDYTYVCIVPPGPKIIQFQFYPPSLGSTNESKALFTISAGKYTLLKTSASSCSIGSQGQIQHAIREFYINVDDGRLNVTFTPSSTPGAYAFVNKIKVVPVPTSLYVRGNDEDPLQIRLLGHNPNDQQLYILNNSRALETMYRVNIGGPFISPDLDGSEMMRTWSTDKSYMSINEEVDTDILQSKIKIKYSAEVPAYTAPVKVYTTTRASYVNGGNTSWSFPLDPGFYYLIRLHFCEINKKIKLGERVFKVYINYQTAEGHADVFEWSNGAGFPVHRDYVVDYASGHSNSTQNLVVAIEGINSELDDHQGILNGLEIFKISDKNNNLAGAHPFGFEVDQYRNIPTLTATLFRR…
Glicine max	Glyma.02G121900	MRNKTKPSPHIPLFTMKESDIVESSRYAISLVLHLFLLLLLFFHLITCNPINVPNKILLNCGSNEGSTFNGVNWIGDVGSSFLPPEYDKSSSTLLISSIKSRAPKVPYSTARITHSPLTYSFPSSPGLKFIRIYFLSSSYLKKMNLSKAYFSVKAGPYTLVSNFNPFNFAEELNLVFFTKDFLVNVGEENLKITFTPSPSISNAFAFVNGIEIFPVPHSIYFPSSMVPYLGHQEPFFINDEYALEILYRVSIASEYSADVENAFGTWLDDSNYISGSQSGSVLSITHRIVRMNFTTLTSKDYNYSAPEELYLTARTMGSNGDANMKYNLTWSFPVDSGFKYLVRLHFCEISTEVTQVHQKVFKVYINNETAEERMDVVALAGGPFTPLSRDFVVMVPSE…
	Glyma.02G122000	MPLGLYSRGDDAPLPLVGHYPELVYIYNDSAMENICRLKVGGEQIPPKYDTGMFRTWDTDGAYILGSDTGIEPFNMSMPVLYDGNAPPYLAPADVYRTSRSMRTFEKGLVNLNYNMTWFFPVDSGFFYLVRLHFCEIYHGITRVNEVVFTVFLNNQTAEEQFDPIAWSGRPGVAIQRDYVVMVPKVNEAKQDLWLDLHPYKDSKPMMYYNSFSNGVEIFKLSNFDDRNLAGPNPSQSFVSGSDVKPHHVAQFKKSSEKLKFIIIGCGLGTVVLPILLCLVLFRLKVIRPRKVMSWCGLAVHTPNQIEKAKKSSFCSHFPIREIKVATNDFDEALLIGTGGFGSVYKGSFDGGATSVAIKRANPMSHQGVSEFETEILWLSQLRHANLVSLLGYCNEDGE…
	Glyma.02G196000	MSFLSITFITLFLLSHHYIHHPQANTPVDRFTINCGASVISSDGERTWMGDTDSMLLSSQDSTVSAKPTSQSPSTNHVPFTTARMSRSQFNYSFPVTPGPKFLRLFFYPASYPSFPHTDSSFKVQCNQFLLLDSFNASLNVDAVKKETIFREYIVYVGDNQMLILSFTPFQPNSYAFINGIEVFSMPSYLYYTSATDTGFTFVGSGTLFSIQSSAVLETYYRIKVGGQGISPGNDTGLFRNWIGHDEDYLITHNLKNNLPGDTDAKMNIIVNPDYVAPKELYSIARDMGSNATLNKISNLIWEFPVDSGCTYMIRLHFCELDPHVYDIGDRVFFIYIASQLAESGADVMSWSQKQKGLAVYKDYAILIPKNDTEKKVNLSLQMHPYQSSWDTEYSGPFL…
	Glyma.08G248900	MDTSGTRIALGTILPILLLCLPYFSIAVDVIYRPVELLSINCGSSSNFSTLDGRNWTADIKFLSENKDSVAASALTPSTQQGPYTYARFSHSQFTYSFPVSAGPKFLRLFFYSTSYQNFDRSKSDFSVKAGPYTLLHDFNASLNADAGDEPGNYLFREYCINLKDGERLNITFIPSTTDSYAFINGIEVVSMPPYLYYTNLDDNTGFPQIVGGVTYTIESKSALEKIYRLNVAGTNIPPTGDTGMLRTWEADDNYVTTQSNISVDFGGITKLSFTTATENYTAPDKVYRSSRSMGTSGSLNMGFNLTWQLPVDSGFTYLLRLHFCQLDPHVHQAGDLEFYIYIADQLATDRADVLLWTINQKAVPVVTDYIVSIPVNQKKPNISLKLHPHPKSRIKDAQ…
	Glyma.08G249200	MEKTCTGFALGAILLHLLLLSLPNLSIAEVTVYSPDEIFSIGCGSSINSSTPDGRNWIGDSNTKLLHDSQNTVAAPALTPSTQQGPYTYARLSHSQFTYSFPVSTGPKFLRLFFRSTSYQNFDPPKAYFSVKSGPYTLLKDFNASLNADADDEPGEYLFREYCIHLEDGKRLNITFIPTTIDSYAFINGIEIVSMPSYLYYTNPDVVDSAGLPQLVGLTNPIPIENNYALETKYRLRVGDAEIPASQDTGMLRSWDVDNKYVTSQSVLSLDIDTITKLRFTKTTPNYTAPDQVYRSLRNMGPDSSKNLRFNLTWQLPIDSGFTYLLRLHFCELDPGVNKPGDLSFYIFVHDQLVEDWADVLGWSDEQKGVPVVRQYAVFIQGNQHQRAYLSLKMHPNPT…
	Glyma.08G249400	MDWNTGLSMGTTNTRITLGTILLLLLCFPYLSISDAIYRPNDLLSINCGSSNNLSTPDGRNWTAGIKFLTAESLDSVAAPPNIPSTIMGPYTSARLSHSQFSYSFPVTAGPKFLRLFFYSTSYQNFDRSKAYFSVKVGPYIYTLLQDFNTSLNADADDDPGQPDILFREYCINIRDHERLDIAFIPTITAQHQDSYAFINGIEIVSMPPYLYYTNPDVDSAGLPQLVGLERPFPIETNSALETMYRLRTTPNYTAPDQVYRSLRNMGPDGSFNMGFNLTWKLPVDSGFTYLLRLPFCQIDPHVLQAGDLEFYIFIADQLATDKADVLLWANNEKGVPVVRDYAISILGNREKVNLSLKMHPHPRSLIKNTQLNAIELFKIHDPTGNLAGPKPNLPFLVP…
	Glyma.13G053600	MTFLSITFLTLFFLLLFLSIELQAYTPEDNFTISCGTTGIVFDGQRTWTGDADTKYLSGGQGSTVLTQAATQDPSVNQVPYTTARLSPSQFNYSFPVSAGPKFVRLFFYPADYPSFPRTHASFSVQSNGFTFLKGFNASLNADAESTKTIFREYVVNVNDGDILILSFTPSQPNSYAFINGIEVLSMPSDLYYTSATDSIGFKFLGSTTLYSVETRFALQAEYRIKMGGQEISPLNDTGLFRKWTGDEEDYLIKQNPENNDLPAITDGKMNITVNPDYVAPKELYRAGRSMGTNATLNKISNLTWEFPVDSGFTYVLRLHFCELDPDINKDGNRVFFIYIASQLAENHADVMQWSHNQKGLAVQRNYAILIPNDNTQKKVNLSLQMHPYATNDETTYSD…
	Glyma.13G053700	MISTVRFYSVTSFVLAFLFFSIDLQAYTPEDNFTISCGTTGIVFDGQRTWTGDADTKYLSGGQGSTVLTQAATQDPSVNQAPYTTARLSPSQFNYSFPVSAGPKFVRLFFYPADYPSFPRTHASFSVQSNGFTFLKGFNASLNADAESTKTIFREYVVNVNDGDILILSFTPSQTNSYAFINGIEVLSMPSDLYYTSATDSTGFKLVGNTTLYSVETRFALQAEYRIKMGGQEISPLNDTGLFRKWAGDEEDYLIKQNPQNNDLPADTDGEMNITVNPDYVAPKELYRTARNMGPNATLNKISYLTWEFPVDSGFTYVLRLHFCELDPNITKDGDRVFLIYIASQLAEDHADVMQWSRNQKGQAVQRNYAVSIPKDNTQKKVNLSLQMHPYATWDITKY…
	Glyma.13G053800	MTFLSITSLTLFFLLLFLSIELQAYTPEDNFTISCGTTGIVFDGQRTWTGDADTKYLSGGQGSTVLTQAATQDPSVNQVPYTTARLSPSQFNYSFPVSAGPKFVRLFFYPADYPSFPRTDASFSVQSNGFTFLKGFNASLNADAEATKTIFREYVVNVNDGETLILSFTPSQPNSYAFINGIEVLSMPSDLYYTSATDSTGFKFLGSTTLYSVETRFALQAEYRIKMGGQEISPLNDTGLFRKWADDEEDYLIKQNPQNNDLSSNTDGKMNITVNPDYVAPKELYRTARNMGTNATLNKISNLTWEFPVDSGFTYVLRLHFCELDPNINKDGDRVFFIYIASQLAENHADVMQWSHNQKGLAVQRNYAVLIPKDNTQKKVNLSLQMHPYATNDETTYSD…
	Glyma.13G054200	MRFNSITSVTTLFLFLSLFTHLHAYTPVDNFTISCGTTGKSYDGERTWTGDTGSTFLSHQDGTVSANATTQSPSTNQVPYTAARLSRSRFSYSFPVSPGPKFLRLFFYPAEYASFPSSNASFTDQSNQFTLLHVFNASLKAENTKTIFREYVVNVDGDSERLNLTFTPSQPNSYAFINGIEVLSMPSNLYYTSANDNGLKLVGTDTLFPIRTNTALETEYRIKVGGQGISPRNDTGLFRNWAGQDEDYLIKQKNPQNSAITGNTNGKMNITVNPDYVAPKELYRTARVMGTNTSMNKSLKLTWEFPVDSGFHYMIRFHFCQLDPNITNIGDRVFSLYIGSEFLDVMRWSQKQKGVAVYKDYAILIPKSDTQKQVNLSLQMMNPYESAKDKENNDPFLNG…
	Glyma.13G054300	MRLLSIITTSLTLFFLLLFLSIHLQAYTPEDNFTISCGTTGIVFDGQRTWTGDEDTKYLSGGQGSTVLTQAATQDPSVNQVPYTTARLSPSQFNYSFPVSAGPKFVRLFFYPADYPSFPRTHASFSVQSNGFTFLKGFNASLNADAEATKTIFREYVVNVNDGEILILSFSPSQPNSYAFINGIEVLPMPSDLYYTSATNSTGFMFLGSTTLYSVETRFALQAEYRIKMGGQEISPLNDTGLFRKWAGDEKDYLIKQNPENNDLPADTDGKMNITVNPDYVAPKELYRTARNMGTNATLNKISNLTWEFPVDSGFTYVLRLHFCELDPNINKDGDRVFFIYIASQLAENHADVMQWSHNQKGLALQRNYAVLIPIDNTQKKVNLSLQMHPYATNDKTTY…
	Glyma.13G054400	MRLLSIITTSLTLFFLLLFLSIELQAYTPEDNFTISCGTTGIVFDGQRTWTGDADTKYLSGGQGSTVLTQAATQDPSVNQVPYTTARLSPSQFNYSFPVSAGPKFVRLFFYPADYPSFPRTDASFSVQSNGFTFLKGFNASLNADAEATKTIFREYVVNVNDGETLILSFTPSQPNSYAFINGIEVLSMPSDLYYTSATDSTGFKFLGSTTLYSVETRFALQAEYRIKMGGQEISPLNDTGLFRKWAGDEEDYLIKQNPQNNDLSSNTDGKMNITVNPDYVAPKELYRTARNMGTNATLNKISNLTWEFPVDSGFTYVLRLHFCELDPNINKDGDRVFFIYIASQLAENHADVMQWSHNQKGLAVQRNYAVLIPKDNTQKKVNLSLRMDPYATNDKTTY…
	Glyma.18G269900	MDTTSTQIASGTILFLLLLFFPYLSIADVIYSPVELFSINCGSSSNLSTRDGRNWTADIKFLSENKDSVAAPALTPSTLEGPYTDARLSHSQFTYSFPVSTGPKFLRLFFYSTSYQNFHRSKAYFSVKAGPYTLLQNFNASLHADAGNEPGDYLFREYCINLKDGDRLNITFIASKTSQNPDSYAFINGIEIVSMPPFLYYTNPHDVDITGLPHLVGVNTNLFPIENNFTLETKYRLRVGDQEIPASQDTGMLRSWDVDSKYVTTQSVLSLDIGPGIKLRFTKIPNYTAPDTVYRSVRNMGNNGTINMGFNLTWQLPIDSGFTYLLRLHFCQLNPEMKNPGYQSFFIFVQDQLVEKWADILSWSDKQEGVPVVKQYVVFIPGNQQETLNLSLKMHPNPQ…
	Glyma.18G270100	MGTTCVRFALGAILLHLLFLSLPNLSIADVVYSPVELFSINCGSNSSLSTRDGRNWTADIKFLSENKDSVAAPALTPSTLEGPYTDARFSHSQFTYSFPVSTGPKFLRLFFYSTSYRNFDRSKAYFSVKAGPYTLLQDFNASLHADADDDPENTLLREYCINLRDGERLNISFIASTEDSYAFINGIEIVSMPPFLYYTNPHDVDITGLPQLVGDSMNLQFPIENNFTLETKYRLRVGDQEIPASQDTGMLRFWDVDSKYVTTQSVLSLDISTGIKLRFTKKTPNYTAPDTVYRSVRNMGSNGTFNMGFNLTWQLPVDSGFTYLLRLHFCQLDPNISLPGDLSFFIFVQDQMVEKWADILGWSDKQKGVPVVKQYVVFIPGNQQETLNLSLKMHPNPQS…
	Glyma.18G270600	MVPPVIHQICFGHSNAAVNNGKSLVDFVEHKTDEELWLSIELALVRMILHIFYCNNGVISLRRWLQRWWWASTPVRNRTKLSHSGENPNPTRMNLVRDGDVPEQDDVVVVEDLAVTTVVGAEQQRVTFQVVQEGVILERFSQCSGNLIQRSGLFYPGDFMVDSLLAQFLCNATKRFKESDIVCDSTKIEFEEHGGVERVKTKLRSMESGIHGSLGCGEVGHGGLEAVQAGERFDICHGRATEKGAALSMDTTDTRIALGSILILLLMCLSNLSIAEVIYSPDELLSINCGSSSNFSSRDGRNWTVDINFLIAESRVNSVAAPALTPTTQEGPYTYARLSRSQFTYSFPVTAGPKFLRLFFHSTSYHNFDRPNAYFSVKAGSYTLLRDFNASLNADADDG…
	Glyma.18G270700	MDTTGTHIASGAILFLLLLCLSYLSIADVIYSPVELFSINCGSNSSLSTRDGRNWTADIKFLSENKDSVAAPALTPSTLEGPYTDARFSHSQFTYSFSVSTGPKFLRLFFYSTSYQNFHRSKAYFSVKAGQYTLFQDFNASLNADADDDPAQTDILFREYCINLKDGDRLNITFIPSKTSQHPDSYAFINGIEIVSMPPFLYYTNPDDVDISGLPLLVGLNTNPFPIENNFTLETKYRLRVGGAEIPASQDTGMLRSWDVDNKYVTSQSVLSLYIATGIKLRFTNKIPNYTAPDTVYRSVRNMGSNGTFNMGFNLTWQLPVDSGFTYLLRLHFCQLDPNISRPGDQSFFIYVQDQLVEDWADILGWSHKQKGVPVVKQYVVFIPGNQQETLNLSLKMHP…
	Glyma.18G270800	MKEFERDKIRENKHNPVYDIPSNKQKSKASVDLKSPAFLEKNRKKHESSCNISKGNLDNSYFIVDFHRLNSLFCNCVLLRLQLISMDTTGTHIASGAIFFLLLLCLSNLSIADVIYSPVELFSINCGSNSSLSTRDGRNWTADIKFLSENKDSVAAPALTPSILEGPYTDARFSHSQFTYSFPVSTGPKFLRLFFYSTSYQNFHRSKAYFSVKAGPYTLLQYFNASLNADADDDPDNFLFREYCINLRDGERLNISFIPSTEDSYAFINGIEIVSMPPFLYYTNPDDDLPQLVGLNMNPFPIENNYAMETKYRLRVGDQEIPASQDTGMLRSWDVDNKYVTTQNVLSLDIDSGIKLRFTKTPNYTAPDTVYRSLRNMGSNGTVNMGFNLTWQLPVDSGF…
	Glyma.18G270900	MDTNCIRIALGTILLILPCLPFLSIAEVIYPPLELFSISCGSSTNFTLDGRNWIGDNNSKLLSESQGSVAAPPNTPTTIQGPYTYARLSHSKFTYSFSLKAGPKFVRLFFYSVSYQSFDRTKACFSVTAGPYTLLRDFDASLNADADDDPGQPDILFREYCINLEDGQKQLNITFIPSKTSQNPDSYAFINGIEIVSLPPFLYYTNPDDDITGWPQPVGLNTNPFPIENNYAMETKYRLRVGDQQIPALNDTGMLRSWDVDSKYVTTQSVLSLDIATGIKLRFTKKTPNYTAPDTVYRSVRNMGSNGTFNMGFNLTWQLPIDSGFNYLLRLHFCQLDPNISRPGDQSFFIYVQDQLVEDWADIIGWSDKQKGVPVVKQYVVLIPGNEQETLNLSLKMHP…
	Glyma.18G271000	MDTTCTRIALGTIILHLLLMGLSYLSIAEVIYSPDELLSINCGSSSNFSTRDGRNWTVDINFLTVESRINSVAAPALTPTTLMGPYTYARLSHSQFTYSFPVTAGPKFLRLFFYSTSYQNFDRTNAYFSVKFGPYTYTLLQDFNASLNADVDNDPGQPDILFREYCINIGEGERLDITFIPTITAQHQHSYAFINGIEIVSMSPYLYYTNPDDYTGVPQIVGTLSQYPIENSSALETIYRLNVAGKDITGSEDTGMLRTWKADDNYLTTQSTMSVDFGRITKLSFNMTQNYTAPDEVYRTVRNMGTNGSMNMRFNLTWQLPVDSGFTYLLRLHFCQLDPHVSLSGDLRFSIYIADQLGTDWADVLLWTYNRKGVPVVRDYVVSYIPGNREKTNLSLKMH…
	Glyma.18G271100	MCAASIALAISMDTNCIRIALGTILLILPCLPFLSIAEVIYPPLELFSISCGSSTNFTLDGRNWIGDNNSKLLSESQGSVAAPPNTPTAIQGPYTYARLSHSQFTYSFSLKAGPKFVRLFFYSASYQSFYRTKAYFSVTAGPYTLLRDFDASLNAAADDDPGQPDILFREYCINLEDGQKQLNITFIPSKTAQHPYSYAFINGIEIVSMPPFLYYTNPDDYDGVPQTVGTLSQYHIENSSALETIYRLNVAGKDITGSEDTGMLRTWKADDNYLTTQSTTSVDFGRITKLSFNMTQNYTAPDEVYRTVRNMGTNGSMNMRFNLTWQLPVDSGFTYLLRLHFCELDPFVLQAGDLMFVIYIADQLVTNRADVLLWTDNQKGVPVVRDYVVLIPGNRKKLN…
	Glyma.18G271200	MDTTGTHIASGAIFFLLLLCLSSLSIADVIYSPVELFSINCGSNSSLSTRDGRNWTADIKFLSENKDSVAAPALTPSTLEGPYTDARFSHSQFTYSFSVSTGPKFIRLFYSTSYQNFHRSKAYFSVKAGPYTLLQYFNASLNADADDDPDNFLFREYCINLRDGERLNISFIPSTEDSYAFINGIEIVSMPPFLYYTHPDDDITGWPQPVGLNTNPFPIENNYAMETKYRLRVGDQQIPASQDTGMLRSWDVDNKYVTTQSVLSLDIESGIKLRFTKTPNYTAPDTVYRSLRNMGSNGTVNMGFNLTWQLPVDSGFTYLLRLHFCQLDPRIENPGDLSFFIFVQDQLVEDWADVLGWSDKQKGVPVVRQYAVVIPGNQQERLNLSLKMHPNPQSLAKDA…
	Glyma.19G033100	MTFLGITSLTLFLLSPIFTHLKAYNPVDCFTISCGTTTVSLPTDLYYMSAIDTVFTLVGHDMLFSIESIAALETVYRIQVRGHEISPQSDTGLFRKWAANTDGKMNITVNPDHVAPKELYRTAHNMGTNTTLNIISNLTWEFPVDAGFTYVLRFHFWELDPNLDIDGDRVFFIYIASHLVDDRADVMRWTQKQKRFLRNNTQKKVYKGYFEGGFTPVTIKHLKLDSQQGANDIMNKIEMLSQLCHLHLVFLIGYCNENYEMILDYDFMACDTNNAHLLWKQRLQICIGITCRLHYLHTGAKHTIIHHDLKTTNILLDDNVSPKTMRFLSINSVALFLFLLFSTHIQAYTPEDNFSISCGTTGTSFDGERTWTGDIHKKYLSGGQDDTVSTEATTQSPSV…
	Glyma.U027000	MRFNSITSVTTLFLFLSLFTHLHAYTPVDNFTISCGTTGKSYDGERTWTGDTGSTFLSHQDGTVSANATTQSPSTNQVPYTAARLSRSRFSYSFPVSPGPKFLRLFFYPAEYASFPSSNASFTDQSNQFTLLHVFNASLKAENTKTIFREYVVNVDGDSERLNLTFTPSQPNSYAFINGIEVLSMPSNLYYTSANDNGLKLVGTDTLFPIRTNTALETEYRIKVGGQGISPRNDTGLFRNWAGQDEDYLIKQKNPQNSAITGNTNGKMNITVNPDYVAPKELYRTARVMGTNTSMNKSLKLTWEFPVDSGFHYMIRFHFCQLDPNITNIGDRVFSLYIGSEFLDVMRWSQKQKGVAVYKDYAILIPKSDTQKQVNLSLQMMNPYESAKDKENNDPFLNG…
	Glyma.U027100	MISTVRFYSVTSFVLAFLFFSIELQAYTPEDNFTISCGTTGIVFDGQRTWTGDADTKYLSGGQGSTVLTEAATQDPSVNQAPYTTARLSRFQFNYSFPVSAGPKFVRLFFYPADYPSFPRTHASFSVQSNGFTFLKGFNASLNADAEATNTIFREYVINVNDGEILILSFTPSQPNSYAFINGIEVLSMPSDLYYTSATHSTGFKFVGNTTLYSVETRFALQVEYRIKIIGQEISPLNDTGLFRKWAGDEEDYLIKQNPQNNDLSADLDGKMNITVNPDYVAPKELYRTARNMGTNATLNKISNLTWEFPVDSGFTYVLRLHFCEIDPNINKDGDRVFFIYIASQLAEDNADVMQWSHNQKGLAVQRNYAVLMPKDNTQKKVNLSLQMHPYATPDKTIY…
Gossypium raimondii	Graimondi001G090400	MLTFNVYLLVLHTIAMGDESAAYTPTDYILLNCGASSSSGSILKEGRKRITDEGSKFSIFNSKNTSFASTASRQDHVTCLKFLRLYFYPVQYSCFDGSTSFFYVTGNDHLLLQNFSAYLNFSSEDNQAASLIKEFMVPCFKTEKLKVTFWPSPNSLAFVNGIEVVSMSKNMYVKHQDNSVSFVNSKIPFDIPDATAFETVYLLKVGRATVANYSKDTPAYTAPAVVYTTSRTMGRDPYINMNYNLTWNFDIDGGFNYLLRLHFCETLLEVTEAGQRPLADVIYCSGGKGISVYRDYVLLIPSEDSSKQTLWLALHPNEEVGSMFANAILNSLEIFRLNKLDGSLAVPNPESTSPLPDQLCQCFTLAEIQAATNDFDDAFIIGHSRFGNVYKGFISRIKS…
	Graimondi001G207900	MLFLITIVFLILSISPSITSSVPYIPTDYILLNCGASSNTTSYDGRNWVADDDHLYANTSSFSSTASYQDPSVTQVPYMTARFFRGEFTYKFPLSPGPKFLRLYFYPNQYPGLDITSSFFSVAANNYTLLSNFSAYLVSATSPPQAFIVKEFVITVGKEQMMDVTFAPSPNSFAFINGIEVVSMPANLYTGQTYGSLRLIDTNYFFELENSTALDTAYRLNVGGRDVLDVHDSGMFRTWNQDIDYIFGAASGVTYYDQSEATIKYTEATPVYTAPEAVYKSYRSMGPNPYINFNYYLTWLFTVDSGFYYLVRLHFCENDLQKVNQRVFDIFINNHAAEIAMDVIAVSEGNGIPIYIDYVVWVAQSENELWVALHPNAESKPEYYDAVLNGLEIFKLNNS…
	Graimondi001G209200	MEIPTKTPTFSLQNSFPCLFFFFFSSQYIVVPVTADFNVTPYHPIENIAIDCGSPSTNASSLDSRSWVGDGNGKFSPIEPQNNKYKSSATKAVSPPPSPVDNVPYSTARLSYSQFTYSIPLTSGPKFIRLHFYPTSYPDFDDPSKKAFFSVEGGGFTLLRNFSASLHVVPEVPLIIKEFCINVDEGQRLNLTFTPSLDITDSYAFINAIEVVSMPINLYYTPKIDDHGVPFVGQAPGSLYTLKNNTALEMMYRINVGGREISPEDETQMFRSWLKDDAYLTIAKPSAFPVNESINLTFSSDTASYSAPREVYVTAKTMGTNKTQDENYQLTWEFPVDFGFNYFIRLHFCEFQREITKNGDRVFEILLANLTAETAADVIYWSGGNGIPVYRDYVVSIGK…
	Graimondi001G210100	MEKYSVIFLITILQSAIFVASEQPAYVPTDNITLNCGAPTDLLANDGRSWAADKTSNFGPFESSHNKSQAYEADTQDGSETVPYMTARVSRSEFKYTFPVTSGQKFVRLYFHPASYEGNDRSKAFFSVKAGSFTLLKNFSASLVADSKGRNWFFREFCLNVEDNEVLDLVFTPSRSASNDTYAIINGIEIVSMPTNLYYTPPDSRYVRFVGQSSPFPVENDTALEMAYRLNVGGQTISPNDDTGLFRLWSDDIVYSTENSYFTMNNSVPINYTMILRYTAPAIVYQTARVMGPSPAYNEKHNLSWRLPVGSGFKYMVRLHFCEPQDPVNSPGDRTFKVFINSQTAEENADVIMWTRHGRVPIFKDYVVLVSKEYITIDLHPIPSKLHDVILNGIEVFKL…
	Graimondi001G210300	MEKYSVIFLITILQSAFFVASEQPAYIPTDDITLNCGATTDLVANDGRSWAEDNNSKFGPFESSHNKSQAYEADTQDGSETVPYMTARVSRSEFKYTFPVTPGQKFVRLYFHPASYKEYDRSKAFFSVKAGSFTLLKNFSASLVADSKRRYSFSREFCLNVEDNEVLDLVFTPSRSASNDTYAFINGIEIVSMPTNLYYTPPDSTYVPFVGQNYQFLVENDTALEMAYRLNVGGQYISPNNDTGLFRLWSDDFDYMTKNSYVTVNTSVPINYTMIPRYTAPEMVYRTARTMGPSLAYNEKHNLSWRLPVGSGFRYMVRLHFCEPQDPVNSPGDRKFKVFINSQTAEQNADVIMWTVQGRVPIFKDYVLLVSKEYITIDLHPIRAKYYDVILNGIEVFKL…
	Graimondi001G210700	MEKYSVIFLITILQATIFVASEQPAYVPTDNITLNCGAPTDLLANDGRYWAADKTSNFGPFESSHNKSQAYEADTQDGSETVPYMTARVSRSEFKYTFPVTSGQKFVRLYFHPASYEENDRSKAFFSVKAGSVTLLKNFTASLVADSRGRNWFFREFCLNVEDNEVLDLVFTPSRSASNDTYAFINGIEIVSMPTNLYYTPPDSTYVPFVGQNYPFPVENDTALEMAYRLNVGGQSISPNDDTGLFMLWSDDYLYMTENSYFTMNNSVPINYTMIPRYTAPEMVYRTARTMGPSLAYNEKHNLSWRLPVGSRFSYMVRLHFCEQQDPVNSPGDLKFKVFINSQTAEQIADVIMWTVQGRVPIFKDYVVLVSKEYITIDLHPISAKYYDVILNGIEVFKL…
	Graimondi001G211900	MENPSKTATFSLQNLLFLLLPCLLFFFSQYLVVPVTADFNVNPYYPTENYAIDCGSSVDGESFNNRYWIGNGNGKFSPIEQENKSSVIKAASEQINQVPYSTARLSYSQFTYSIPLSPGPKFIRLHFYPISYTGFDDPSKKAIFSVQAGTFTLLRNFSALFHARGEVTVVKEFCVNVDQGPRFNLTFTPTPEITDSYAFINGIEVVSMPTNLYYKPESDEEVPFLGQAQGRLYTLGNNAALEKMYRINVGGREIPGDDDEMFRSWLSDVAYLTIAKPSAIPVYVRTDLNFSSYTASYSAPREVYLIAMTTGTNKTQNENYQLTWEFPVDSGFNYFVRLHFCELQIEITKEGDRVFEILLANSIAETAADVISWSSGNGIPVYRDYVVLRTRYSDAILNG…
	Graimondi001G269100	MKKCSTIQNLLYLFLIRDISITVNVAGDSPPPFTPTESITIDCGSPNDNIGLDGRVWTGDSMPKLSLVESKNNKSVSSKAFQQPPSSLGQVPFATARASNSEFTYVIPLTSGQKFIRLYFFPTSYPSFDASKALFSVKAGDITLLKNFSATLHAQGEETLIKEFCVNLERGQGLNLTFIPSPDISDSYAFVNGIEIVSMPNNLYYRPANDEGVKFIGQSQGSLYTVGNNTALELMNRINVGGKQISPVDDTGMYRFWSADDDYLTEAATAVLPVNLSINLNYSDDKPSFSAPDVVYTTARTMGTNATLNEHYNLTWEFPVDSGFNYFVRLHFCEFQIEITQQGDRVFEIFLANITAETDMDVISRSGGRGVPTYKDYVVGMGLKGNEKKQNLSIALHPA…
	Graimondi007G175500	MEFTSFCLQSLLFLMFPCFFFFFIGYLSVPVAAYTPIENITIDCGSSGGQSIDRRLWDGDVNGKFTPSEQQSNNNKSSMPSTAPIQNSVEQVPYITARLSRSEFTYSIPLTAGPYTLLKNFSALLHAQRQVTLIKEFCVNVDGSQRLNLTFTPSPDISDSFAFINGIEVVSMPTNLYYTAGSEDEVPFLGQAEGRSYFLENNTALERVYRLNVGGSQISPGDDTGMFRSWSSDDDYLTIANPSALPVNNTVNLTFSTISSFSAPKNVYVTARTMGQNKTENDKYNLTWEFPVDSGFSYYVRLHFCEFQIEITKEGDRVFEIFLANLTAETQADVITWSTGNGFPVYRDYVVTIGRNGNQKQQNLSVALHPAPAWRTLYSDAILNGLEIFKLSNGVDLSG…
	Graimondi007G175600	MLPFFLFLHLLFSFTSAVNSAAYTPTDYILLDCGAPSSSSLVSEDGRKWITDERSKFATSNSENASSNFRATRQDHSVTRVPYMTARVFHDKFTYSFPVSAGLKFLRFYFYPVQDSGFDGATSFFSVTANNHLLLKNFSAYLALSAEDGQPASLIKEFMVPCFGTEKLIVTFSPSPNSLAFVNGIEVVSMPKELYVKHQEDSVSFVNSKIPFDIPDATAFETVYRLNVGGGAVENVNDTGMFRTWRDDSPHIFGAALGNVPSRSNVRINYTNDTPAYTAPAIVYTTSRTMGREPHINENYNLTWNFQIDGGFRYLLRLHFCETQLEVTKAGQRVFNIFINNQTAQHDADVIYWSGGNNIPVYKDYVLLIPNEGQRKQTLWLALHPSEDVLAIYRDAILN…
	Graimondi007G274500	MARSRMPSMFGMLLSFCTFLFITHKNSLVAVSVEVASSYEPTDISILDCSSSDLPFLIDRDDIGSLHVPRTNFSVVSKYYPLSPVYHQKPKLCIHKKPFTYTFPVSSGPKFIRLHFNPFSFSGFHMSKALFSVSVAHFTLLKTSVASYSKLQLHDSYTVKEFCTNVDDGVLNVTFTPSPDVSDAFAFVNKIEVVSMPSNLYIQEAVSLPLIGQASPYYIKNSKALEMMHRLNIGGEFIPALEDTGMFRKWIPDASFLTTDGSNSGIVISDVQIKQSSRIPAYVGPTQVYASARTVVADGSNQSRATWLLPVESGFYYLAKGVGYRVFHVYIKDQTAEDQADIFLWSHGAGIPVYRDYIVNFSEHTKRRKNLSLSIHNGNGSIRTFKPAILNGLEIFKLS…
	Graimondi008G053200	MNSPTNPQFVHFFFIFINYLCFTDAENIFLNCGSSSNSIDLNGREWAGDSTPGSKFIASHQPNETSIVSKATNLNPSIDPVPYLTARIFQSPFTYSFPVTPGHKFLRLFFNPSAYHGFQSPGDFFTVTAGPFTLLTHFSPSLTAQSLGLKTLDKEFCLHIQENQVLNITFSPSSVPLGAFAFVNGIEIISMPTHLYYISRARPMPNGFAVPNSTALELMHRLNIGGDSISPANDSGLYRRWLDDEACFVGSGDCVVNSTAPIKYWKIAPYVAPAKVYQTARCTNKQKSLSWNLTVDSGFTYFVRLHLCELHNHPEVTKHGRNKFVVRIGNGKTEAVEDVITWSGRRGVAVYRDHVVKMPKVGNYGKTHLFLSLGNNNSNNKLRALDSDPILNGLEVFKL…
	Graimondi012G038800	MLFLAVLLFLLQQILTCAQIYIPADNIALDCGSSTSGNSTAPDGREWTGDNMSWFAESGSQSVSASVEKHNSSFHVVPYMTARISKSEFTYMFPVTAGQKFIRLYFNPARYNGFDTSVYFFSVKVGPYTLLNNFTASITADRSRKGSSIREFCVSLMQNQTLNVTFTPSLEGSYAFVNGIEIVSMPTNLYYSTSDHHGIKFIGLGTRFWIDNYTALENVHRLNVGGPSITAADDTGMYRNWYNDIDNLIEAGVVPSNTSLELDYSNIHEYTAPANVYETARSMGNNRTENLLYNLTWSLPVDSGFRYLVRLHFCEFDPAPEKTSDRRFRIFIDNKTAEPAFDVIETAGGKDKPIYHDYMVMIGNIGDIKSEYSLFIALHPNKEFSAYADALLNGIEVFK…
	Graimondi013G096500	MKETSALLLHVTWLSIPVIQKRRANRSQENQDKKLDFTDNIGLTTLLAFAAILTTSIDQVILDCGFVGNSSFNGKTWVGDATFFPAYAFHARTTIGRVVSNETGEVPVNPYSTARFFPSSFTYSFPMSPGLKFIRLHFYPSSYSGIRKISEAEFSVTAGDYTLLNSFKPSVMATTLKSPFVTKDYFFNLKKPIVNITFAPSLEDSDSFAFVNGIEIYSMPLKLSDYGVNGTSSNATEILYRINVGVNSQNEPFWNGLDDQYLQAGSINGTLIEAYDDHIDYNKSPWTLSEYGAPWDLYSKARTIGGSDEAANVGYNLTWTFSIDSGFSYIVRLHFCEIQLFVTEVNQRVFKVYINNKTVESSLDIVAMAGGPLVAMHKDYTITVPESKEGGTELWLALQ…
	Graimondi013G096600	MITNSKAYHIMRLSQFWAYFSLIFLGFHIRRRTFVSAESLAYLRTESIFLDCGSSAKQSLSLGRNWSSDIGSQFIASNSDSDSIITTASKGMTVPYITARLFYTKFSYTFNVTPGPKFIRLHFYSDSYQGLNASQSFLTITAGRYTLLRNFSCYLTAKYLKTDHFFKEFIVYVENHTLELIFSPTSNPPNAYGFVNGIEVVSMPLQLYIRGDDVSLPFVGFHNNMLAIDNKFALEMVYRANVGGQTISPDQDTGMFRTWNDDASYIFGAAFGQLDYDTTVSIQYPKTVPAYTAPEDVYRTARSMGQYNEINMNYNLSWFFPVDTGFLYLVRLHFCEIVPDMTLGNQRVFFIFINNQTAETQADVIVWSKGHGVAVYRDYIVMVPSQAARKQDLWLELHP…
	Graimondi013G235600	MEIPSKTAFSVQNLLFHSFLRLFFFVQYLVVPVTADFNVTRYNPIENIAIDCGSSVGGKSWDDRPWVGDGNGKFSLIEQQNNNNKPSVVKAASHDSLPSSVDPFPYYTARLSYSQFTYSIPLTDGQKFIRLHFCPTKYPDFGDPSKKAFFSVKAGNFILLSNFSASLHAHREVTFFKEFCVNLDEGQRLNLTFTPIVSMPTNLYYTPASDEGVPRFVGQAQGKTYRLENNTALENMYRINVGSGREISPKDDIGMFRRWLNDDQEYLTKANPSAIPFNTTTDLNFSSTIKSYAAPKEAYATARTMGTNKTKNENYQLTWEFPVDSAFSYFVRLHFCEFQTEITKPGDRVFEIILANASAETQADVVNWSGGNGIPVYRDYVVAIGKIGKEKQQNLSIAM…
Kalanchoe laxiflora	Kalax.0091s0037	SAYNPTDHILVDCGSSDTATATPPDNRPPWTGDEHERSNYLLRPGNSFPSTASDRNPSVSQVPYRTARVFTAPITYAFPLSAGPKLVRLFFYPATYSALDKTDSYFSLAADSHALLRNFSAYLTLSSLPNDPSVFFKEFYLSVPSSQSLSLTFTPNQNSHGFINGIEIISVPDALYRNDMVYFPASKNFIEPVKNDTAMEVAYRFNVGSQDVPVGGDTGMFRSWAEDNSYLRVTTGLHLQLDLNITYGAATPAYTAPAIVYTSLRKMGVDPSDNLKFNLTWVFPVHAGFMYIMRLHFCEIMNEVIKGNDRVFSIYIDRELAWESMDVFLEAGGRGIPIYRDFAVLIPVGDGKRGLVDLWLELHPYTKYLPEYYDAILNGLEIFKVNDAQGNLAGGNPAP…
Kalanchoe fedtshenkoi	Kfed0048s0110	MRDLPKLLLVIFTITRAVIVRAASAYNPTDHILVDCGSSDTATATPPDNRPPWTADEHEHSNYLLRPGNSFPSTASDRNPSVSQVPYRTARVFTAPITYAFPLSAGPKLVRLFFYPATYSALDKTDSYFSLAADSHALLRNFSAYLTLSSLPNDPSVFFKEFYLSVPSSQSLSLTFTPNQNSHGFINGIEIISVPDALYRNDMVYFPASQNFIEPVKNDTAMEVAYRFNVGSQDVPVGDDTGMFRSWAEDNSYLRVTTGLHLQLDLNITYGAATPAYTAPAIVYTSLRKMGVDPRDNLKFNLTWVFPVHAGFMYIMRLHFCEIMKEVVKGNDRVFSIYIDRELAWESMDVFQEAGGRGIPIYRDFAVLIPVGDGKRGLVDLLLELHPYTKYLPEYYDAI…
Lotus japonicus	Lj2g3v1102970	MRLTLILLYFSLSIVILSTYLQAYDPVDRFTINCGSSGNSSDGGERTWMGDTDSKLLSPEQIYTTVTAPANTQAPSIKQIPYSTARLSRSQFNYSFPVTAGPKFLRLFFYPASYSGGFNRGDASFTIISNGFTLLKDFNASLTADAEGLDPIFREYTINVNNGQRLDLSLTPTTSSSYAFINGIEILSMPSDLYYTPSTDPGFKLLGSSNLYSAVTSTALETSYRIKVGGQTISPNKDTGLFRKWEGNDEDFLKTPTAIDSVPADLKDANITVSPDYTAPKDLYRTARDMGLNKTHNKRMNLTWEFPVDAGFTYMLRLHFCELDPAITDTSDRVFFIYVTGRVAEDRADVMKWASNQRGVAVHRNYAVISPKNDVNQKKVNLSLQMQPYADNADTKFSD…
	Lj2g3v1226730	MGSNGDTNPGYNLTWSFPVDSGFKYLVRLHFCEIYLEVTEANQRVFKVYINNQTAEEKMDIVAMAGGKFTPLHRDYVVMVPMESGRRKQDMWIAIHPNLKYKPKYADALLNGVEIIKLSDSNYSLAASFQLKKEQKEKKVSRFIFVAGALGAILGLLIVFFILFKLKYSGNFRLLPFDSPERSLRNIQHHVTVTSCSCYQFTLAEISTVTNNFSDALVIGEGGFGKVYKGTMPNGVTDLAIKRSKPSSRQGFKEFQNEINFFSFSHMNLVALLGYCQEGNELILVYEYMAHGSLCEHLYKKKQNQSLNWMQRLKICVGAARGLHYLHTGTGEPVIHRDIKSANILLDQNWVPKIADFGLSRIVPSIYHTHVSTEVKGTFGYLDPEYYKRKKLTQKSDVY…
	Lj2g3v1226740	MKETHIILESCGIFITFVLHLLFFFSFFFHLATCDSINVPSDKILLNCGSSGASPFNGVNWIGDVDSSFLPPPHDTNSSTLLVSNTASKVPKVPYSTARIIHSSFTYSFPFSPGLKFIRIYFLSSSYLMKDPSKAYFSVKAGPYTLVSNFNPSLAAKEVNSVYFTKDFFVYVREEKLNITFTPSPLISNAFAFINGIEIFSVPSSIYFQGSKSKVPVPYLGHHEPLFISDDEYALEMLHRVNIGVDHSGVDVENAFGLWLDDGSYISSLQHGSVISISTRPVQMNYTTYSTSNYKFSAPEQLYRTARTMGSNGDTNPGYNLTWSFPVDSGFKYLVRLHFCEIYLEVTEANQRVFKVYINNQTAEEKMDIVAMAGGKFTPLHRDYVVMVPMESGRRKQDM…
	Lj2g3v1226750	MNTVSCSMYIFFFYLYLSHLQLIAVADKGSYVPSENIVLNCGSSTSGLLEYDGRNWTGDIASPHVHSNAEHTKSLTARAPSTQSIPEVPYMTARIFQSQFTYTFNVTPGPKFIRLHFYPASYLDFNVSNAFLSVTAGNFTLLHNFSVSLNADYLNLAYFMKEFIVHVSGSSLELTFTASSNASDAYAFVNGIEVVSMPLGLYIRGDDANLPLVGHYPKLLYLYNDSAMENLYRLNVGGERILPKYDTGMFRTWDTDSGYTFGAFGIQPYNMTMPIVYTDDIPAYTAPENVYRTSRSMATFENGLVNLNYNQTWLFPVDSGFNYLVRLHFCETFQDIIKVNEVVFSVFLNNQTAEKEFDPIALSGGPGVALYQDYVVTVPQDNEANQDLWLDLHPYKYSK…
Linum usitatissimum	Lus10003942	MKTRLGAHLCLSTLCLALSITHHLAYAADKYKPVDHIFVDCGSNTAGTDEDNLNWEPDYATSKYLQVEEGASLPATSITLDRSSFLPSVPYRTARLSRSQFTYAFPVTSGQKFIRLHFFPANYPPDYNKSAASFSVRAASFILLNNFSAELRAQALCQDRFHMEFCLDVEPDQHLLNLTFTPSPGAYAFINGIEVVSMATNLYYTNPDDPGGPLTIGTHNQRVEIFTALQLMYRVNVGGNYIPPNADTGMYRRWESDRNLDKYFVNAPSSFYENTSIQLDYKNKDEIQRVAAPDPVYQTALGMSNDTTINLSYNLTWMFQVDPFFTYFVRLHFCEINPIISAEANRSFWVHIMDQTVQVCVDVIQEAGGNGIPLFKDYLARMDAAQNNNLFIALSPFEE…
	Lus10032971	MRRLGTHVCLSSLLLVISIIHHLASAADKYIPVDHIFVNCGSSNPSAIDEVLNWESDHATSKYLRVEDGSSVSTTQDPSTSLPSVPYRTARLSRSQFTYAFPVNSGQKFIRLHFFAANYTPDFNKSAAYFSVKSGPFTLLNNFSADLRARALRLDGFPMEFCLNVEPDQHFLNLTFAPTSRAGSYAFINGIEVVSMPTNLYYTNQDDAAGPFSFGTHQRIENGTALQLMYRVNVGGSYISPNRDTSMYRRWESDLDPDVYFVPAPSSLYKNTSIQLDYRNKDEIHRVAAPDPVYQTARGMSNNTAIILSYNLTWMFPVDPLFTYFVRLHFCEFQPYITARDNRVFWVNIMNQTSTVPVDVVKDAGGNGIPLFKDYITRMEATENKNLSIALSPFKDASA…
	Lus10032976	MKRLDTHVCLSFLLLVLSIINHLASAAKPVDNIFVDCGSNTAGTDDDDLNWESDATSKYLRVEDDDRTSVSTTQDTSTSLPLVPYRTARLSRSQFTYAFPVTSGQKFIRFHFFPANYPPDFNKSAASFSVKAGTFTLLNNFSADLRARALHQDGFYMEFCLNAQPNQHLLNLTFAPTPGAGAYAFINGIEVVSMPTNLYYTNPDDAGPSSFGTNQRIENGTALQLMYRVNVGGSYISPNRDTSMYRRWESDLDPDVYFVPAPSSLYKNTSIQLDYRNKDEIHRVAAPDPVYQTARGMSNNTAIILSYNLTWMFQVDPFFTYFVRLHFCEFQPVISDRDNRAFWVNIMNQTAPHFVDVIQQAGGNGIPMFKDYLARMVAAENKHLFVALAPFKKGSAHVN…
Manihot esculenta	Manes.01G093700	MRNAITLLFLSLLFHHTLLISGNDSIALDCGSTIDGPAKDGRNWTADTSSKFFLLDPTNASKIYSALKSPMSDTVPYRTARLSRSEFTYAFPVTLGSKFIRLHFFPSSYPDFTSSVDFFSVKANRYTLLSNFSSALYAQASGSDSFPREFCVNVEDGQMLNITFVPTPGVDAYAFVSGIEIVSMPTDLFYTEDIETAFKFVGSERISNLSRRTALELMHRIDVGGGSIEPPNDTGMFRSWNSDEEYLTIAKPGAYLSNLTIQFEYRDNRTRYAAPDTLYRTARSMGMDRVTNENYNLTWEFPVDSNFTYLVRLHFCEIQPLITTKGDRVFMIYIATQIAEAEADVIEWSGGNGIPVFKDYVVTIEPKGNQKLQNISIALHPRTDGTVYSDAILNGLEIF…
	Manes.01G094800	MHFSFYCLIIAIQCCFFCFKIDSKAAIADPRRYSPKQASFSLSKSAPTLSISTLTVSAQFQLILILLFLSISLPFSVSTKFSMLILCKSYVDHFSIFFFLFIVVKFLSVSVSGDTFSPADNILVDCGASGNSTSLDGRQWTGDVGSKFISSFGSIDTSSASKALDLSTSGHPVPYRTVRVFRSELKYTFHVRSGQKFIRLYFNPTSVQELNHGSKACFNVTIGPFTLLSNFSLSSFADSFVKEFCMNVGENQVLDVTFRPDTSTAAYGSISGIEIVSMPTNLYYTGTGHALGQYLQNYTALEMIHRLNIGGSSIFPVNDSGMFRSWTEDSDFVLNLPSTQKFTSTTTRINFTAIPSYAAPRVLFQTARSTGKGMSLTWKLTVDSGFKYLVRLHFCELQQ…
	Manes.01G101900	MDDVYAFINGIEMASVPTNLYHTAGDNPGLKFVGQNKPVGLENNAVSEVMYRINVGGAFISPLDDSVLFRSWLSDEDYLTIAEPSAFLLNSTIQLRYTIFTRFAAPDLLYKTGRSMGMDRETNENYNITWEFQVDSGSTYFIRLHFCEFQPPITQKGDRVFQIYIANQLAESEADIIDWSGGNGFPTFRDYAVTMGAGGSKKLENLSIALHPAVYTVYSDAILNGIEIFKWLKSEIQATSIPTSAKPLINRTIVFAIVVGVVLGFIIVIPLLLFFIARRRVKDKDSEDRVSWLPQFVSLKETTKIHRSYSLSNVFRSFSLEEMKAATKNFDNLCIIGVGGFGNVYRGTINDDPIIVAVKRLSRGSEQGENEFNTEIEMLSELRHLHLVSLIGYCNEDHE…
	Manes.01G102100	MFLGDHPGLYLVLLLHLLPSATCIKNSQPYTPTDLILLDCGASSSSTSLDGRNWVGDANSKFHASNSETASSAFVASQQDPSVTQVPYMTARVFHSQFTYTFPVSPGPKFVRLYFYPATYSTLDISKSFFSVSANNYTLLNNFSASLAVSAVNPSVASLIKEYIITVWDNQKLDLTFSPSPSSFSFINGIEIVSMPKDLYVSGNDNPLPYVGAENNPFHLDNTTALETFYRLNVGGKDISSKDDTGMYRTWLQDSNYIFGGGLGVTVIPRDVKVQYTAKTPPYTAPVMVYKTMRSMGGGSNVSLRYNLTWYFSVDAGFNYLLRLHFCEFRSEVTDSFQEVFFLFINNQTVEKMADVILWSGGNSVPVYRDYVVWIPKGSQSKQDLWLALHPNYDGKFTY…
	Manes.01G102400	MITLLLLVCIFVSTAAQNSSPYTPTDLILINSGSSSDDASQDGRRWNGDAQSKFCPFNSQTSPPSGASQQHPSVDRVPYMTARVIHSKLTCTFPVLPGPKFIRLYFYPDTYSGLNTSASFFTVTANNYTLLSNFSAYLAVFAQIQARPYLFKEFIVTVWDNQELELTFTPSPGSFAFINGIEIVSIPNGLYSTDMANLYTFVNSESNPFFFFDNSTSLETVYRLNVGGGLVANINDTGMFRTWYDDSNYIFGGPGLVHKWRDDVTIKYTEDTPAYTAPATVYISKRSMGAEPSINLNYNLTWRFPVDSGFNYLVRLHFCETENFITGESQRIFFIFINNMTAEEEADVFHWSGGKGIPVHRDYVIAVPGGSPSNQDLWLALHPNNHSHPIYADAILNGL…
	Manes.01G102500	MFLGDHPGLYLVLLLHLLPSVTCIKNSQPYTPPDLILLDCGASSSSTSLDGHNWVGDANSKFHASNSETASSAFVASQQDPSVTQVPYMTARVFHSQFTYTFPVSPGPKFVRLYFYPATYSTLDISKSFFSVSANNYTLLNNFSTSLAVSAVNPSVASLIKEYIITVWDNQKLDLTFSPSPSSFSFINGIEIVSMPKDLYVSGNGNPLPYVGAENNPFYLDNTTALETFYRLNVGRKDISSKDDTGMYRTWLQDSNYIFGGGLGVTVIPLDVKVQYTAKTPPYTAPVMVYKTMRSMGGDPNVSLRYNLTWYFSVDAGFNYLLRLHFCEFRSEVTDINQVVFFIYINDQTGEERADVILWSGGNSVPVYKDYVVWIPKGSHSKHDLWLALHPHYDGKYTY…
	Manes.02G057000	MDSFSLLKPITNFFFFLLLNYHLAFAISKPPYTPTDNILTNCGTSGETTAPDDRTWTGDDNSKFGPIEQSNSKSLPATALSQGSSVESVPYMTARISRSQFMYTYPVTAGQKFIRLHFYSVSYQGGFNRFKDFFDVKSGPFTLLRNFSASFYAEAGGNDFFFKEFCVNVAENQQLNLTFFPSLSDSNDSYAFINGIEIWSMPSNLYYTPPEGLGLTSIGKKDKFFIRNDTALENMCRFNVAGGTISPVLDTGMYRLWRDDALNLGLVNNEPNVSLNYSKIPKYTAPDDVYLSARQMEINGTNLTWRVPVDLGFMYLVRLHFCEFDPGITKVNERRFDIFIDNRTAKLGFDVIESSGGQRTPIYNDYIVTTGKRVENSDEAYRLFITLRPNPSSMFPDAF…
	Manes.02G057300	MDSLSLLKHITNFFFFLLLNYHLAFAISKPPYTPTDNILTNCGTSGETPAPDDRTWTGDDNSKFGPIEQSNSKSLPANALSQGSSAESVPYMTARISRSQFMYTYPVTAGQKFIRLHFYSASYQGGFNRFKDFFDVKSGPFTLLKNFSASFYAEAQGNDFFFKEFCVNVAENQQLNLTFSPSLSDSNDSYAFINGIEILSMPSNLYYTPPEGLGLTSIGKKDKFFIRNDTALENMCRFNVAGGTISPVLDTGMYRLWRDDVLDQGLVNSELNVSLNYSKIPKYTAPDDVYLSARQMEVNGTNLTWRVPVDLGFMYLVRLHFCEFVPEITKVNQRRFDIFIDNQTAKLGFDVIESSGGQRTPIYNDYIVTTGKRVENSDDAYRLFITLRPNPSSISPDAF…
	Manes.02G057500	MSFGDHPWIYLFVLLHLIPSITGFRPYNPQDLILLDCGASSSTISLDGRSWDGDDHSKFHASSPATSSAFTASQQNPSVTQVPYMTARIFHSNFTYTFPVLPGLKFVRLYFYPAAYSNLDISKSFFSLIANNYTLLQNFSASLTISAVKPSIAYFVKEYIVPVRENRINLTFSPSPSSFAFINGIEIVSMPNDLYAKSNDKPLFYVGIDDNPFYWDNTTALEKFYRLNVGGQYISGVNDTGMYRTWLQDTNYIFAALSASTVVTPPDDIQIKYSAETPAYTAPAEVYSTMRLMGRDQRVNQNYNLTWYFPVDAGFNYLVRLHFCQFLREVTISNQVIFSIFINNHTAEAVADVILWAGGNSIPVYKDYVVWIPDDGSQSKQYLWLALHPYMEQNPEHAD…
	Manes.02G057700	MLIITILLRLLPLLDFIFVTTLAQNPPPYTPSDLILINCGASSDDASGDGRRWNGDAHSKFCPFNSQTSPASEASQQDQSIDRVPYMTARIIHSKLTCTFPVLPGTKFIRLYFYPDAYSGLSTSASFFTVTANDYTLLSNFSAYLAVSAKTQAGPYLFKEFIVTVWEDQELKLTFNPSLNSFAFINGIEIVSAPDGLYTRDMDNPYTLVNSNIFFQLDNTTSLETVIRLNVGGQDVNDTGMFRTWRDDSEYIFGGSGLVHKWRDDVTIKYTKDTPAYSAPPNVYITKRSMGPEPLINLNYNLTWHFPVDSGFNYLVRLHFCETEDVITGIDQRVFFIFINNMTAEEEADVFFWSGGRDIPVHKDYVVAVPKGSPSNQDLWLALHPNMHSNPTCADAILN…
	Manes.05G111500	MKPCSKSLRIIIFLHLCFFFFFYLKGSLCADNFSYVPIQNTALDCGSHALQILSFDGRNWTGDVGSEIVAFSRHANSTVSIASSMDPGIPEVPYKTARLFYSEFTYIFNVIPGPKFVRLHFYPYSYSGLDPSKAFLSVTCGHYTLLSNFSASLAANYNNVHTFFKEFIIHVQNNSLHLTFSPSSNGSDAFAFVNGIEVVSMPLHLYVRGENVHLPFVGHPATPITLENTSALETLYRINVGGADVSPESDTGMFRTWTRDDSFIFGSAVGELAFDYDLNVRYTAAVPAYTAPAVVYRTGRFMGIHGAINLNYNLSWFFPVETGFIYLVRLHFCELDRNITKINQKVFSIYINNQTAEGQADVIAWSDGQGVPVYKDYITMFPQVGEMIQDLWLELHPNT…
	Manes.05G111600	MNPRNFYIFTLLYLFSAFESISCASSSSDKIVLNCGSAGSFSFNGKTWTGDVGSKFLPAESRGSTISVASTLNNHQVPKIPYSTARFFRSHFTYSFPLSPGFKYIRLHFYPASYSILKGKTHVDFTVVSGPYTLLNSFSPSFMSDALELVYFSKVFVINLKENLLNLSFIPSPGAYAFVNGIEIQNFPTNFYNYTDNHLSLYHEPAFQMLHRVEVGSSGHPDWMDDSNYILGSMSGTVIFGPYGIKRAPWNMSEYAVSENFYLSARTMGSDDAINMSYNLTWTFLVDSGFKYLVRLHLCEISHEITGVNQRVFTVFINNKTAENSLDVIALAGAPLVAIYRDYIVAVPKGIGGRQQLWLALHPNPESNPMFKNAILNGVEIIKVSDENNNLALHFEPRI…
	Manes.07G046400	MAYPGLMLSKALFSVSIDRYRVLTTSEGSYSKLPSDVSYFVRELCINVDSQILNVTFTPSSKISGSYAFFNKIEIVSMPSNLYIREDAPLPLIGQPSSYVMDNSTALELMYRINIGGELIPQPEDTGMFRLWTSDADYFVSDEAETSIIQSDVEIKSSSLGPAFAAPVQVYASARTVQGGSASNYSSRWSFPVDFGFYYLVRLHFCEISRRIQSEGQRVFRVYISNQSAEEHADIFHWSHGAGIPIFRDYIVNFSRPGDGIKYLSIATASDYGSYEGEGPILNGLEIFKLSDHFNNLAGNYPFGVRNSHLNVSDSKDHSSDDRVFTGVAYVLGWSVLVMNILFCFSLVVSNFKGHREKLKQGQSSNNCRIFSVAEIKSATNNFADTLLIGTGGFGMVYK…
Malus domestica	Mdomestica0000161440	MKNRNTKHPNKTLPPLLLPLFLHMITIHMAGDSPPIYDPPEQINLQCGSSGTNVDEANRLWEGDFEKGFFPYEDKSIIKEAPSPSSSGQVPYSTARLSRFEFTYTFPLSSGPKFIRLYFYPASYAPNFNRXQALFSVKAGGFTLLHDFNASATADASASDTIYREFCLHTESGQDLSISFTPSKASPDAYAFINGIEILSMPPYLYYTSPKSPDGVAHVGSEKTIRIENNTALEMVYRINMGGGRRISSDQDTGMYRNWDGLRDEYNYLDDLSRQFSYLPPQYNSSQLYFSKIPSYSAPKEVYQTGRSMDTISNSHNLTWEFPVDSMFAYLVRLHFCEFLSTVMKPGDRVFNIYIANQSVEKMADIIAWSGGNERPVYRDYVVFLSGNPAIPKKVNLFL…
	Mdomestica0000161886	MLAIIRSRMNESSFVLSSWARPIPTIRRTNIAIGSVNGFVKRLQIPVRKLKKHLLPLLPAKCLTAQQGFPALNLPTHFHSLPAQSSSACISTQHHTPQLQPIPSPLLSQSRWLYLLHDFNASATADASASDTIYREFCLHTESGQDLSISFTPSKASPDAYAFINGIEILSMPPYLYYTSPRSPDGVAYVGSAKTIRIENNTALEMVYRINIGGQGRIYSDQDTGMYRNWDGLRDEYNYLDDLSRKYSILPQNSSIQLNFSKIPEYSAPKEVYQSGRSMGESPSGTITDRYNLTWEFPVDSMFAYLVRLHFCEFDDVVTVGDRXVFMSGNPAIPKKVNLFLXLESDLLNGYWVAILNGLEMFKLSANRSLAGPSPDPPPIAPAKGTPSKPSTRSRTPLL…
	Mdomestica0000267830	MDPSLSSLGSDLVVSEILNQEAERDGCGMLWWWSAFGGRDPERGHRGATEAFGCRRFQPIQLKCSPRLHLSPLFLLMIPTLLVAQDDLPPVYTPVDFITVACGYTGPLMQDKQYWTGDMYSIYSPLEXHQAASKSTVREAPPSSTSSFIKVPYTWARLSHSEFTYRFSFKTAGQKFVRLYFRSVSYGPNFERSKALFSVKAGGFTLLHDFNASVTDANGVDTLYREFCLNVEDTKSLNITFAPSMAASPDAYAFINGIEIVSMPXNLYYTPAPSSNRHNKKVCTEENEFRIENNTALEMLYRINIGGPQILFTQDTGMYRRWDGLEVEINYLQPLRSVSSHLQEFGSQPDFAVIPAYAAPEQVYQTGLSISAESEPTWNIGYNLTWDFPVDSKFSYLIR…
	Mdomestica0000297735	MKPNLAHLFLTLFLQIITLHVAGDSPSVYKPVDDITLQCGLSGDQVNQQDGRTWSGDINSKFSPSQAAGSSSIFKAATPISSSSQVPYTAARLSRSEFTYTFPLTSGQKFIRLYFYPTSYAAEFDRSKSLFSVEAGGFTLLRDFNASVTADASWSETQVPDAYAFINGIEIVSMPDNLYYTPPQSADGPVSVGSINPYPIENNTAMEMVYRINVGGSQLSFNRDTGIYRNWDGIQVDYNYLDDLSKNFSVLPQNSSIQPDFSKIPEYSAPEEVYRTARSMGRNKTINKSYNLTWGFPVDSTFYYFIRLHFCEFEGAVTLPRDRLFQIFIANQMADVITWSQGYGKPVYKDYVVFVPAGAGSKKKVHLFLALKATPKDWLTNYNDAILNGLEIFKLSDSN…
	Mdomestica0000298264	MKNIPYLSSMFLHMILTLLVAGDDSPPAYPPGDVITITCGPMIAIACGHTGPQIPNDRSWTGDRHSIYSPSEERQAGNTSITKDAPLSSSSSASQVPYTRARLSRFEFTYGFSFNTTGQKFIRLYFYPASYPDFNRSQALFSVKAGGFTLLHNFNASAIADVYGEETLYREFCLNIDDQEQSLNITFTPTRAASPDAYAFINGIEIVDMPSNLYYTESQSPSGVSYVGTRGKKFLRIENNTALEMVYRXNIGGDPILYNSDTGXFFRLYRNWDGVAEEEKYTAPLEVYQTGRSGSRPEASARPYNLTWEFPVDSXFSYLXRMHFCEFQSDRGNRNGSGDFQIYIANQTAEERANIFLWSGGYGIPVYRDYVVSMVGPESMHGKTNLSIALYDLHSYATL…
	Mdomestica0000310638	MYSIYSPLEEHQAASKSTVREAPPSSTSSFIKVPYTWARLSHSEFTYRFSFKTAGQKFVRLYFRSVSYGPXFERSKALFSVKAGGFTLLHDFNASVTDANGVDTLYREFCLNVEDTKSLNITFAPSMAASPDAYAFINGIEIVSMPXNLYYTPAPSSNRHNKKVCTEENXFRIENNTALEMLYRINIGGPQILFTQDTGMYRRWDGLEVEINYLQPLRSVSSHLQEFGSQPDFAVIPAYAAPEQVYQTGLSISAESXPTWNIGYNLTWDFPVDSKFSYLIRLHFCSWXEPGEEFQIYIDKQTVEERADIFFWTCDRGHGRGIPVYKDYVVSMVGPEXMGKKTNLSIALKDKYNKGILLNGLEIFKLNDSNGNLGGPNHVPAPSKPVESQSPPNNSSKKT…
	Mdomestica0000413728	MNNPISKHPNKTLSPLVLPLFFHMITMCMAGDSLPIYHPSEQIELQCGSSGTEVSQDSKYSGGDIDTIFFPFEAAGNKSIFKEAPSPPYSGEVSYSTARLSRFEFTYTFPISSGPKFIRLYFYPASYAPNFGRSQALFSVKAGGFTLLHDFNASVTADASGSDTIYKEFCLHTESGQNLNITFTPSKASPDAYAFINFIEINSMPPYLYYTSPQSPDGVAYVGSENTIRIENNTALEMVYRINIGDERQIYSYLDTGLYRKWDSLELEFNYLDDLSRKYSVLPLINSVQLNFSEIPEYSAPKEVYQTGRSMGMNKTINKSYNLTWEFPVDSMFAYLVRLHFCEFEGDITMPGRRVFNIYIANQSAEKMADIIEWSGGNGRPVYRDYVVFMSGNSAIPKK…
	Mdomestica0000427444	MAGASPPIYVPSEQITLQCGSFGTNFGQDNRLWDGDIDTNFPFENQAAGNKSISKEAPSPSSSGQVPYGTARLSRFEFTYTFLLSSGPKFIRLHFYPASYAPNFDRSQAVFSVKADKHCDRQCKRLRQETPNSSEKIKEAPSPSSSGQVPYSTARLSRFEFTYTFPLSSGPKFIRLYFYPASYAPNFNRXQALFSVKAGGFTLLHDFNASATADASASDTIYREFCLHTESGQDLSISFTPSKASPDAYAFINGIEILSMPPYLYYTSPRSPDGVAYVGSAKTIRIENNTALEMVYRINIGGQGRIYSDQDTGMYRNWDGLRDEYNYLDDLSRKYSILPQNSSIQLNFSKIPEYSAPKEVYQSGRSMGESPSGTITDRYNLTWEFPVDSMFAYLVRLHF…
	Mdomestica0000450994	MIIATTLAATDPPPIYTPVEDITVHCGYSGQLFNQYDQRNWSGDINSKFTPIEVHRAAGGNTSMFKEAPRSFSVSQIPYSTVRLSRSEFTYRFNLTAGQKFIRLYFYLVSYPDFDRSKALFSVKASGFTLLDFNASVNADADGVETLYREFCINIEEEEQSLNITFTPSRSKASPDAYAFINGIEIVSMPPNLYYTAPEDLDIEIIGTENPIRVENNTAMETVYRINIGGRGLFFNXDTGMYRNWEGXLYEQTFLDNASFWXSXXPVNXSLHLNFHLNFAKAPNYSAPEQVYKTGRSMGPDPTINQRHNLTWGFPVPPKFYYLVRLHFCELQPEIREIGDRVFLIYIANQTAETRADIIQWSGGNGIPTYRDYVVFMPPGTGNEEKVFLYVTLQANPQH…
	Mdomestica0000451269	MAGDSPPIYDPPEQINLQCGSSGTNVDEANRLWEGDFEKGFFPYEDKSIIKEAPSPSSSGQVPYSTARLSRFEFTYTFPLSSGPKFIRLYFYPASYAPNFNRXQALFSVKAGGFTLLHDFNASATADASASDTIYREFCLHTESGQDLSISFTPSKASPDAYAFINGIEILSMPPYLYYTSPKSPDGVAHVGSEKTIRIENNTALEMVYRINMGGGRRISSDQDTGMYRNWDGLRDEYNYLDDLSRQFSYLPPQYNSSQLYFSKIPSYSAPKEVYQTGRSMDTISNSHNLTWEFPVDSMFAYLVRLHFCEFLSTVMKPGDRVFNIYIANQSVEKMADIIXWXGGNERPVYRDYVVFLSGNPAIPKKVNLFLALESDLLNGYXVXILXGLEMFKLSANRS…
	Mdomestica0000465335	MNPNLAHLFLTLFLQIITLHVAGNSPSAYKPVXXITLQCGFSGDQVNQQDGRTWSGDINSKFSPFQAAGSSSVYKAATPIYSSSQVPYTTARLSRSEFTYTFPLTSGQKFIRLYFYPTSYAAEFDRSKSLFSVEAGGFTLLRDFNASVTADAFXSETVSREFCLNIASEQSLNITFTPSRASPDAYAFINGIEIVSMPDNLYYTXPQSADGPVSVGSINXXXIXNNXAMEMVYRINVGGSQLSFNRDTGXYRNWDGIQVXYNYLDDLSKNFSVLPQNSSIQPDFSKIPEYSAPEEVYRTARSMGRNKTINKXYNLTWGFPVDSTFYYFXRLHFCEFEGXVTLPRDRLFQIFIXNQXAEQXADVITWSXGXGKPVYKDYVVFVPAGAGSKKKVHLFLALQ…
	Mdomestica0000465341	MNPNLAHLFLTLFLQIITLHVAGNSPSAYKPVDDITLQCGFSGDQVNQQDGRTWSGDINSKFSPFQAAGSSSVYKAATPIXSSSQVPYTTARLSRSEFTYTFPLTSGQKFIRLYFYPTSYAAEFDRSKSLFSVEAGGFTLLRDFNASVTADAFSSETVSREFCLNIASEQSLNITFTPSRASPDAYAFINGIEIVSMPDNLYYTSPQSADGPVSVGSINPSRIENNAAMEMVYRINVGGSQLSFNRDTGMYRNWDGIQVEYNYLDDLSKNFSVLPQNSSIQPDFSXIPEYSAPEEVYRTARSMGXNKTINKXYNLTWGFPVDSTFYYFXRLHFCEFEGXVTLPRDRLFQIFIXNQXAEQXADVITWSXGXGKPVYKDYVVFVPAGAGSKKKVHLFLALQ…
	Mdomestica0000493959	MNNPISKHPNKTLTPLLLPLFFHMITMCMAVDSPPIYRPSEQITLQCGSSGTKFXQDSRYWDGDIDTSFFPFGAAGNKSIFKEAPSPSSSGQVPYSTARLSRFEFTYTFPLSSGPKFIRLYFYPASYAPNFNRSQALFSVKAGGFTLLHDFNASATADASASDTIYREFCLHTXSGQNLSITFTPSKASPDAYAFINGIEIISMPPYLYYTSPQSPVGVAYVGSKNTIRIENNTALEMVYRINIGDXRRIYSDQDTGMYRNWDXLGDXYNYLDDLSRKFSVLPXNSSVXLDFSXIPEYSAPKXVYQTGRSMGMNKTINKSYNLTWEFPVXXMFAYLVRLHFCEFXXXVTMPQDRLFHIYISNQSVEQMADIIXWSGGNGXPVYRDYVVFMSGNPAIPKK…
	Mdomestica0000632093	MXPNLAHLFLTLFLQIITLHVAGXSPSXYKPVDDITLQCGFSGDQVNQQDGRTWSGDINSKFSPFQAAGSSSVYKAATPIXSSSQVPYTTARLSRSEFTYTFPLTSGQKFIRLYFYPTSYAAEFDRSKSLFSVEAGGFTLLRDFNASVTADAFXSETVSREFCLNIASEQSLNITFTPSRASPDAYAFINGIEIVSMPDNLYYTXPQSADGPVSVGSINXXXIXNNXAMEMVYRINVGGSQLSFNRDTGMYRNWDGIQVEYNYLDDLSKNFSVLPQNSSIQPDFSKIPEYSAPEEVYRTARSMGRNKTINKNYNLTWGDRLFQIFIANQKAEQFADVITWSQGYGKPVYKDYVVFVPAGAGSKKKVHLFLALQATPKDRLTNYNDAILNGLEIFKLSDS…
	Mdomestica0000721825	MGDESXYLDDLSRKYSILQQNSSIQLNFSKIPEYSAPKEVYQTGRSXDXSAGLSMDXNXTIRNSYNLTWKFPXDSMFAYLVRLHFCEFLSYVTXXGDRVFHIYIDNQSAEKMADIIXWSGGNGRPVYRDYVVFMSGNPAIPKKVNLFLELXDSWXGXILNGLEMFKLSENRSLAXPSPNPPXIAPAKGTPSKPTRSRTPLLAPVVGVACGILGLSVLGFLVFRRRRKVKGTASDGSSSLPTHLCXYFSLXEIKAATQNFSXSFIVGVGGFGHVYKGHIDGGATPVAIKRLKPESSQGAREFKTEIELLSQLRHRYLVSLIGYCTDKNEMILVYDYMARGXLAXHLYHTDNPPLSWGQRLQICIGAARGLSYLHSDAQGTIIHRDVKSTNILLDEKWXAK…
	Mdomestica0000870778	MTKPIFMSHLSLSLFLHIIIATTLVAADPPPIYTPVEDITVKCGSPGQLFNEYDERNWSGDIKSKFTPIDVHQAAGSNTSVFKEALPSSSALQIPYTTVRLSRSEFTYRFNLXAGQKFIRLYFYPVSYPDFDRSEALFSVKASGFTLLKDFNASVNADASXKADGYEVGTLYREFCINIEEEDQSLNITFTPSGSKASPDAYAFINGIEIVSMPPNLYYTAPEDPHGIEMIGTENTIRVENNTAMEXVYRINIGGRGLFFNEDTGLYRNWEGYSFEQTYLDNASFRYIALPINTSLHLNFAKIPNYSAPEQVYQTGRSMGPNATINQRYNLTWGFPVHPNFSYLVRLHFCEFEPQISKIGDRVFQIYIANQTAETRADIIDWSGGNGIPTYRDYVVFMP…
Medicago truncatula	Medtr4g052290	MANYLKNIVLTKITLLYTVLFQQLLFPLVVNSYDNLALNCGHSIDTTFENRTWVGDMDDTKLFSIIEPQTEFSSIKSKPNPNSDSVNQIPFASARISFSNFTFSFPSVANSPIFLRLHFYPTSYQNFETFDALFTVKVGTNVTLLNDFNPALWLQNDNKTITKEYCLKMKPTEKLNITFIPNTINQPKAYAFINGIEIVSMPSFLYYTNLNDSNHHLKLLGLENMKYKISSDKVLETVYRVSVGDNQVPRSNDTGMFRYWDNDFPRYLEKQYPLSVSNDFTHNLNYINNTIPNYTAPEVVYLTARSYGMDATKDYNVTWNFEVDSAFTYLVRLHFCEFDWHIKNQGDRVFQIFIDDNLAERNADVIHWSGARMVPVHKDYVVTMYSREGSSQIKRVNLS…
	Medtr5g047060	MLHKFMNAITCFVMYIFFSNILPYVHSYVPSENIVLNCGSNTSELVQYDGRIWNGDIDSPYVPSYEDIINKSLTAKALSSNLESIPEVPYMTARIFQSQFTYRFNVTSGPKFIRLHFYPFSYLDFNISKAFLSVTAGNFTLLHNFSVSLNVDYFNLAYLMKEFIVHVKGNSLELTFTPSSNDSDAYAFVNGIEVVSIPNGLYIGGDDSPIPFAGHDTIVYIYNDSAMETLYRLNVGGEQILPKYDTGMFRNWDIDDGYIFGGYDFKHFNKSMKVLYTDHVPEYTAPDDVYRTSRSMAPYWAGFVNLNYNLTWFFEVDSGFLYLIRLHFCEVTYAITRVNEVVFSVFLNNQTAEELDPFAIGGGPGVVIYRDYVVLVPNDSDSKQDLWLDLHPCEYSKPH…
	Medtr5g047070	MGDNYLENKNAFGSWLDDINYIFGSQDGTVLVMKDARVNMNRIFLDSNDYNYSAPEELYWSARTMSSSNGDSNIRYNLTWSFRVDSGFKYLVRLHFCEILMSVTDINQRVFDVYINNQTAEEKLDLVALAGEPFTPLYRDYVVMVPIETMLISLHPNLESKPKYADAILNGVEIIKLSDSNYNLAASFQLKNEKLHNKKKFPIFVVVVASTLGSTLGLFITFFILRRKGWTKINRGTLNSTEKGEEKIQVKVISGNCYQFTLAEIISATNNFNDDLVIGEGGFGKVYKGIIMLDEETRVAIKRAKPSSRQGLKEFQNEINFHSFYHMNLVSLLGYCQESIELILVYEYMDQGPLCDHLYKKQKQPLPWNKRLEICVGAARGIHYLHTGRKNPVIHRDIK…
	Medtr5g047110	MLHKFMNAITCFVMYIFFSNILPYVHSYVPSENIVLNCGSNTSELVQYDGRIWNGDIDSPYVPSYEEIINKSLTAKAPSNLQSIPEVPYMTARIFQSQFTYRFNVTSGPKFIRLHFYPFSYLNFNISKAFLSVTAGNFTLLHNFSVSLNVDYFNLAYLMKEFIVHVKGNSLELTFTPSSNDSDAYAFVNGIEVVSIPNGLYIGGDDSPIPLVGHDTKVVYIYNDSAMETLYRLNVGGEQILPKYDTGMFRNWDIDDGYIFGVDEIKPFNRSMKVLYTDHVPEYTAPDDVYRTSRSMTPYWAVNLNYNLTWFFEVDSGFLYLIRLHFCDVSYAITRVNEVVFSVFLNNQTAEEEFDPFAISGRPGVAIYRDYVVLVPKDSDAKQDLWLDLHPYKYSKPQF…
	Medtr5g047120	MKKTHIIVSSRFATMFTHLLILFFFFFIHLTFCDDSTNILLNCGSYGLSTYNGVSWIGDIGTPFFPQPYDTISSTTLLNSSTHKVAPKIPYSTARIVHHSSLTYSFPFSSNGLKFIRLYFLSTSYLPIEYSNSNSYFSVKSGPYTLVNNFNPLLASQEIESPYITKDFFVNIKEKKLNITFTPSPQIHKAFAFINGIEIFSVPNNLFSHASNYKVHVPYLGRKEPFIISHEYAFEKFYMVNMGHNYIENKNAFGSWLDDINYISGSQDGTVLVMKDARVNMNRSFLDSNDYNYSAPEELYWSARTMSSSNGDSNIRYNLTWSFRVDSGFKYLVRLHFCEISMSVTDINQRVFDVYINNQTAEEKLDLVALAGEPFTPLYRDYVVMVPIETMLISLHPNL…
	Medtr6g015805	MKPLINFKTIIITLLYFSISLVHLQAYDPIEHFTVSCGATGNSTDGQRTWTGDINSKLLSSLQNNPTTISVPKTTQNPSSNKVPYSTARLSHSIFNYSLPVSKGPKFLRLFFYPTTYTNGFNRYDASFTVISNGFTLLKDFNASLNADVEGVVTILKEYVINVGDDQRLDLSFIPSNNNYGFINGIEVLSMPDDLYYTPDPEFSLVGATNTQYNVPTSAALETDYRIRVGVQDNSPNIPDIGMFRNWNINDSTYLRTPTAIDFVPADISGTRNITVTPDYIAPKDLFKSSRDLGTNATLNRLLNLTWEFPVDSGFTYFIRLHFCELDPNITRAGDRVFTIYLQGNVAVEQADVLKWTQNQKGLAVQRNYAVLIPKSESNSNKKVNLTIQMHPFGNGDSR…
	Medtr7g015230	MANLLKNIVPSKITLLSSNLFLLHLLLFPLEVNSLYDILAVNCGHFNDTIFENRTWVGDRDNTKLFSIIEPQTELPSFKAKANPNSDAVKRIPFASARISFSNFTFSFSSITNGPIFLRLYFYPTSYSYQHIETSNALFTVKVGTNLTLLKDFNPSLWLSNDSKTITKEYCIQIAPNEKLNITFIPKNTNTNQLNGLAFINGIEIVSMPSFLYYTNLSDTNYHLKILDFDSGEYQILNNKAMETVYRVNAGENQVPPNYDTGMFRNWDNDFPRYLEKEYPLSVSSYFGHHLNYLNNTISNYTAPEAVYLTARSYGMDATKDYNVTWNFEVDSSFTYMVRLHFCEFEMTIRDQGDRVFQIFIANILAEEKADVIRWSGARMVPTHKDYVVLMYSQEGSSQ…
	Medtr7g015240	MANSINKNIYTKISILSLFLLLFPLVANSYNPDYNLAINCGSLTDNTALDKRIWVGDNINNKNLFTFIEPKTTNPSFNVQANSLSNIQVPYTHARVSLSNFTYSFSSITNSTVFLRLHFYPTSYQNFEPSSAIFSVKVNDLTLLKNFNPLLWLYFDDEKITKEYCIQIKPNEKLNITFIPNSINQSNPCYAFINGIEVVSMPSFLYYTNLNDPNYYLKPVDSEYTEYRIHKDKALEMVYRVNVGQNQVPPSDDTGMFRNWGNDFPLYLEKEYPSSVSSDFTHNLTYKNNVIPNYIAPEVVYLTARSYGMYETKDYNVTWNFEVDSAFTYMVRLHFCEFDWHINYKGDRVFQIFIDNTLVEEKADVIGWSGARMVPVHKDYVVSMEGLISQIERVYLSIK…
	Medtr7g015250	MANTINKKNYTKISILSLILLLFPLLATSYNPIYNIAISCGSSTNTTALDSRIWVGDNNDNTKLFTFIEPKTTNPSPKTSLKSPNFTVPYTHARVSFSNFTYSFSSITVSPVFLRLYFYPASYQNFEPSNALFSVKVNNNLTLLQNFNPSLWLHHDENNIIKEYCIQIKTNEKLNITFIPTSNVSYAFINGIEVVSMPSFLYYTNLSDQDYRIKLDGSEDIPYQILNDKALEMVYRVNVGRIQVPPNQDTGMFRNWDNDYPRYLEKQYPLSVSNDYEHHLNYLKNAIPNYTAPEAVYLTARSLEMKLLVSNGFGVSSSWENDFNVTWNFEVDSGFTYMVRLHFCEFDPDITNKGDRVFQIFIDNTLVEEKADVIGWSGARLVPVHKDYAMSMDYQEGSS…
	Medtr7g015280	MANSINKNIYTKMSILSLFLLLFPLIAYSYNPDYNLAIDCGSLTDTTTLDKRIWIGENIDNKNIFTFIEPKTTNPSLTTPRSSLSNTQIPFTTARISLSYFTYSFSNITTSPVFNRLHFYPTSYQKFEPSNALFSVEVNNKLTLLKNFNPSLWIHDDGETITKEYCIQVQPNKKLNITFIPNNTNHSNPYYAFINGIEVVSMPSFLYYSNLNAPNYDFKSLDSDNKALETVYSVNVGENQVPPNLDTGLFRNWDNDYPRYLEKQYPLSVSSDFVNHLNYKNNTIPNYIAPEAVYLTARSYGMNVTEDYNVTWNFEVDSTFTYMVRLHFCEFDWRIKDKGDRVFQIFIHDFLAEPNADVISWSNARLIPVHKDYVVTMHSEEGSTQIERVNLTIKLQRAT…
	Medtr7g015310	MANSLKNIVPSEITLLSITLFLLHLSLFPLAVNSSYDVLAVNCGHSIDTIFENRTWVGDNDDTKLFSVIEPQIISVKAKANPNSDSVNHIPFSSARISFSDFTFSFSPINSGPVFLRLHFYPTSYQNFETSNALFTVKVGTNLTLLKDFSPSLWLPNDNKTITKEYCIHTKQGEKLDVTFIPKNTNQLNAFAFINGIEIVSMPSFLYYTNLSDPNYHLTLLDFDSNEYHIPNNKAMETVYRVSVGESQVPPGDDTGMFRNWDNDFPRYLEKQYPQSISSYFGPDHPNYLQNTIPNYTAPEVVYLTARSYGMDAKENYNVTWNFKVDSIFTYMVRLHFCEFDWHIKNPGDRVFQIFIDDIMAEPRADVLYWSSGVRMVPVHKDYALTMDSQGGSRQIERV…
	Medtr7g015320	MANSINKKNYTKITLLPLILLLFPLVATSYKPIYNLAINCGSSTNNATFDNRMWVGDNNINNTNLFTFIEPKTTYPSLTTQPNSLSNIQVPYTHARVSLSNFTYSFSSITNSTVFLRLHFYPNLSKSFDPSNAIFSIKVNNNITLLKNFNPFLWIHDYEETITKEFCIQIKPNEKLNINFIPSIMNKSNVKYAFINGIEIVSMPSFLYYTNLSDPNYHLKSLDLDNTEYQIHNEKALEMVYRVNVGESQVPPGDDTGMFRNWDNDFHGYLEKQYPLSVSSEYMHHLNFLNNTIPNYTAPEAVYVTARSYGINVDKPPNLGTLVYDYNVTWNFEVDSSFTYMVRLHFCEFDRLIINTGDRAFQIFIANTLAEERADVISWSGARMVPVHKDYAVTMYSQE…
	Medtr7g015390	MANSRNKKFHTKIILLSLILLLFPLVATSYDPIYNLAINCGSSSDTTFDKRIWVGDNNDNTKLFSFNEPKTTNTSLTIPPNTLSNIQIPFTTARVSLSNFTYSFPSITTSPVFLRLHFYPTSYRNFEPSNSLSNALFSVKVNNNVTLLKNFNPSLWFYHDDEKITKEYCIQTKPNEKLNITFIPSNINQSNPYYAFINGIEVVSMPSFLYYTNLSDPKYHLISLDLDNRDYQVLNDKALETVYRVNVGGNQVPPNQDTGMFRNWDNDFPRYLEKQYPQSISSDFKHHLNYENNTIQNYTAPEAVYLTARSRGLDETEDFNVTWNFEVDVGFTYMVRLHFCEFDQHIKNIGDRVFQIFIANTLAEINADVISWSTTPMVPVHKDYAVSMHSQEGSSQIER…
	Medtr7g015420	MANSINEKFHTKITLLSLYLLLFPLVANSYNPDYNLAINCGFSTNTTALDSRIWVGDNIDNSNLFTFIEPKTTNPSLKSSPNSLSNIDIPLTTARISLSNFTYSFSSITNTPVFISLHFYPTSYQNFDPSNALFSVKVNNNLTLLKNFSPYYEKEKITKEYCIQIKPNEKLSITFIPNNINHSNPYYAFINGIEIVSMPSFLYYTDLNDPKYLLKSLDFDNTEYQIHNDKALEMVYRVNVGQNQVPPNQDTGMFRNWDSDFPLYLEKEYPQSVSTVYGSDHPNYLNNTIPNYTAPEAVYFTARSYGMDVTEDYNVTWNFKVDSSFTYMVRLHFCEFDLLIKNKGDRVFQIFINDILAEQYADVIYWSGGNMIPVHKDYAVKMYSQNGSSEIERVNLSIK…
	Medtr7g015510	MANSRNHKFQCNTTLLHFLFLHLLFPLIAISYNPDYSLAISCGSSTNTTAFDGRIWVVDNIDNSNLFSFIEPKNTNPSLKTKPNSLSNIQIPFTTVRASLSNFTYSFSNIITNSTIFLRLHFYPTSYQNFETSYALFSVEVNNNITLLKNFNPSLWLHHDENHIVKEYSIQIKPNEKLNITFIPNNTNQLIPSYAFINGIEVVSMPSFLYYTNLSDQDYLINLPGFDNTDYQVLNYKALETVYRVNVGQNQVPANQDTGMFRNWDNDSPRYLEKEYPSSVSSDFTHNLTYKNNVIPNYIAPEGVYLTARSYGMYETEDYNVTWNFEVDSAFTYMVRLHFCEFDWHIKQDGDRIFQIFIDDSLAEHAADVIRWSGAPLVPVHKDYAVTMGSQGGSSQIEK…
	Medtr7g015550	MANSRNHKFQCNTTLLHFLFLHLLFPLIASSYNPDYSLAISCGSSTNTTAFDGRIWVVDNIDNSNLFSFIEPKNTNPSLKTKPNSLSNTQIPFTTGRASLSNFTYSFSNIITNSTIFLRLHFYPTSYQNFETSYALFSVEVNNNITLLKNFNPSLWLHHDENHIVKEYSIQIKPNEKLNITFIPNNTNQLSPSYAFINGIEVVSMPSFLYYTNLSDQDYRIKLPGSDNTEYQVLNNKALETVYRVNVGQNQVPANQDTGMFRNWDNDSPRYLEKEYPSSVSSDFTHNLTYKNNVIPNYIAPEGVYLTARSYGMYETEDYNVTWNFEVDSAFTYMVRLHFCEFDWHIKQDGDRIFQIFIDDSLAELFADVIWWSGAPFVPVHKDYAVTMGSHGGSSQIEK…
	Medtr7g015620	MAIAPATLRSNTFRVEEIRSTVINSYNPDYNLAINCGSSTNNVALDKRIWIGDNIDNSNLFTFIEPKTTNPSFKSSPNSLSNIQIPFTTAHISFSNFTYSFSSIPSSPVFIRLHFYPTSYQNFDPSNALFSVEVNNNLTLLKNFSPSLWLHDEVEKITKEYCIQIKPNGKLNITFFPNNINELNPFYAFVNGIEVVSMPSFLYYTNPDDLNYYFKLIGFDNREYEIRNDKALEMVYRVNVGENQVQPSDDTGMFRNWDNDFPRYLEKEYPLSVSSFYGSDHLNYLNNTIPNYTAPEAVYLTARSYGKYVTEDYNVTWNFEVDSSFTYMVRLHFCEFDLLTKNKGDRVFQIFINDILAELYADVIFWSGGNMIPVHKDYAVKIYSQNGSSEIERVNLSIK…
	Medtr7g015670	MANSINKKLYTKITLLSLLFLFFFLVAKSIAYSPDFSLAIGCGSSTNTTLDKRIWVGDNIDNKNLFTFIEQKTTNPSLKTSPSSASNIEIPYTTARISLSSFTYSFSTITSSPVFVRLHFYPTSYQNFEPSKAFFSVEVNNKITLLKNFNPSLWIHEDGEKITKEYCIQIKSNEKLNITFIPANNINQSNPYYAFINGIEVVSMPSFLYYTNLNDPKYYLKSLDFDNTNYQVLNDKALETVYRVNVGESQVPPGDDTGMFRNWDNDFPRYLEKQYPQSISSDFKHHLNYENNTIQNYTAPEVVYLTARSYGQYATEEYNVTWNFEVDSNFTYMVRLHFCEFDPNITNKGDRAFQIFIVNSMAEENADVIRWSGSRMVPVHKDYTVSINSEEGSSQIERV…
Mimulus guttatus	MguttatusB00009	MIIMHQLHLKIIVYLVLFASTAAAAAVGDHISINCGSSTTSSTAPSGREWLPDIPTTSTKGSSSSSSSIATTTTVPYGTARISLSQFSYTFNLNPGQKVIRLHFNPTSSYYGGLKEDLFTVEAGPFTLLSNFSPSLTARALSLTTFVKEFCIITHPNHPFNIIFSPSSKHTYAFINGIEIISVPSTLSYCHSGDSGVQLVATDSVIHIDNSTALEIVHRLNLKWADDIPGMFGMWATILKQKANKLLINNNNNITWKIPVDVGFRYLVRLHFCEQGLRMAQAQLNDFTLFINHMIAITSDDIHRLREGDGILWYKNYMVVINGNKHEGKRDLFISLRCIHGFLDGHTPLEGFEIFKLSNHDNSLASPNPLPPTRDSSSRAIQLLLSVLGRRNTIATFVF…
	MguttatusH00605	MMFSYALLHLFLLLTAAAAAVPAFIATDFILLNCGASSSLNDSSSRIWSGDAGSRYAPPNADTVSSASKASRMLPSVAPVPYETARVLQSPFTYSFPVLEGRKFVRLYFYPDTYSGADTSNFFFSVTANSFTLFNVGGNYVDIKDDSGPARGMFRAWDKDDDYIFGGDFGYTPHVERVPINYTAETPPYSAPEIVYQTSRVMANTSISLEWAFPVDSGFYYLLRFHFCEIQLEVTGQNQRPFTISINNQTAEIEVDVIQLTGGTHIPVYRDLITFVPDDGRRGRKDLRLSLFPFTEGNPKYANALLNGLEIYKLNDSTRSLAAANPPPAAASLPPPPPNPTPKNKSGGSSVILPVVCSVIGALAVAAAVGFLIFRRSRKIKDSAYSKSGPTKSSWVPLS…
	MguttatusH00608	MPTGLYFTPEGELGALVVGQKYRFYIDNTTAFELVRRLNVGGTTISPAEDSRMFRRWDEDSTYLMEAGSFPVETLTTVGYRGTSTHVAPIKVYDTARTMQTVTTNNLTWRIPVDLGFRYLTRLHFSELHPRIAQQFSIFINNQIAENDANIIQRGGESGVAVYRDYIVMMDGDKTEGKRHLSITFQAKIESTYRQFNGLEVFKLSNPDNNLAGMGPVLELQSSTSTPQQKKPKSIYSSNMIAALLTVILALLNIAVYHLRIISETNSGTRNIRSSTMEPRCRRFPIDEIRLATNYFDLRFHIGSGGYGRVYKGSIDGGATVVAIKRLKSESRQGDTEFWTEIKMLSKIRHKHLVSLIGYCNDGQERVLVYHYMAQGTLSDHIYKTYRHGKSNPPLSWEL…
	MguttatusH00609	MNLHSHSIGVLFLFILLEFTSAIINPSHITGDILINCGSKGTSASNNGREWIGDIQPKSSSLLQLKGSSTTSTVIPDLISSDPVPHKTARISRSQFSYRFQVSPGQKILRLHFNPTSYKGFQGFNDLFTVEAGPFTLLGIFSASLAADALGVDSFIKEFCLNVQENQQLDIIFSPEISHLLDTYAFINGVEIFSVPASLSYFEGGDVGLQLVGEKSLVYFDYKTALEIIHRIEIKQNSFLPAGDSDDLFPKWAARNAKKRNNNTWNIPVDVGFKYLIRVHISELGVKIAESGGNMFEVLINEMIAQTNIDAAKGREETNIPLYRDCMVMVRGNKKEGKRDILISLNSSDDRTLVSGFEIFKLSNSDNSLASPNPSPLARDSPSDTVQTLLFVLIERNSI…
	MguttatusH00610	MNLHPLSMVVLFLFVLIKFTSAIGDPPHLTGDVSINCGSIGTSAANNGGEWIGDIQPKSSFLLQVKGSSTTSTVVHNLISADPVPHKTARISQSQFSYAFQVSPGQKILRLHFNPTSYKGFKGYKDLFTVEAGPFTLLSNFSASLTADALGVDSFVKEFCLNVQENQHLNIIFFPESSQSLDTYAFINGIEIFSVPASLSYFEGGDVGLQLVGEKSTVYIDSSIALEIIHQVEIKKNHVQSAEYSDGTFPKWANRNAKIRNNNTWKMPVDVGFKYLIRVHFSELGLKVAGAGDNKFKVLINEMIARTYIDRVQERDGNSTPWHRDYTVMVRGKKKEGKRDILISLQSHDDLIDDRALLSGFEIFKLSNSANSLASPNPLPLTRDSPFHTVQIVFLVLFQ…
	MguttatusH00844	MNLDPLSIDVLLFLCLLIKFTAAFSNPTQFTGDVSINCGSIGTSIANNGRGWIGDIQPKSSSLLQIKGSSTTSTVVPKLISADPVPYKTARISQSQFSYAFQVSSGEKILRFHFNPTSYKGFEGFKDLFTVEAGPFTLLNNFSASLAAEALGVDSFVKEFCLNIQENQELNIFFSPEISHLLDTYAFINGIEIFTVPASHSYFEGGDVGLQLVGEKSRVYIDSSTALEIFHQVEFKQSNVHSAGDFRGLFPKWENINAKRKNNNTWKMPVDVGFKYLIRVHFSELGLKIARNGDNKFKVLINEMIARTNIDVVKESNENKILWYRDYTVKVRGNKKEGKRDILISLQSYDDLIDDQVLVSGFEIFKLSNSDNNLASPNPSPLARDSASNTITLFLFLYH…
	MguttatusH00976	MIFICFFITFTSSSSNDPIITHFTDDVSINCGSFGSSQASNNGREWIGDVNSKHSSLLQIKGLSTTSTVVHKLSISADPVPHKTARVSRTRFSYAFQLSPGQKILRLHFYPAPYKGFKGFKDLFTVEAGEFTLLGSFSPSLIARALGVNFFAKEFCFNIEEHQLFNVVFSPESSHQSVDAYAFINGIEIISVPARLSYFHGGDYDTALEVVHRSEIKPNPAPFDGDSDNIFPKWATRKENEREDNTWKISVDVGFRYLIRFHFSELGFKIAGRGDVSFKVFVNEMIAQTTIDIVKGSDENSIPLYRDYTVMMRGHKNEGKRNLLISLQLCDELIDVRGLLSHLEIFKLSNPDNNLASPNALPSALDSSSQTRQTSFLNTNIGSKNVIAAIAIAVVCLVN…
	MguttatusH00977	MQLHPISIPLLLLFFLNAFTLTSTTASNNNQATATSRFSINCGSFGTSAALNGKKWTGDSQPKSPPLLQIKGKSTTSSLIHKLISTDPIPYKTSRISHSQFSYVFQVNPGQKILRLHFNPSPYKGFKRFTDLFTVEAGRFVLLNNFSASLAAAALGVNSFSKEFCLSIEQNQGLNVTFSPTESTQSQDSTTYAFINGIEVISVPMHLSYFNEGGEKFGAAQVVGRKSVVYIDNGTALELIHRLNIKREFASSNDDFDDMFGMWGPPPKPKATEIDNLAWKKPVDVGFRYLVRIHFGDLGLKTVENFEIFINEMNVDTKMDVVKERDERSFFVWYRDYMVVMRGQKKEGKRDLSISIQSYDGFMIDENKIVKGFEIFKLSNPDNSLASPNAALLPPKESP…
	MguttatusO00201	MNPCPYSVLLLFVCLLNTITASSCNPTHSTGDVSVNCGSSATSAAQEGREWLGDLHPKLFPLLQIKGSSVASTVIYADDPVPYKTGRLSRSRFSYTFQVNPGQKIIRLHFNPAPYKGFKMLNDLFDVEAGPFTLLRNFSASLTANALGVNSFVKEFCLDVEENEQLVIVFSSSSSESLGTYAFINGIEIISVPPSLSYFHKGDFGVQVIGKSLVYVDNNIALEIIDRVNVKHDSVLSSGSGHDIILLMSGGTKRKASKTNNITWKISVGVGFKYLVRLHFSELGFKIAKIGGVNFTLRINEMIIDINIDMVREKDDEHSILSWFRDYMVMMKGHKEDGKRDLVICLQSDDEFMDGHGPVKGFEIMKLSNPDNSLASPNPVPSSHESSYRTRQNLHKVLG…
Citrus sinensis	orange1.1g002533	MATFTTLYFIIPFFCLVHSAAAEQTSPPYIPTDYILIICGESSNTTSSDGRNWDGDAHSKFSSSNSATKSFTSRASFQENSVPQVPYMTARVFPEEFTYTFPVSPGPKFLRLHFYPAPYLLGQQQGGLDNNDTISTSFFTVSANKYTLLRNFSAHLTVSAIIPPVAYFFKEFIISVSSSQMLNLTFSPSSSSSYAFINGIEVVSMPDNLYLQQSDGDRSIPFINSNTIFSFDKPVALETAYRLNVGGAHVSAKDDTGMFREWLDDTNYIYGAASGVTPHLPGARIKYTSDTPAYIAPVIVYTTSRTMGKDPNINKKYNLTWNFSVDPGFNYLVRLHFCETQLEITRENQRVFSIFINNQTAENDADVIHWSGGSGIPVFKDYVVWVPIDAIEKESKQDF…
	orange1.1g042216	DSPSPYYTPTEITFVACGWLGNISAHGQTWAGDVSSQYSPLGHQQSTISKKPREPPYSASRLSHSQFTYTFNVTPGQKFIRLHFYSTSYSGFNISSAFFSVKANSFTLVNNFSASFAPDDTFFKEFCINVPEDQRSLSITFTPSPDYQDSYAFINGIELVSMPLNLYYTATDDQRLEFVGEGSQFSILNSNALETLYRINVGGSFISPQMDTGMYRTWIADDGYVTDARPSALPVNTTIVLRFSRILNFSAPLAVYRTARTMGLDKNINEQYNLTWEFQVDSGFIYFVRLHFCEFQSEVTEEGDRVFKIYLANLTAEDVADVIAWSGGNGVPEYRDYAVAIGSKSDVKKQNLSIALHPAPRWRTKYSDSILNGIEIFKVDNNGSLAGPNPYPTVSQASS…
	orange1.1g048439	MDDPYLTDARPSALPVNQSIHLTWIRNYSAPDLVYETARTMGQDREINEKYNLTWEFEVDSGFTYFLRLHFCEFQIEVTEDGDRVFQIFIANLTAEVQADVIAWTGANGVTVYRDYAVMIGSKPNEENIKQNLSIQLHPAPRWRTKYSDAILNGLEIFKVDNTGNLGGPNPEPRTIPPNLDASPTIEPTKKNNVTGMVAGAISGSSVLSLLLLLIFWRGRKVKDSSSGTGTSLLGTFLWSKTIKATKSSRGSFLPSDLCTQFSLSEIQAATNNFDNDLVIGVGGFGDVYKGFINGSTTPVAIKRLEPESQQGALEFQTEIGMLSQLRHLHLVSLIGFCNDDREMILVYDFMARGTLPDHLYHSDNPPLPWNQRLEICIGAARGLHYLHTGANHAVIIHR…
Phaseolus vulgaris	Phvul.003G038700	MMESLMIESSRNGITSCVLLHLFLFLPFIHLITCDPINVPDKILLNCGSYEASSFNGENWIGDSGSNFLPPEYDKSSSAVLLSNMEDSLAPKVPFSTARITHSSLTYSFPSSPGLKFIRLYFLSSLYLKMNPSNKAYFSVKAGPYTLVSDFNPSVFAEELNSKFFTKDFLVKVREDKLTITFTPSPLISKAFAFVNGIETFPVPKSIYFPGSKVPVPYLGHQQILLTNDEYALETFYRVSNVGEDVDSQNAFGIWLNDFRYISGSHYGSVLNIKSRTVNLNYTTSSSKDYNYSAPSELYWTARTMGSGGDDNTKYNLTWSFPVDSGFKYLVRLHFCEISTVVTQPNQRVFKVYINNQTAEERMDVVASAGAPFTPLQKDYIVMVPMESGSRKDLWISLH…
	Phvul.003G038800	MNAVICSGYIFILYLLNLQLVAVADNGSYVPTENIVLNCGSSTSEFVQYDGRNWSGDIVSPYVPSNADTKSLVVRAPNTLQSIPEAPYMTARIFHSQFTYTFNVTPGPKFIRLHFYPASYMDLNISNAFLSVSAANFTLLHNFSASLNAEYYNLAYFKKEFIVHVSGSVLQLTFSPSYNASRAFAFVNGIEVVSMPLNLYMRGDDGDPLPLVGHDNKVVNIYNDSAMETLYRVKVGGEQIPSKYDTGMFRTWDTDEVYIFGASFGIQPCNMSMLVLYSDDAPPYSAPADVYRTSRSMGPSDYGLVNLNYNMTWFFPVDSGFLYLVRLHFCEIDQDITKINQVVFTVFLNNQTAEEEVDVIGLGAGEPGVAVHRDYVVMVPHVNEGKQDLWLDLHPYKDA…
	Phvul.004G038800	MQTMTISTFTFSLTLFFFLLHFSLHLHAYTPEEIFTISCGTTGKSSDGQRRWTGDEDTKYLSFKDGSVSEKATTQSPSTNQIPYSTARLSRSQFNYSFPVSPGPKFLRLFFYPADYPNFPRNQASFTVQSNQFTLLHAFNASLNADAQATETIFREYVVNVNDGEGLILTFTPSNSNSYAFINGIEVLSMPTDLYYTPQDDTGVKLVGHGTQFNVLTSFALQTEYRIKSGGQEIPPQNDTGLLRDWAHEEAFFIKENPQNNDLSADIDGKMNITVNPDYVAPKELFRTARNQGTNGTLNQMSNLTWVFPVDCGFTYVLRLHFCELDPLINDIGDRQFFIYINSQLAQDRADVMKWSAKRKGLAVHRNYAVMIPMNGTQKKFNLSLQMHPYESSVDTDYS…
	Phvul.004G039200	MTFNAVIFLLLHLLPHLQGYTPLDNFTITCGSSGTSYDGQRTWTGDTESVLLTNEDATVSAKPTTLSPSTNHVPYATARLSPSQFSYSFYFNTAGPKFLRLFFFPASYPSFPRTLSSFSVHSNQFILLQDFNASLNADAENKEIIFKEYIVYVEEDQALILIFTPSQSNSYAFINGIEVLSMPSDLYYTSENDTGFTNVGSTNPFVVGKRFAMETGYRIKVGEQEISPQNDTGLFRKWAGDEERYFIKQNTGVSETYGKMNITVNPDYVAPEELYRTARNQGTNGTLNKISNLTWVFPVDCGFTYVLRLHFCELDPHINDIGDRQFFIYINSKLAEEHADVMKWSEKQKGLAVHRNYAVMIPKNDTQKKFNLSLQMHPYQSSVDTTYSDAFINGLEIFK…
	Phvul.004G039400	MRFSSITALKLFLLHLFTLFTNLQAYTPVNNFTINCGSTGTSYDGETTWTGDTASMFLSHQDSTVSANPTPPQSNSTLQLPYTTARISRSQFNYSFPVTPGSYFLRLFFYPASYPSFPSTQASFTVHCNHFTLFYGFSTDEDDTETIFREYVVNVDNGETLNLSFTPSQPNSHALINGIQVFSIPTDLYYTSPHHAGFKLVGTHTLYRVTSDTALHAQYRVKVGVQGISPPKDTGLFRNLVAGDEHYLIKEKNPNNNGEMNITLHHGSVAPKVLYRTERITKRSPKLTWNFPVDSGFYYLVRLHFCELDQNITNIGDRVFCVYIGSDLAEDHAEVLRWSNQLKGLAVQRNFVVLIPKNDTQEKVNLSLQLHPYLNSSNPCLNGLEIFKISDSNILAGPN…
	Phvul.004G039600	MTSLTLFFLLLYFSLHLHAYTPEDIFTISCGTTGKSSDAQRRWTGDEDTKYLSFKEGSVSEKATRQSPSTNQIPYSTARLSRSQFNYSFPVSPGPKFLRLFFYPSDYPSFPRSHASFTVQSNQFTLLNAFNASLHADAQVADAQAADTIFREYVVNVNDSERLVLTFTPSYPNSYAFINGIEVLSMPTDLYYTPQDDTGVKLVGHGTQFNVLTSFALQTEYRIKSGGQEIPPQNDTGLLRDWAHEEAFFIKENPQNNDLSADIDGKMNITVNPDYVAPKELFRTARNQGTNGTLNQMSNLTWVFPVDCGFTYVLRLHFCELDPLINDIGDRQFFIYINSQLAQDRADVMKWSAKRKGLAVHRNYAVMIPMNGTQKKFNLSLQMHPYDSSVDTDYSDAFL…
	Phvul.004G039700	MTIFTSLTLFFLLLHLSVHLLAYIPEEIFTISCGTTGKSSDGQKYLSFQDGTVSEKATTQPPSTNEIPYSTARLSRSQFNYSFPVSSGPKFLRLFFYPADYPNFPRNQASFTLQSNQFTLLNVFNASLNADAQATTTIFREYVVNVNDGERLILTFTPSNPNSYAFINGIEVLSMPTYLYYTRPNEIGFTQVGTTTLYSVGTSYALQTEYRIKSGGQEIPPQNDTGLFRDWTDEDAYFIKENPKNDDLPGDWSGKLITVNPDYVAPKELFRTARSQGTNGTLNKISNLTWVFPVDCGFTYVLRLHFCELDPLINDIGDRRFFIYINSQWAEERADVMKWNQKRKGLAVHKNYVVLIANNGSQKTFNLLLQMHPDENSAYKRYNSAFLNGLEIFKISEAG…
	Phvul.004G039800	MAITFITSLTLFFLLLHFSVHLQAYTPEDIFTISCGTTGNSSDGQRRWTGDEEYLSSQDGTVSEKATTQSFSINEIPYSTARLSRSQFNYSFPVSPGPKFLRLFFYPSDYPSFPRNQASFTLQSNQFTLLNAFNASLHADDQATTTIFREYVVNVNDGERLILTFTPSHPNSYAFINGIEVLSMPADLYYTQQNEIGFTQVGTSTLYSVGTSYALQTEYRINSGGQEIPPQNDTGLFREWTDEHPYFIKENPKNDDLPGDWSGKMITVNPDYVAPKELFRTARSQGTNNTLNKITNLTWMFPVDCGFTYVLRLHFCEIDPHINDISDRRFFIYINSQCAEDRADVMKWSQKQKGLAVHRDYAVLIPKNDCQKKFNFSLQMHPDENSAYTRYNSAFLNGL…
	Phvul.004G039900	MAITFITSLTLFFFLLHFSVHLQAYTPEDIFTISCGSTGISFDGQRRWIGDEDTKYLSFKDGSVSEKATTQSPSTNQIPYSSARLSRSQFNYSFPVSPGPKFIRLFFYPSDYPSFPRNQASFTHQSNQFTLLNAFNASLHADAQATQTIFREYVVNVNHGERLIVTFTPSDPNSYAFINGIEVLSMPTDLYYTQRNDIGFTLVGHGTLLSVGTSDALQTEYRINSGGQEIPPQNDTGLFRDWADELPYFIKQNPKNNDLQADIDGEMNITVNPDYVAPKELFRTARSQGTNGTLNKISYLTWVFPVDCGFTYVLRLHFCELDPLINDIADRQFFIYINSQLAEERADVMKWSKKQKGLAVHKNYAVMIPKNGNQKRFNLSLQMHPYESGVDTRYSDPFL…
	Phvul.004G040000	MTFNAVIFLLLLLFPHFQGYTPLDNFTITCGSSGTSYDGQRTWTGDIDSMLLTNEDATVSAKPTTLSPSTNHVPYATARLSPSQFSYSFYFHTGGPKFLRLFFFPASYPSFPRTLSSFSVHSNQFILLQDFNASLNADAENKEIIFKEYIVYVEDGQGLILIFTPSQSNSYAFINGIEVLSMPSNLYYTSVTDTGFTNVGSSKPFVVGTRFAMETGYRINVGGQEISPRNDTGLFRKWAGDEERYFIKQNTGVSAMADRKMNITVKTDYVAPEELYRTARSMGSNASLNQISNLTWEFPVDSGFTYVLRLHFCEFEHDIEDAGERVFFIYIASKLAESRADVMLWSQKQKGFGVYKEYAVFISKNIYQKKINLSLQLHPYDSRGTKYSDSFLNGLEIFK…
	Phvul.004G040300	MAITFTISLTLFFLLLHFSTHLQAYTPEDIITISCGTTGNSSDGQRRWTGDEDTNYLSFQDATVSAKATTQSPSTNPIPYSTARLSRSQFNYFFPVSPGPKFLRLFFYPSDYPSFPRNQASFTLQCNQFTLLNAFNASLHADDQATTTIFREYVVNVNDGEKLILTFTPSNPNSYAFINGIEVLSMPTDLYYTQPNDIGFTQVGTSTLYSVGTSYALQTEYRINSGGNKIRPENDTGLFRDWADEKAYFIKENPKNNDLPADIDGKMSITVNPDYVAPKELFRTARNQGTNGTLNKMSNLTWVFPVDCGFTYVLRLHFCELDPLINDMSDRRFFIYIASQLAEDRADVMKWSEKQKGVAVHRNYAVLIPKNGNQKKFNLSLQMHPYESGVDTTYSDAFL…
	Phvul.004G040901	MTITFTTSLTLFFLLLHFSTHLQANYFPEDIFTISCGTTGNSSDGQRRWTGDEEYLSSQDGTVSEKATTQSFSINEIPYSTARLSRSQFNYSFPVSPGPKFLRLFFYPADYPSFSRSHASFTVQSNQFTLLNAFNASLHADAQAADAQAADAQATKTIFREYVVNVNDGERLILTFTPSHPNSYAFINGIEVLSMPTDLYYTPPNEIGFTQVGTTTLYSVETSSALQTEYRINSGGQQIPPQNDICLFRDWADEEAFFIKENQQNNDLPADMDGKMSITVSPDYLAPKELFRTARNQGTNGTLNKMSNLTWVFPVDCGFTYVLRFHFCELDPLINDMGDRRFFIYINNQLAEDRADVLKWSEKQKGVAVHRNYAVMIPKNGNQKRFNLSLQMHPYESSV…
	Phvul.008G030200	MDTTCMATILFLLLLCHPYLSTADVIYRPVEHFTVNCGSDINFSVDGRNWTGDSNTKFLSESKDSVAAPAQIQSTTQGPYTYARLSYSQFTYSFPVTTQGPFFLRLFFYSTSYQMFDRSKAYFSVQAGPYTLLQHFNASLYADTDDDPGHHDTLFREYCIYLQHGESLNITFTPTTTDSYAFINGIEIVSMPSYLYYSNPNYTVLDDFIGLPQLVGQMNQVYIITNNVSLETKHRLNVGGAQISPSQDTGMLRAWDTDDKYLITDSGTSVDFIKKTNLSFVKTPNYTAPDQVYRTVRNIGLNPFKNLTWQFPVYSGFFYLLRLHFCQLNPEVQDPGNQIFYIFIQKLMAEGGADILMWSDNQKGVPVVKDYAVYIPGNREKVYLSLEMHPHPKSFIQDA…
	Phvul.008G030400	MDTSCTQTALGTILLLFLLSCLSIADVIYRPPDLFSISCGSSTNFSTPDTRNWTSDIKFLSPTHNSVDLPPLIPSIPQGPPYDHARLSHSLFTYSFPVTPGPKFLRLFFYSTSYPNFDSSKAFFSVKAGPYTLLQHFNASLNADSQNDPTHSNILFREYCINLQEGQKLNITFMPSTIDSYAFINGIEIVSMPPYLYYTSPDVDVNGLPKPVDPLNPFPIENGFALETMYRLRNADQYIPPAEDTGMLRKWDVDNNYVTSPSVESLLIDDTTKLNYTKTPNYTAPDEVYRSLRNMGNDGSMNKGFNLTWQLPVDLGFTYLLMLHFCQLNPEIINPGDLTFYIYIQDRRVEEWADVLSWSDNQRGVPVVRNYTVLMPSNQDKVNLSLKMHPNPKSLCWDA…
	Phvul.008G030700	METTCRQSASGTILLLLQLWCFSFISIAEDIYDPTELFSISCGSSTNFSTLDTRNWTADIHFLSPTTHLSVAAPSLTPSTQQGPYTYARLSHSPFTYSFPLTPGPKFIRLFFYSTSYQNFNRSQACFSVKAGPYTLLQGFNASLNADADDDPSHSDILFREYCINLQDAENLNIIFIPNTTDSYAFINGIEIVSMPPSLYYTDPDEDYTEQPQYVGTTTPYVIENKFALETMYRLKAGDHTISSSGDTGMLRTWDADSKYLVTQSEESIEYKATTNLSFTKKTPNYTAPDQVFRSVRNMGMNDSNNIKNNITWHFTVDSGFTYFLRLYFCELNPRFNEAGFLIFSIFIQDQLATDWADVFLWTKNWGVPVVREYVVIISENQKKVNLSLKMHPNPKSRV…
	Phvul.008G030800	MDTSCTQTALGTILLLFLLSCLSIADVIYRPPDLFSISCGSSTNFSTPDTRNWTSDIKFLSPTHNSVDLPPLIPSIPQGPPYDHARLSHSLFTYSFPVTPGPKFLRLFFYSTSYPNFDLSKAFFSVKAGPYTLLQHFNASLHADSQNDRTQSNIFREYCINLQEGEKLNITFIPSTTDSYAFINGIEIVSMPPYLYYTSPDVDINGLPKPAGRMNPFPIENSFALETMYRLRVADRYIPPAYDTGMLRRWDVDKIYLTSPSVESFHFNNAIKLNFTKAPNYTAPDDVYRSLRNMGRSGSMNKEFNLTWQLPVDLGFTYLLMLHFCQLNPEIINLGDLTFFIYIQDRLVEEWADVLSWSDKQRGVPVVRNYTVFMPSNQDKVNLSLKMHPNPKSLCWDAQ…
Populus trichocarpa	Potri.010G140000	MKTENRNENSLLAPITFLPFFFIACCTLPSTADKPSYYIPPDNPAFDCSPSESSHDAGFPYSKRYETDFSSVTRVYAIDPNNREKPRISACFFSKQITLPFIVSDGPKFLRLYFKPVSYSGLDVSKALFSISVGPYTLMTTSESSYSKYFTNSDRAIREFCVNTDGQMLNVTFTPSSKVLGAYAFVNKIEVVSMPSKLYIQEDAPLSLVGKPSNYSMGNSTALEMMHRVNIGGDVISDLEDTGMFRRWTWDDDYFMSNDGNTKSKYRATWRFPVDYGFYYLVRLHFCEISRTIKRDGQRVFSIYINNQTAEDHADVFNWSHGAGIPIYRDYVVNFSSYGEGVKYLSIALGSTDGSSAKFGGPILNGLEIFKLSDFSNNLAGFLGYCCLFSSRSNRRKKS…
	Potri.011G165800	MKTASPNGNSLLAPVMFLPFFFIACCTVPSSADKPSYYMPLDSFAVDCSPSVSPLDAGFPNDKKNEIDFSSVSKVYAVDPSSSEKPRISACIFYKQYNWSFSVSDGPKFIRLHFKLVTYSGLNISKALFSINVGPHTLITTSDSSYSKYSPNSDYAIREFCVNMDGQILNVTFTPSSKVFGAYAFINKIEIVSMPSKLYIQEDAPFSLVGHPSPYFMGNSTALEMMYRMNIGGHVISDLEDTCMFRRWTRDDDYFTSNDGNTSIVESEVEVNSSLLVPTYAAPLLVYTSARTILHTTENTYRATWLCPVDHGFYYLVRLHFCEISRTIKRGGQRVFSIYINNQTAEDHVDVFNWSHGTGIPIYRDYIVNFSRYGEGIEYLSVAIGGNNGSSAEYGRPIL…
	Potri.017G095600	MPTNLYYSTAGDDPGPYDFDREFYLPLENKTALEIMYRVNVGGGEITPPYDTGMFRSWLSDVDYLTDARPSAFEYNDTIQLQYNNHTRYAAPDVLYRTARAMANNSTVNEKYNLTWEFPVHSRFTYLVRLHFCQFIPIILQKGDLVFKIYIANQTAENYADIISWADGYGVPIYKDYEVMMDARGNEEIQNLSIALHPIQSTKFFDAMLNGAEIFKLSNSDNLAGPNPDAYPDSPFSNTPSATSTKPKHSRRRTVAIILVEIIAATNNFDDSFIIGVGGFGNVYKGLYLRLNPSSQQGATEFKTEIEMLSQLRFRHLVSLIGYCNENNEMILVSDYMARGTLRDHLYRTDNPPLSWTQRLEICIGAARGLHYLHTGAKHTVIHRDVKTTNILLDEKWVA…
	Potri.017G095900	MSIFIALYLLPPLHLFLYVTATTDYLLPYSPTDLILLNCGASSNLLSPDGRGWDGDSQSKFAASNPPEASSVFEASNQDPSVNQVPYMTARIFHSKFTYTFPVLPGPKFVRLYFYPASYSNLDISTSYFSLSANNYELLNNFSASLTVSAIRPPVDYFTKEFIITVWDSQKLELNFIPSPASFAFINGIEIVSMPDSFYSRGNDNPLTYVGTDLFFYLDNTTVLETVYRLNVGGKDISSTGDTGMYRTWHQDLEYLLGGQTGNTPYLPGVKIKYTTKTPAYSAPVMVYSTMRSMGPEPLLNLNYNLTWNFPVDAGFHYLLRLHFCETRMEIKNENQQVFLIFINNQTAEHDADVIHMSGGNGIPVYKDYIVQVPQGSQSKQDLWLELHPNMELKPTYAD…
	Potri.017G096000	MHRFSYSNLFHKRNSIMSIFIALYLLPPLHLFLYVTATTDYLLPYSPTDLILLNCGASSNLSSPDGRSWDGDSQSKFAASNPPETSSVFAASNQDPSVNQVPYMTARIFHSKFTYTFPVLPGPKFVRLYFYPASYSNLDISTSYFSLSANDYELLNNFSASLTVSAIIPPVDSFTKEFIITVWDNQKLELTFIPSPASFAFINGIEIVSMPDSFYARGNDNPLTYVGTDLFFYLDNTTVLETVYRLNVGGKDIGSTGDTGMYRTWHQDSEYLPGGQTGNTPYLPGVKIKYTTKTPNYSAPVMVYSTMRSMGPEPHLNLNYNLTWIFPVDAGFHYLLRLHFCETRMEIKNENQQVFLIFINNQTAEHDADVIHMSGGNGIPVYKDYIVQVPQGSQSKQDL…
	Potri.017G096400	MPDSFYARGDDNPLTYVGSDVFFYLYNTTALETVYRLNVGGQDISSTGDTGMYRTWHQDSEYLFRQSGNTPYLPGVKIKYTTKTPAYSAPVMVYSTMRSMGREPRVNMNYNLTWIIPVDAGFHYLLRLHFCEFRMEFKSVNQQVFLIFINNQTAEYDADVIHMSGGNDENLAGFNPDPTVAPPPAEQHPSLQERRTGKRSSILMVIGIVGGSIGAVFALSLILYFFAFKQKRVKDPSKSEEKSSWTIISQTSRSTTTISSSLPTDLCRRFTFVEIKEATRNFDDQNIIGSGGFGTVYKGYIEYGFIAVAIKRLDSSSKQGTREFQTEIEMLSNLRHLHLVSLIGYCDDHGEMILVYDYMSRGTLREHLYKTKSSPLPWKQRLEICIGAAKGLHYLHSGA…
	Potri.017G096600	MSIFIALYLLPPLHLFLYVTATTDYLQRYSPSTDLILLNCGASSNLSSPDGRGWDGDSQSKFAASNPPEASSVFAASNQDPSVNQVPYMTARIFHSKFTYTFPVLPGPKFVRLYFYPASYSNLDISTSYFSIRANNYQLLNNFSASLTVSAIIPPVDYFTKEFIITVRDNQKLELTFIPSPASFSFINGIEIVSMPDSFYARGDDNPPTYVGTDNPCSLYNTTALETVYRLNVGGQDIGSTGDTGMYRTWHQDSEYLFGQAGNTPYLPGVKIKYTTKTPAYSAPVMVYSTMRSMGPEPRLNMNYNLTWIFPVDAGFLYLLRLHFCETRMEFKNENQQVFLIFINNQTAEHDADVIHMSGGNGIPVYKDYIVLVPPGSQSKQDLWLELHPNMELKPTYAD…
	Potri.017G096800	MFSYSNLFHKRNSILMSIFIALYLLPPLHLFLYVTATKDYSLPYSPTDLILLNCGASSNLSSPDGRSWDGDSRSKFAASKPPEASSVFEASNHDPSVNQVPYMTARIFHSKFTYTFPVLPGPKFVRLYFYPASYSNLDISTSYFSISANNYQLLNNFSASLTVSAIIPPVDYFTKEFIITVRDNQKLELTFIPSPASFSFINGIEIVSMPDSFYARGHDNPLTYVGPDVHTFLDNTTALETVYRLNVGGQDIGSTGDTGMYRTWHQDSEYLFGQAGNTPYLPGVKIKYTTKTPAYSAPVMVYSTMRSMGREPRLNMNYNLTWIFPVDAGFLYLLRLHFCETRMEFKNENQQVFLIFINNQTAEHDADVIHMSGGNGIPVYKDYIVLVPPGSQSKQELWL…
	Potri.017G097500	MSSSSSKYLSLTNSPLFTPLHLSFLFLHLTILVTGDLPPPYVPLDSIALDCGSSADSFGNDRNWTADINSKVALLDQDSPSTNLTANGASTSSVPYYTARVSLSQFTYTFPVTTTGPKFVRLHFNPAFYTGFNRSKASFSVTTGRYTFLSNFSGFHYTDPHGERAGYAREFILNVEDEQKNLSITFTPSPHVADAYAFINGIEIVSMPTNLYYTAGDDPGPYDFDREFYLPLENKTALEIMYRVNVGGGEITPPYDTGMFRSWLNDVDYLTDVQPDAFQFNGTIQLQYNNHTRYAAPDVLYRTARAMANNSTVNEKYNLTWDFRVHSRFTYLVRLHFCQFIPILLQKGDIVFKIYIANQTAERYADIISWADGNGVPVYRDYVVMMDARGNEEIQNLSI…
	Potri.017G097800	MSSSGSGSSKYLSLTNLSLFTPLYLSFLFLYLTILVTGDQAPYVPLDSIALDCGSSSDSIGDDRNWTADINSKVAILDQDGPSTNPTEKGASTSSVPYYTARISLSKFTYTFPVKTTGPKFVRLYFNPASYTGFNRSKASFSVTTGYAREFILNVEDEQKNLSITFTPSPHVADAYAFINGIEIVSMPTNLYYTAGDDRGMYDVNHEVPLSLQKDTALEIMYRVNVGGKEITPPDDNGMFRSWLNDVDYLTDVQPDAFQFNGTIQLQYNNHTRYAAPDVLYRTARAMANNSTVNEKYNLTWEFRVHSTFTYLVRLHFCQFIPILLQKGDIVFKIYIANQTAERYADIISWADGNGVPVYRDYVVMMDARGNEAIQNLSIALHPIQSTNAFDAMLNGAEI…
	Potri.017G098200	MSIFIALYLLPPLHLFLYVTATDDYLLPYSPTDLILLNCGASSNFSSPDGRSWDGDSQSKFAASNPPEASSVFEASTQDPSVDQVPYMTARIFHSNFTYTFPVLPGPKFVRLYFYPASYSNLDISTSYFSIRANNYQLLNNFSASLTVSAIIPPVDYFTKEFIITVWDNQKLELTFIPSPASFAFINGIEIVSMPDSLYARGDDNPLTYVGTDNLFSLYNTTALERVYRLNVGGQDISSTGDHTGMYRTWHQDIEYLIGQAGNAPYLPGVKIKYTTKTPAYSAPVEVYSTMRSMGREPRHNMNYNLTWIFPVDAGFLYLLRLHFCETRKEVINVNQQVFLIFINNQTAEYDADVIHMSGGHGIPVYKDYIVQVPPGSPSKQDLWLELHPNMELKPTYAD…
	Potri.017G098400	MSIFIALYLLPPLHLFLYVTATKDYSLPYSPTDLILLNCGASSNLSSPDGRSWDGDSQSKFAASNSPEASSVFEASNQDPSVNQVPYMTARIFHSKFTYTFPVLPGPKFVRLYFYPASYSNIDISTSYFSISANNYQLLNNFSASLTVSAIIPPVDYFTKEFIITVRDNQKLELTFIPSPASFSFINGIEIVSMPDSFYARGHDNPLTYVGPDVHTFLDNTTALETVYRLNVGGQDIGSTGDTGMYRTWNQDLEYLIGQAGNTPYLPGVKIKYTTKTPAYSAPVEVYSTMRSMGREPRHNMNYNLTWIFPVDADFLYLLRLHFCETRMEIKNENQQVFLIFINNQTAEHDADVIHMSGGNGIPVYKDYIVLVPPGSQSKQELWLELHPNMELKPTYADA…
	Potri.T142900	MKTESPNGNSLLAPVMFLPFFFIACCTVPSSADKPSCYMPPDSFAVDCSPSVSPQDAGFRNYKKYEIDFKSVSRVYAVDPSSSEKPRISACIFYKQFKWSFSVSDGPKFIRLYFKLVTYSGLNISKALFSINVGPYTLITTSESSYSKYSPNSDYAIREFGVNMDGQLLNVTFTPSPKVFGAYAFINKIEIVSMPSKLYIQEDAPFSLVGHPSPYFMGNSTALEMMYRMNIGGHVISDLEDTCMFRRWTRDDDYLTRNDGNTSIVESEVEVNSSLLVPTYAAPLQVYTSARTILHTTESKYRATWLCPVDHGFYYLVRLHFCEISRIIKRGGQRVFSIYINNQTAEDHVDVFNWSHGTGIPIYRDYIVNFSRYGEGIEYLSVAIGGKKGSSAVYGRPIL…
Prunus persica	Ppersica.3G246200	MKKLLLPPLPLYLLPLFLQIGSLISAPIYTPVEDITINCGSSETLSNIYDKRNWVGDIKSKFSPSELHQADTNTSSEVRKAPPSSSVSQVPYTTARLSRFEFSYKISLSTGQKFIRFYFYPVSYDPGFDRSKALFSVQAGGFTLLHDFNASVTADASETETLIREFCLNIDEGQSLTITFTPSRAIPDAYAFVNGIEIVSMPTNLYYTASESHGVDYVGNEANYRIENITAMEMVYRINVGGSALSFDQDTGMYRNWDSVVDEQKYLDDLSSRWTVLPQNVSLQLNFVKIPEYCAPQVVYRTGRSMGSNHTRNKSYKLTWEFPVDPMFLYLLRLHFCEFEPEIMDPGDRSFLIYVENQLAEPQADLIVWSGGNGIPIYRDYVVFMPAGPDQKKVKLFLA…
	Ppersica.3G251000	MKKNVPILTTQLYLSLFLHIITGLLVAARDSPPIYTPVEDITVKCGYSGNLLNEYDERHWHGDINSNFSPTTGSDTSMFREVPHSYTVHQVAYTTARLSRSEFTYSFKLTSGQKFIRLYFNPVSYGPDFDRSKALFSVKASGFTLLHDFNTSVTADAYGTETIYREFCLNVESSEQSLNITFTPSPRLASPDAYAFINGIEIVSMPTNLYFTAAQRFGVGLVGNNFNFHIENNSALETVYRINVGGKSLFFSEDTGMYRNWGSEQEEPKYLDDLSIEFSVLPQNTSIELDFAGIAEYYAPKEVYQTGRSMGMNKTINKSYNLTWNFPVDPKFYYLVRLHFCEFEPDIVQPRDRNFLINIANVVAEEEADIIMWSGGNGRPVYRDYLVFVTCPATSESQR…
	Ppersica.3G251100	MKNPSSKHLHKSVTMKPFLTPLFLPLFLHIITVHVAGDTSPIYNPVDDITLQCGFSGDQLNPADTRTWTGDINSKFSPFENQASGRPSISTQAPSSSSVPYSTARLSLSEFTYRFPVTTGQKFIRLYFNPASYGPDFDRSKALFSVKAGGFTLLKDFNSSVTADASESDTIYREFCLNVESEQSLNITFMPSRATADAYAFINGIEIVSMPNNLYYTSAQNSDGVNYIGSGNTFRIENDTALEMMYRFNVGGRSLFFNLDTGMYRKWYGEQDENKYLDYLSLKFSVLPQNSSIELKLTEIAKYCAPEELYHTGRSMGKNKTINKTYNLTWEFPVDPKFFYLLRLHFCEFEPGITKPRDRQFQIYIANQTAEEAWDIFSRSSGNGRPIYKDYVVFMPAGP…
	Ppersica.3G251200	MIVVTIFVASDLPPIYNAVEDITINCGYSGHIFNAYDQRNWTGDINSTFSPFEHQAIGNTSIFKEAPHSYTVPQVPYTRARLSHFEFTYRFFNLTPGQKFVRLYFFPASYPDFDPSKAFFSVKAGGFTLLHDFNASVTAAASGSEETVYREFCMNIEEEEEEPSLSITFTPSRAIQDAYAFINGIEIVSMPVNLYYTPRGIQYVGNENIFRIENNTALEAVYRINVGGKALFFGKDTGMYRNWNAYGDEQIHLEELSLNRSVLPQNDSIQLHFAKIPEYSAPKEVYQTARAMGNDTAINKSYNLTWQFPVDSNFNYLVRLHFCEFQAGIWEIGDQVFLIYLDNIPAEKTADIIEWSGGNGFPIYRDYLVSMQLPSSTGTGSKAKVNLTIALQANPHDWR…
	Ppersica.3G251400	MESTYIWSQKLDLEKSLMMTIWPHLCKRYSTQRSTLITYPCNSPPLYFSLLITQASNRHVDTIPMMKPILSKPLYFSLFVHLIIVTVFAASDPQPVYSPVEDITVNCGYSGDKIGEDDGRNWIGDINSKFSPFEHQAVGNKSESKEAPHSYTFKPVPYTTVRLSRSEFTYSFKLNSGQKFIRLYFNPVSYGPDFDQSKALFSVKAGNFTLLHDFNASVTAEAFNFTKIIYREFCLNIDEEKSLNITFTPSRTIPDAYSFINGIEIVSMPTNLYYSPLEMESARQIKTVGSGTNFRIENSTALQMAYRINIGGKSLLFKEDTGMYRNWDDGEMEQYYLEDLSVTRSVRPQNVSTQLNFSEIPAYTAPEEVYRTGRSMGRNDTLNKSYNLTWRFPLDSKFY…
	Ppersica.3G251700	MKKLLLPPLPLYFLPLFLQIATLLSAPIYTPVEDITINCGSSGTSLNMDDNRNWTGDINSKLSPSEFNQANTNTSSQVREAPPSSSVNQIQVPYTTARLSRSEFTYKVPLSTGQKFIRFYFRPVSYGPDFDRSKALFSVQAGGFTLLHDFNASVTADAGETEKLIREFCLNIDEEQSLAIMFTPSRAIPDAYAFINGIEIVSMPTNLYYTSPENPDGAHFVGNNIKYPIENSTAMETVYRINVGGSGLSFDQDTGMYRNWENVVYEQKYLDDLSSRWTVLPQNVSLQLNFVKIPKYSAPETVYQTGRSMGKNHTQNKSYNLTWEFPVDPKFLYLLRLHFCEFEPEIMDTGDRSFLIYVDNQLAEPQADIIMWSGGNGRPIYRDYVVFMPAGPDHKKVKL…
	Ppersica.3G251800	MKNPSRRLHKSITMKPILTPLFLPVFLHIITVHVAGDTSPIYTPVDDITVQCGFSGHQLNTEDNRTWTGDINSKFSPLENQAAGRSSTYRQAPSSSPVNQLPYSTARLSLYEFTYEFPVTSGQKFVRLYFNPVSYGPDFDPSNALFSVTAGGFTLLEDFNASVTADAFGLDTIYREFCLNVESDESLNIAFTPTRATQDTYAFINGIEIVSMPNNLYYTSAENSDGVNYVGSDNTFRIENSTALEMVYRFNVGGRSLVFIQDTGMYRNWDGGQKENKYLDDLSYKFSVLPENSSIELNFTDIAEYSAPEELYHTGRSMGLNKTINKSYNLTWEFPVDPKFLYLVRLHFCEFEPKITKARDRQFQIFIANQTAEQLADIIEWSGGNGRPIYKDYVVFMPA…
Ricinus communis	Rcommunis27800.m000036	MPSNLYYTPKDGLGLSFIGEREKFSITNDTVLEKMYRLNVGGNTLSSRADTGMYRVWESDSPYIYCDSLINNEPSLSLNYSRIPNYTAPDDVYLSARQMDSGTTNLTWIVPVDQGFRYLVRLHFCEFVLMIKVNERRFNIFIDNQTAELGFDVLESSGANRTPIYNDYILKAGNKRGTAADDYKLFITLRPNASSVYLDSFLNGMEIFKLNDSDGNLGGPNPLVAVPSPPAIAPVQPSQRTNKSHLKKTLLIAVTGSVIGLLIILSLLAFMVIWRLRKRKDHRHGSYYQSLSCCWGKNSSKGRSTRTKASSLPEKLCRHFSLLEIKVATDNFHESLIIGEGGFGKVYKGEMDDGAMVVAIKRLNPESRQGVQEFKTEIEMLSQLRHVHLVSLVGYCHEE…
	Rcommunis29804.m001535	MDCSPEKSYDFSSNPNNKLNINFSTVSRVYAIDPDTRERPKISACIFKKQVTYPFYVSVGPKFVRLYFKPVTYSGLNISKALFSVHVGQYTLLTTSSSTYSTFHPEAEYVVREFCINLEDQVLNMTFTPSSKILGAYAFVNKIEIVSMSSKLYIQEDVPLPLVGQSSYYSMENSVALEMMHRLNIGGNFIPPAEDNGMFRVWTGDDDDDFMNGEGNTSPIESEVEIKASSVKLYAAPIQVYTSATTIPDMSVSNYSATWSFPVDSGFYYLVRLHFCEISSVIQHDGQRVFHVYINNQTAEEHADIFYWSHGAGIPTYRDYIVNLSRRAEGIKYIQISLRSEKESTALPILNGLEIFKLSDLSHNLAGPHPFGVRIHPHLNLSDFQDHRVLMLSRTARYL…
	Rcommunis29847.m000238	MMMFNTSTKNIYWHNTMIFASIYASFLLCSHHIILIAANTSPLYIPLDNIALDCGSPSNGPDMNHRNWIADTNFFDLQHNASTPLQANESASRKGLDSVPYATARLSFSQFTYSFPITTAGPKFVRLYFYPASYSDFDMSNAYFSVQAGRYTLLSNFSSVLHSKNLSLPGFVKEFCLNVEEGQNLLNLTFTPTPNMPDAYAFINGIEIVSMPANLYYSAENDVGFPSVGSLNSVMRIESNIALQLMYRINVGGQSVSPQNDTGMFRSWDGDTDYIILESQSALAHNNVTQLKYRDNITRYSAPDEVYNTSRMMGLNATINEKHNLTWQFQVDSDFIYLVRFYFCEFYPPITQKGDRVFLIYMANQTAEDYADVIEWSGGNGIPVYKDYAVKMEPKGSEK…
	Rcommunis29847.m000241	MSLRDHPGLLLVFLLHFIPPTTAKPADLILLNCGTSSSATSLDGRGWDGDAQSKFLASNSETASYGCSASQRDPSATEVPYMDARVSQSKFTYLFPVSPGSKFVRLYFYPTKYSDLEISKSFFSVTANDYTLLRNFSAYLAVSAMKPDVYSFVKEYVITVWDNNQKLDLTFSASRGSFAFINGIEIVSIPDNLYASSINNPLTYVGINNPFYLDNTTALETFHRLNVGGKDISGSGDTGMYRTWLQDSDYIFGGAFGLLTILPKNVTIKYKMATPDYTAPLLVYSILRFMGHDPNRSMNYNLTWLFSVDAGFNYLVRLHFCEFRVEIAESWNQLVFFVFINNQTADDQVDVIYLSGGKSVPAYKDYVVWVPEGSHSKQDLWLALHPNTKSKPAFHDAIL…
	Rcommunis30174.m009072	MNYWYCSIITHLCFYLIFNSTICESNNISSNTCLDKLVLNCGSSGSSSFNGKYWIGDVGSKFIPADSDRTTISAASTPINEKVPQIPYLTARLCRFRFAYAFPFSPGYKFIRLHFYPASYSGLDRNSKASFSVVSGKYTLLNNFSPSPVASTSKLTYFTKEFVVNLKENLLNITFIPSPKAYAFVNGLEIYNLPSNFYNYSAHNDPAFEMLHRVNVGGSEFIESIWPDDSSYILGFMSGQVIHTLEDTQDSWNMSEYAVPTLLYASARTMDVDDAISMTYNLTWTFFIDSGFKYLVRLHFCEISYEVTGVNQRVFTVYINNRTVENSLDVVALAGAPLVAIYRDYIVMVPQGTGEKQDLWLALHPNTESKPMFKNAILNGVEIMKFSDANNNLAPYFQP…
	Rcommunis30174.m009073	METSSKTLLIFISLHFYYFSFHLINAVIAADVDHPYAPLENIALDCGSSFDSQTLSFDGRNWTGDVGSKFTAFNSHSNSTLSTASFFDEAIGIPEVPYKTARLFYSKFTYTFNVTPGPKFVRLHFYPSSYSGLNASRAFLSVIDGDNRTLLSNFSATLAANYKNVDTFFKEFIIEVQNHSLCLTFSPSSNESDAFAFVNGIEVVSMPMNLYIKGEDVPLRFVGYPAMVITLDNKSALETVYRINVAGADISPKHDSGMFRTWIKDDPYIFGSAKGERAFDLNLSIRYTSAVPEYTAPQSVYRTARYMGNSPQINLNFNLSWYFSVETGFKYLVRLHFCEVARYITRVNQRVFRIYINNQTAEDQADIFGWSGGQGVPLYNDYIIMVPELSEMNIQDLWL…
Solanum lycopersicum	Solyc02g014030.1	MVDELFRFKMFVYRTCNSNNQLNMFLSQLFILLLCIQSIIIFAATNIHENVAISCGASGNYPASDGRLWIGDSTFTSSFLHLTGKSIHSTVPHQAPDPYKSARMSRHQFTYQFSVKPGHKFIRLHFKPALYKGFIKSKPIFTVKTNQHTLLSDFIPTHAAGINYFKKEFCINVKESETLSITFIPSRKSEDTYAFVNAIEIVSMPSGLYFTPDGDQGVPVVGRNYRFYIDNSTALETIQRINVGGNSILSLEDSIMFRDWEDDTNYLIQVGAFSVNRAVDIRYASSATQVAPKEVYLTARSVGAHCYSNFCNLTWNIPLDLGFRYLVRLHFCEIEPMITYEGQRNFSIVINNQNAEDEADVIKWSGGNGISVYRDYVAIMEGDRREGKHNISIVLQPKF…
	Solyc02g089090.2	MATITLLFFLFLQLITATIATTSPPYNATVFVLLNCGAQSAITDDTGRRWDTDTHFPNFLPSDFSSISTTATALEQDPSVNRIPYTTGIRIMRSQFTYTFRVTPGTIFLRLYFYPANYSGFNKADSFFSVTANNLTLLSNFSAFFTVSASSTKAVQKEYVINVDETQMLKLTFSPSPNSYAFVNGIEILSMPTDLYIHGDVKLTGNTIPYNINNSTALETLYRLNVGGNLVESTEDTGMYRVWDSDNAFVVGLGYQTPHFPDANITYTSETPNYTAPTIVYTTSRIMDNYSSGLYWEFPLNSGFLYLFRLHFCEIQPEVKEINDRSFSISIGNQTAQREADVIQWSEGWRIPVYKDYVVRNLDGAQNLTLNLSPNPDSAYQNAILNGLEIFKLNDSNGN…
Salix purpurea	Spurpurea0469s0110	MHRFSYSNLFHKRNTIMFIFISLYLLPPLHLFLHVTATEDYLLPYSPTDVIRLNCGASSSMTSSDGRYWDGDSQSKFAVSNPPEASSVFISYIQDPSIHQVPYMTARIFHSKFTYTFPLLPGPKFVRLYFYPAAYSNLDISKSYFSLSANNYKLLNNFSASLTVSAITPPVEYFTKEFIITVRDTQKFELTFSPSPSSFAFINGIEITSMPDSFYARGNDNPLIYVGFDFAFYLDNTTALETVYRLNVGGPYIDSTGDTGMYRTWNPDSEYRFGLYGSIPFLHGVKIKYTAETPAYSAPVMVYSTMLSIGPEPRVNMNYNLTWLFPVDGGFHYLLRLHFCETRLEVKTVNDQVFLIFINDQTAQYDADVIRMSGGNGIPVYKDYIVPVPQGSQRKQDLW…
	Spurpurea0469s0140	MFIFISLYLLPPLHLFLHVAATEDYLLPYSPTDPILLNCGTSSNLSSPDGRSWDGDSQSKFAASNPPEASSVFNSSTQDPSVNQVPYMTARIFHSKFTYTFPLLPGPKFVRLYFYPAAYSNLDLSKSYFSLSANNYKLLNNFSASLAVSAITPPVKYFTKEFIITVRDNQKFELTFSPSPSSFAFINGIEIISMPDSFYARGNDNPLTYVGFDYPFYLDNTTALETVYRLNVGGQDINSIGDTGMYRTWNQDSEYLFVSAGNIPYPGVKIKYTAETPAYSAPVMVYSTMRSMGPESRVNMNSNLTWLFPVDAGFHYLLRLHFCETRQEVKNENDQVFLIYINNQTAQYEADVIHMSGGNGIPVYKDYIVLVPQGSQSKQDLWLALHPNMESKPRYADAI…
	Spurpurea0469s0160	MSSSSYKYLCLLNSSISTPLYLTFLLHLTILVTGDSPQTYLPLDNIALDCGSSSESFVNDRNWTADINSKVALLDQDRSSIQSTANQASTNPVPYDTARVSRSKFTYTFPVTATGPKFVRLHFYPGSYPGFNRSKASFSVTTGRYTFLSNFSGVHYTDPLGDRGYAREFILNVEDEGKNLSITFTPSPHVADAYAFINGIEIVSMPTNLYYTARAMNDFDKGFNDPLQNETALEMMYRVTVGGGEITPPTDTTGMFRRWLSDIDYLTDARPSAYQFNGTVQLQYNNDTRYAAPDELYRTARTMGPNGTVNAEYNMTWEFPVLSTSTYLVRLHFCQFIPMIFQKDDLVFKIYIANQTAELIDGAGGNGVPIYKDYSVRMDARGNEEVQNLSIALHPIETK…
	Spurpurea0469s0170	MSSSSYKYLSPLNSSISTPLYLTFLLLHFTILVTGDSPQTYLPLDNIALDCGSSSESFVNHRNWTADISSKVALLDSGSIQSTANQASTDPVPYDTARVSRSKFTYTFPVTTPGPKFVRLHFYPASYPGFNRSKASFSVTTGRYTFLSNFSGVHYTDPLGDRGYAREFILNVEDERKNLSITFTPSPHVADAYAFINGIEIVSMPTSLYYTAGGMNDVGKGFNSDPFQNETALEMMYRVNVGEGDITPPDDTGMFRRWLHDTNYLTDARPGAYQYNDTIQLQYNNDTRYAAPDALYRTARTMGPKNGTDVIYRTAEYNMTWEFPVHSTFTYLVRLHFCQFIPMIFQKDDLVFKIYIANQTAELHADIIDWAGGNGIPVYKDYSVKMDARGNEEVQNLSI…
	Spurpurea0783s0030	MTTENRNGNSLLAPILYLPFFFIGCCTLPSSADMPSYYIPPENIAMDCSPSDSSHDEGFVDHSKRFEVDFSSVSRVYAIDPSNREKTRISACLMLKQYNWSFTVSDGPKFLRLYFKPVTYSGLDVSNALFSVSVGPYTLINTSESSYSKYFPISDYVIREFCVNTDGQTLNVTFTPSSRVSGAYAFFNKIEIVSMPSKLYMQEDASFSLVGQSSSYSMGNSTALEMMHRVNIGGDVISGPEDTGMFRLWTRDDDYFMSDDGNTSIVESEVEVKSSLLEPAYAAPLQVYTSARTILQTTESKYRARWEFPVDYGFYYLVRLHFCEISRIIKRDGQRVFRFYINNQTVEDHADVFNWRHGAGIPIYKDYIVNFSSYVEGVKYLSIALGSTNGSSAKYGGPI…
	Spurpurea1703s0030	MSSSSYKYLCLLNSSISTPLYLTFFLLHLTILVTGDSPQTYHPLDNIALDCGSSSESFVNDRNWTADISSKVALLDQDRSSIESTANQASTNPVPYDTARVSRSKFTYTFPVTTPGPKFVRLHFYPASYPGFNSSKASFSVTTGRYTFLGSFSGVHYTEPHGDTGYAREFILNVEDERRNLSITFTPSPHVADAHAFINGIEIVSMPTSLYYTAGGMNDVGKGFNPDPLQNETALEMMYRVNVGGADIEPRSDSGMFRRWLSDIDYLTDARPGIYQYNFTIELQYNNDTRYAAPDSLYQTARTMGPDATVNAEYNMTWEFPVHSTFTYLVRLHFCQFIPILSQKGDLAFQIYIANQTAEPHADIIDWAGGNGVPIYKDYAVMMHAGGIEELRNLSIALH…
	Spurpurea1926s0020	MSSSSYKYLYLTFFLLHLTIFVAGDSLQTYLPLDNIALDCGSPSERPVNDRNWTADISSKVALLDQDSGSKESTANQASTHPVPYDTARVSRSQFTYSFPVTTAGPKFVRLHFYPASYPGFNRSKASFSVTTGRYTFLSNFSGFHYTDPHGDARGYAREFILNVEDERKNLSITFTPSAHVADAYAFINGIEIVSMPTSLYYTARGMKDVGNGFNPDPLKKETALEMMYRVNVAGEGEITPSGDTGMFRKWLSDVDYLTDARPSAFQSNSTIELQYNNDTRYAAPDALYRTARTMGPKNGTDVIYRTAEYNMTWEFPVHSTFTYLVRLHFCQFIPIILRNADLVFKIYIANQTAEQYADIIYWAGGYGIPIYKDYSVMMDARGNEEVQNLSIALHPIQA…
	Spurpurea3340s0010	MFIFISLYLLPPLHLFLHVTATEDYLLPYSPTDPILLNCGSSSNLSSPDGRSWDGDSQSKFAASNPPEASSVFNSSTQDPSVQQVPYMTARIFHSIFSYTFPLLPGPKFVRLYFYPDAYSNLDISKSYFSISANNYKLLNNFSASLAVSAIKPPVKYFTKEFIITVWDNQKFELTFSPSPSSFAFINGIEIISMPDSFYARGNDNPLTYVGFDFPFYLDNTTALETVYRLNVGGQDINSIEDTGMYRTWNQDLDYLLGSTGNIPYLPGVKIKYTAKTPAYSAPVMVYSTMRSMGPEPRVSMNSNLTWLFPVDAGFHYLLRLHFCETRQEVKTVNDQVFLIYINNQTAQHDADVIHMSGGNGIPVYKDYIVPFPQGSQSKQDLWLALHPNMELKPRIADA…
Solanum tuberosum	Stuberosum400002464	MATITLLFFLLLQLITATISTTPPPYNATVFVLLNCGAQSATTDDTDRRWDTDTHFPNFLPSNFTSISTTATASEQDPSVNRVPYTTGARIMRSQFTYTFRVTPGTIFLRLYFYPANYSGFDKAESFFSVTANHLTLLSNFSAFLTVSASSRKQVQKEYVINVDETQILKLTFSPSPNSYAFVNGIEILSMPTDLYIHGDVKLAGNTNPYNINNSTALETLYRLNVGGYFVGSTEDTGMYRVWDSDDAFVVGYGYQTPHFDDASITYTPKTPAYTAPTIVYTTSRTMANYSPGLDWEFPLNSGFYYLFRLHFCEIQPEVKEINDRSFSISIGNQTAEREADVIQWSEGWRIPVYKDYVVNVRNQDGEQNVTLALSPNPNSAYQNAILNGLEIFKLNDSN…
	Stuberosum400002465	MATITLLFFLLLQLITATISTTPPPYNATVFVLLNCGAQSATTDDTDRRWDTDTHFPNFLPSNFTSISTTATASEQDPSVNRVPYTTGARIMRSQFTYTFRVTPGTIFLRLYFYPANYSGFDKAESFFSVTANHLTLLSNFSAFLTVSASSRKQVQKEYVINVDETQILKLTFSPSPNSYAFVNGIEILSMPTDLYIHGDVKLAGNTNPYNINNSTALETLYRLNVGGYFVGSTEDTGMYRVWDSDDAFVVGYGYQTPHFDDASITYTPKTPAYTAPTIVYTTSRTMANYSPGLDWEFPLNSGFYYLFRLHFCEIQPEVKEINDRSFSISIGNQTAEREADVIQWSEGWRIPVYKDYVVNVRNQDGEQNVTLALSPNPNSAYQNAILNGLEIFKLNDSN…
	Stuberosum400002467	MATITLLFFLFLQLITATISTTPLPYNATVYVLLNCGAQSATTDETDRRWDTDTHFPNFLPSDFSNISTTATASEQDPSVNRVPYTTGARIMKSRFTYTFRVSPGAKFLRLYFYPANYSGFNKAESFFSVTANHLTLLRNFSALAAVTDSSKALRKEFVINVDETQILDVTFSPSPNSYAFVNGIEILSMPTNLYIHGNHRIKLVGQNDFFYINNSTALETLYRLNVGGNLVGSTEDTGMYRVWDSDDAFVVGYGYQTPHFDVNITYTSETPPYSAPRIVYTTSRTMSNHSQSLDWEFPLNSGFYYLFRLHFCEIQPEVLEVNDRVFDIYIGNQMAERAADVVEWSGGWRFPVYRDYVVNVTNPDDRRNKQSITLQLSPNMETKAVYADATLGSAYSNA…
	Stuberosum400018703	MFLSQLFILLLCIQTIIISVATNIHEENIAISCGASGNSPAPDGRLWIGDSTFTSSFLHLTGKSINSRVPCQVALLDPVPYKSARTSRHQFTYKFSVKPGHKFLRLHFKPASYKGFIKSKPIFTVKTDQHTLLSDFIPTLAAGINYFKKEFCINVKESETLSITFIPSRKSGFSEDTYAFVNAIEIVSIPSGLYFTPDGDQGVPVVGRNFRFYIDNSTALETIQRINVGGNSISSLEDATMFRDWEDDTNYLIQVGAFSINRAVDIRYASSATHIAPKEVYQTARSMGAHCHSNFCNLTWNIPLDLGFRYLVRLHFCEIEPTMINEGQRNFTIVINNQNAEDDADVIKWSGGHGISVYRDYVAIMEGDRREGKRNLTIVLQPNFASIGKHANAILNGLE…
	Stuberosum400063175	MFLSQLFILLLCIQTIIISTATNIHENVAISCGASGNYPAPDGRLWIGDSTFTSSFLHLTGKSINSRVPHQAALSDPVPYKSARSSRHQFTYKFSVKPGHKFIRLHFKPALYNGFYKSKAIFTVKTDQHTLLSDFIPTLAAGMNYFKKEFCINVQESETLSITFIPSRKSSFSEDTYAFVNAIEIVSMPSGLYFTPDGDQGVPVVGRNYRFYIDNSTALETIQRINVGGNSISSLEDATMFRDWEDDTNYLIQVGAFSINRAVDIRYASSATHVAPKEVYLTARSVGAHCHLNFCNLTWNIPLDLGFRYLVRLHFCEIEPMITYEGQRNFTIVINNQNAEDDANVIKWSGGNGISVYRDYVAIMEGDRREGKRNLTIVLQPKFPSISKHANAILNGIEV…
Theobroma cacao	Thecc1EG011463	MIAKLSKACNVTIGIWQVIILISLGFYLHLRRSKFVSADNLAYVPSEQIFLDCGSSAEKSLLFDGRNWSSDIGSDFTAYNSDSNSTVSSASIGTAVPRVPYMTARLFYSKFSYTFNVTPGPKFIRLYFYPDSYRGLNVSESFLTVTSGHYTLLRNFSCYLTAKYLNAAYFFKEFIIHVENHTLELTFSPTLDAPNAYGFVNGIEVVSMPLHLYIRGHDVPLPFIGFLPKMIMFNNNSALETVYRATMGGQTISSAHDTGMFRTWDADETYIFGAAYGQIDIDITLSIQYSKTVPAYTAPGDVYHTARSMGQYNEINRNYNLSWFFPVDTGFKYLIRLHFCEIVPGINLENQRVFFIFINNQTAESQADVIVWSKGHGIPVYRDYVVMIPPQVVGKQDLW…
	Thecc1EG011464	MKIITNTYTSWPSLISLLHLSFLFNSLKYCMCDNNSSHSSLDQIILDCGSSGNSSFNDKSWVGDVSFPDYYEGTTIGLVISNTTGKVPESPYSTARFFRSSFTYSFPMFPGLKFIRLHFYPTSYTTTDRISKADFSVTSDNYTLLNNFSPSVVANTLKSPYFTKDYFLNLKKHFLNLTFAPSLNTSDAFAFVNGIEIYSMPLKLSDYGVNETFNATSIQYEPALEILHRINVGIDSQNEPFWNGLDDRVFIQGSQKGNPIEAYDHIAYNKSPWTLSEYGAPGDLYNTARTIGGSDQAANVGYNLTWTFRVDSGFKYIVRLHFCEIQLNVTKVNQRVFKVYVNNETVENSLDIVAMAGGPLVAMHKDYIIMVPKAKEERTGLWLALQPDIDSKSELIDVI…
	Thecc1EG011465	MEEGKSSRMIVVTLKPLYTFICLYLHFLHCQKIDVSADESAYFPLENILLDCGSLASQAVSYDGRNWSSDIRSHFVASNPDSSFTVSRASSAGTSVPEVPYMTARLFHSQFTYSFNVSPGPKFIRLHFYDDSYMSLNASKAFLSVTAGHFTLLRNFSAYLTARYMKSAYFFKEFIVHVENHTLDLTFSPSTNASDGYAFLNGIEIVSMPLNLYNQGNNVSGNSTAMETMYRVNVGGQSIPPNQDTGMSRSWTIDSTYLFGSAVGLANYGLDVSITYPPEVPAYTAPKVVYDTARSMGSFSQINKNYNLSWFFPVDSSFMYLVRLHFCEIDGKITKINQRVFDIFINNQIVESGVDVIALSQGNGIPLYRDYTVLIPKLTSLGKQDLWLELHPNLRSKPQ…
	Thecc1EG011467	MFLSLFFLFHLIVPGLSEFLSCASSTTMSPDIQFDESKMGRPILSRVSMSNPGNLELLKTSACIFTIPSNSTFTVSPGPVFVRLHFYPISYPSLNLSKALFNVSIGSYTLLSISKSSYSKGAFDVEHIIKEYCVPVEGHVLNILFTPSSDYSDAYGFVNMIEVVSVPPKLYIGDLRLPLIGHPNQSYSMNYTALETFYRVNVGGSPISGNHDTGSGMSRSWSGDQGYLLPNTDIIHFKKAEINFGSEVQAYTAPKEVYSTARKTLIPDDNLTWSVPVDSGFCYLIRLHLYMHNSTYFMEENQMVVHIYSPDHAEINLTEKLGVSIYRDYLVNFSGKHHRIMFLTIAIQQNKSAILSVPILNGLEIFKLSDDSNSLAGPNPFKARKVFDTLSDTSSFDIN…
	Thecc1EG011469	MLEMKEPRSKERNRMVRRTMMGKRRRPTGLNSSVMASVIASPWSPNKNGANTTMPNTTASITPWVHHFASLVTLCLYVPGLSEFLSCASSTTMSLDIQDNESKMGRPILSRVSISNPGDLELLKTSACIFKIPSNSTFTVSPGPKLVRLHFYPISYPSLNISKALFNVSIGSYTLLTISKSSYSKGAFDVEHIIKEYCVPVEGHVLNILFTPSSDDSDAYGFVNMIEVVSVPPKLYIGDLLLPLIGHPKQFYSMNDTALETFYRVNVGGSPISAGHDTGSRMSRSWSGDQGHLFPNTDIVHFKEAEINFVSEVSAPKEVYSTARKTFIPDDNLTWSLPVDSGFCYLIRLHLYMPSTTMFTGGNKMVVHIYSPDHAEINLTEELGVPIYRDYLVNFSRKY…
	Thecc1EG018841	MSMSYAFINGIEVVSMPTNLYYSRLDDQGLPFIGQEAQFQINNYTALENVHRLNIGGNSIPAVNDTGMYRNWYDDYFYLVPAGVVASNTSIKLDYSIIPQYTAPDDVYRTARSMGSNRTENLLYNLTWRLPVDSGFRYLVRLHFCEFDPYVETASDRRFSIYIDNKTAEAAFDVMEASGGKGRPMYKDYVVMIGNTGDKSEYTLFIALHPKNLFSAYADGFLNGLEVFKLNNSGGNLAGPNPAPQAPPAGNEESSPKAEKSNTKRKLLFSIGGCGIGLLIILVLLCCIIVWRHRKMHWYGAYCKGSRFCCWMDPYKRKSFWAKSSSLPDELCRHFSLDEIKAATSDFHEALIIGVGGFGNVYKGFLDNGETIAAIKRLNPLSRQGAREFKTEIEMLSQL…
	Thecc1EG018849	MRVDRDGGLFSLALFVMLMLFEANSCRAAEMLMEKSNTTFRCSGRLDDCLIAEDMELELLMDSHISRMLIGANGKAKIDFTNVAHKTVPCGPGKQYGPCINPKEKKVPNNCGWVVNRVQALPYILENHVAICAQIYTPPDNIALDCGSSTSGNSAVPGGRKWTGDKDSKFALIEESSSKSVSATALSQSSSVLRVPYLTARISKSQFTYVFPVTAGQKFIRLHVYPAHASLTADYLGEASFFKEFCVNLEQNQSLTVTFTPMSMSYAFINGIEVVSMPTNLYYSRLDDQGLPFIGQEAQFQIDNYTALENVHRLNVGGKSIPAVDDTGMYRNWYDDYFYLVPAGVVASNRSIKLDYSIIPEYSAPDDVYRTARSMGSNRTENLLYNLTWRLPVDSGFRY…
	Thecc1EG018852	MENISVIFPITFLVTFLQFAFFIASERPPYVPTDNITLNCGALSDSHGSDGRFWAGDKSSKFGPVESSRTIPSAPYEADNQGGSVETVPYMTARVSSSEFKYSFPVSPGQKFVRLHFYPASYKKFDRSKAFFSVKAGSFTLLKNFSAFLVAESSNVKSFFREFCLNVEENQVLELIFTPTPSSSNDTYAFINGIEIVSMPSNLYYTPSDSLDGARFIGQKNGFYVDNYTALETVYRLNVGGKSISQTEDTGMFRLWSDDYDYILSESYFTVNTTVPLKYTMIPKYTAPEEVYQTARTMGPNGDYNRKHNITWGLPVDSGFRYMVRLHFCEFQDVISSAGIRQFEIFINNQTAEAFFDVIIWTQQSNVPIYKDYVLLMSKKEENKQDITIALHPRVAKKY…
	Thecc1EG018855	MISPSKHPVLHFHISTPLLFIIFFFFSFLNYLKFTNANNIFLNCGTSTNSIRLDGHEWTGDSGTGSKFIASEQSNDTSIVSKSIKLESSIDPVPFRTARIFQSPFTYSFRVRPRQKFLRLYFNPRTYQEFPRSTAFFSVTAGPFTLLSNFSPSLTADSLGLQTLVKEFCLNIEENQVLNITFSPSSTPLGAYAFINAIEIVSMPTNLYYGGSGARRIHGSGLRNRFAVENNTALEMILRLNIGGGSILPANDSGLYRGWLEDSDYFRGSGDRLVNATVRIKYLKTAPYVAPANVYQTARSTNKQKSLSWNMTVDSGFTYLLRLHLCELQPEVTKHGSRKVLISIRYGKTEAEADVITWGAGRGIAVYRDYIVKVPNVGNSGNVDLVISLGNNTKLRNLN…
	Thecc1EG018874	MKNTTKTSTFCLQNLLFFLLPCLFFFIEYLALPVIGDSQLTPYNPIENITIDCGSSTDGHALDNRPWTGDGNGKFSPIEQQSNNNNKSSVLLTALEQPPSVDKVPYSTARLSYSEFTYTISLTAGQKFIRLYFYPTSYRGFDDPSNKAFFSVKAGPFTLLRNFSALLHAQGQPTLIKEFCLNVDEGERLNLTFTPSPDISDSYAFINGIEIVSMPTNLYYRQASDEGVTFLGQGSSYPLGNNSALEMVHRVNVGGMQISPQDDTGMYRNWLSDDDYLAIAKPSALPVNNSVNLTFSSILSFSAPRVVYLTARSMGRNKTENENYNLTWEFPVDSGFSYFVRLHFCEFQIEITQQGDRVFEIFLANLTAETQADVIAWSGGNGFPIYKDYAVAMGKKGNQ…
	Thecc1EG018902	MPAMKNMKKVYVSLQKLSIPAPFYFMLLLQNLNISAAYTPPDNIALDCGSVSNNNDSTPRLWLGDDKYLDQPKNTEAVMSNVSGTKTDPIPYNTARLSHSHFSYTFNVTPGQKFVRLHFYPTSYGEFNRSTAFFDVHIGRYTLLSNFSAALTADDCKSETFSKEFCVNVEDSERKLTILFTASRSMPDSYAFINGIEIVSMPDNLYYSADNDTGFKFVNQENPYRIEKNMALEMVYRINVGGSFVSPAGDTGMYRSWSDDNKYLTDARPSALPVNLSRELNFSMIPNYTAPVPIYTTARTMGTNKTMNENYRLTWQFQVDSGFTYLVRLHFCEFQNEIVAAANRVFQIYINNLVAESQADVVSWAEGTGIPVIHDYAVMIGSGGKAGNQKRTNLSISLH…
	Thecc1EG018903	MKNTRKGYVSLQKLSIPAPFYFMLLLQNLNISVAYTPPDNIALDCGSINNNTDITGRLWLGDTKYLDQPNNIESVVLSVSDNQKLKISFTSNHSMPDSYAFINGIEIVSMPDNLYYSADNDTGFLFVNELTFTRIGKNMALEMLYRTNVGGKFLSPSEDTGMCRSWSTDDDYLTDARPSALPFNTSIKLNFSKIRYYTAPVPIYVCGRSMGNDKTMNGNYRLTWQFQVDPGFTYLVRLHFCEFQSEITAVGDRVFQIYIHDLVAENEADVVSWAGGSRIPVYRDYAVMIAEAGKQKKTNLSIALHPGPVRDTLYSDAILNGLDIFKLSKDGNLAGSNPDLDLNLQMSPPSGASPSQLVKPKNDKATIITAVGGVVAGLFTISLLCFMISRFGSVHCNSW…
	Thecc1EG018915	MKSTIKQSFNHQNPLFPFLLLYLSIILEYLTVNVTGSSPPPYIPIENITIDCGSPNDNTALDGRSWTRDNTPKFSPIESQNNQSVYSEAPQQPPSGVGQVPFITARVSKAEFIYVFPLTSGQKFVRLYFYPTSYPPFDPLKAFFSVNTGEFTLLKNFSASLHAQGQDTLIKEFCVNVDEGQRLNLTFIPSPDISDSYAFINGIEIVSMPTNLYYRPADDEGVKFLGQGNPFSMGNDTALELMYRINVGGTQISPELDTGMYRFWSDDDNYLTDAAPSVLPVNGSINLNFSDKPSFSAPDVVYTTARTMGTNKSTNEHYKLTWEFPVDSGFNYFVRLHFCEFQIEITKQGDRVFEIFIANLTAETQAEVILWSGGRGVPTYKDYVVAIGRKGNEKKQNLS…
	Thecc1EG018919	MLTLVTYIISFLHLLLHIAAVENSPPYIPTDNILLDCGAQSNTTSSDGRSWEADSDHSKFSAPNRENASFVSTASQQDSSVTRIPYMTARIFRSEFTYNFPVSPGPKFLRLYFYSAEFPGLNVTTSFFSVNANNSTLLSNFSAYLTASATRPPISHFIKEYIITVWGNQMLSLTFVPSPNSYAFINGIEIVSMPSSLYMRGDDDQPTLVGYGFSFLLQNTTNLETLYRLNVGGQEIRNIEDTGMYRTWSQDEAYIDGAAVGTVQSFLNDPIKYTPKIPAYTAPVNVYATERTMSVDSHINLIYNLTWIFHVDMRFSYLVRLHFCETPEIKKSNQRVFDIFINNQTAERQIDLFKQTGGSGIPMYRDYVIFATTQQLWLALHPNMDSTPKFADAILNGIE…
	Thecc1EG018925	MLPLIVYLVSLHLLFSVTIAGNSAAYSPIDYILLSCGASLNSISEDGRKWIPDEKSKFSTSNSVNSSFASTASRQDHAVTQVPYMTARVFRDIFTYSFPVSPGLKFLRFYFYPVKYSDFDGHTFFFSVTANNYVLLKNFSAYLTAEDADAASLIKEFMVPVFETGKLDVIFSPSAKSLAFVNGIEVISMPKNMYGNHQQNSLSFVNHDHAPFDIPKTTAFETAYRLNVGGADVANVDDSGMFRTWSDDLPYIYGAATGTTPSRSNVTIDYTEDNPAYTAPDIVYRTSRTMGPSPTTNEMYNLTWNFSVDTGFNYLLRLHFCETQLEVTNVGQRVFDIYINNQTADLSVDVIDQSGGNSKPMHKDYVVWIPNEGQNKQTLWLALHPSEAVGSKFADAILN…
	Thecc1EG018930	MLTILVSTVFLLIFFSSAPFTNSAPYTPTDHILLNCGTSSNTTSLDGRNWVGDADYKYSSSISKASSFASKASDLEPSVTEVPYMTARIFHGKFTYKFPVSPGPKFLRLYFYPNEYPGLDITTSFFSVTANNYTLLRNFSAYLVSATSPPKVFIIKEFVVPVSNNKMLHVTFSPSPYSFAFVNGIEVVSMPTNLYTVQKYGSHRLVGTNYFFELDNNTALETAYRLNVGGGDVSNIDDSGMFRTWHGDVDYIFGAASGVTPFQPEATIKYTLATPAYTAPEVVYKTSRTMGPTPSINLNYNLTWLCPVDSGFYYLVRLHFCETEPDVTMPNQRVFNIFINNQTAEAGMDVIAVSGGNGVPVYIDYVVWVPHGSPSTQDLWVAIHPSTQSHPLFIDAILN…
Trifolium pratense	Tpratense.mRNA24184	MANPVNKRFYTKINLLSLFFLSYPLVANSYNPDYNIAISCGSLKNTSGLDHRIWVGDSIDNSKIFSFIEPKTKNLSFNTKPISTYTNILYTTARVSHSNFTYSISTITTSPVFIRLHFYPSSYQNFDPSNALFSVQVNNNLTLLKNFNPLLWLDHVDDVTPIIKEYCIQIKPNEKLNITFIPNNINHSNPCYAFVNGIEVVSMPQFLYYSAPDYLFNHLTLNNKEYQIPSDSALEMVYRVNVGQNQVPTNQDTGMFRNWEADSHYLEIEYPLSLSSDFGERVNYSLNTNPNYTAPEDVYRTSRSYGMDSTEDYNVTWNFEVDSTFTYMVRLHFCEYDYHIRIAGDRVFQIFINDTLAEETADVILWAGGRLIPVHKDYAVSMYSQEGNSKIERVNLSIK…
	Tpratense.mRNA34573	MTNSINNIFHSKMTILSLILLLYPLVTNSYNPDYNLAINCGYSTNTTSPDNRIWVGDDIHNTNLFTFTEPKTKNPSLNTIPPNNSLSNTGIPFRTARLSLSNFTYSFSTITSSPVFLRLHFYPTSYQNFKPSNAIFSVQVNNKLTLLKNFNPSLWLNEANEEKITKEYCIQIKQNENLNITFIPNNINTSNVYYAFINGIEVVSMPSFLYYTNLDDINYHLKSLDLDNTEYQVRNSKALETVYRVNVGYNQVPPSNDTGMFRNWDNDYPLYLEKQYPQSVSVDFGENLNYLKNSVPNYTAPEAVYLTARVYGMGMAEEQKPFQYSTSYEILIQDYSVTWNFEVDSSFTYMVRLHFCEFDYHIKNEGDRVFQIFIDDILAERKADVISWSGTRLVPVHKD…
	Tpratense.mRNA34575	MANSTDNKFHTKITLFLLLFPVVAANIYNPDYNLAINCGSSKNTTALDNRTWVGDNSNLFTVIEPKTTNPSLKLPPNSLSNIQIPFTMARVSLSNFTYSFPVSTSSPVFIRLHFFPTSYQNFEPSNAIFSVEVNSNLTLLKNFNLSLWLHNEFEERITKEYCIQIKPNEKLNVTFIPYNIDEYNSYYAFINGIEVVSMPSFLYYTNLDDPNSQFKSLDVDLDYTGYQIHNYKALETVYRVNVGDIQVQPSDDTGMFRNWDNDFPLYLEKQYPYSVQSDYGDQLNYSQDTIPNYTAPDVVYLTARSYGMYVTEDYNVTWNFEVDSDFTYMVRLHFCEFDPSIKNKGDRVFQIFIHDILAEENADVIKWSGARLVPVQKNYAVTMHAKEGSSEITRVNLSI…
	Tpratense.mRNA35641	MATSINKNFLTKLTILSFIWLLVPLVANSYNPIYNLAITCGSSTNTTALDNRIWIGDDDIHNSNLFTFIEPKTTNPSLKLPPNSLSNIQIPFTMARVSLSNFTYSISSITTSPVFLRLHFHPTTYQAFEPSNAIFSVVVNNNLTLLENFNPSLWISNDEDRITKEYCIQIKPNENLLNITFIPSNINQSNVYYAFINGIEVVSMPPFLYYSDLSDLNYQIRSVDTDTTDYKIQNDKALEMVYRVNVGDNQVPPSNDTGMFRDWKNDFPLYLEKEYPLSDPVDFGDHLNFVNNTIPNYTAPEAVYFTARSYGMNATEDYNVTWNFEVDNAFTYTVRLHFCEFDMAMKNQGDRVFRIFIANTLAEEFADVIRWSGDNRVPVHKDYAVPMYSQEGISQIERV…
	Tpratense.mRNA39790	MNGVTCFIMYIIFLNFYYMLHPQLLVAADNTTSYVPSENIVINCGSNTSELVQYDGRIWNGDIDSPYLPSNADIIKKSLIATVPSTNLQSIPEVPYMTARIFQSQFTYRFNVTSGPKFIRLHFYPADYLNFNISNAFLSVTAGNFTLLHNFSVSLNADYSNLAYLMKEFIVHVNGSSLELTFAPSLNDSDSYAFVNGIEVVSIPHGLYISGDDSPIPLVGHYPNVVYIYNNSAMENLYRLNVGGEQILPKYDSGMFRNWYMDDGYIFGADAGIKPFDKSMKVLYHDHVPAYTAPSDVYRTSRSMNPYEKGSVNLNYNQTWFFSVDSGFSYLIRLHFCEIYYAITRINEVVFSVFLNNQTAEEGFDPVGKSGGPGVPIYKDFIVMVPKDSDAKQDLWLDL…
	Tpratense.mRNA39815	MKETQIIVSSRFVTIFILFFFFINLNSCDSDSINIPSDKILLNCGSSGSSPFNGVNWIGDIGKTFLSPSYETTSSTTLLLSNINKVAPKIPYSTARIIPHSSFTYSFPFSSSGLKFIRLYFLSTSYLPINPSNSKSYFSVKSGSYTLVNNFNPLLAAQEINSPYITKDFFVNIKEKILNITFTPSPQIPKAFAFINGIETFSVPNNLFSHHASNSNVSVPYLGQKERFFLNNECAFEKLYMVRTGNEGDPDVKNAFGSWLNDRNYISGSQYGTVLVLRDGRVNMNESFLNSNDYTYSAPENVYWSARTMSSSSGDSNMRYNLTWSFSVDSGFKYLVRLHFCEISMFVTDINQRVFSVYINNQTAEEKLDLVALAGEPLSPLYRDYVVKVPIETERRKVF…
	Tpratense.mRNA4383	MLLTSVEKKKCSTYSRNDKVRPQKIFSYSYCKFFWNKSMIGTPQEFKDSKKINITRQNLQAYVPIDLFTLSCGTEGNSTDGQRIWTGDTSSKLLSSSSQNNPTTTQNSSTNKIPYSTARLSHTIFNYSFPVTTGVDTLLKEYVINVGDDQRLDLSFIPSTGNSNNYAFINGIEVLSMPSDLYYTAPTDPGISLVGTTITPAYTIPTTVALETDYRIKVGVQPNAPDIQDTGMLRSWNTNDTDYLKTPTARDFVSGDVTRTSNITVTPDYVAPKELFKSSRDLGTNSTLNQLLNLTWVFPVDYGFYYLIRLHFCELDPDITNTGDRVFTIYLQGNVAEQQADVMKWTLNKKGVAVQRNYAISIPKSNNNGNKKVNLSLQMHPLINLSLQMHPLSNGRDTK…
	Tpratense.mRNA4412	MKPLINFETIITTTLIYFSISLHNLQAYDPIDRFTLSCGTEGNSTDGQRIWTGDTNSKLLSSLQNNPTTTQKSSTNKIPYSTARLSHTIFNYTFPVTTGPKFLRLFFYPSTYTNGFNRQDASFTVISNGFTLLKDFNASLNADVEGVDTLLKEYVINVGDDQRLDLSFIPSSGNSNNYAFINGIEVLSMPSDLYYTAPTDPGISLVGTTITPAYTIPTTVALETDYRIKVGVQPNSPDIQDTGMLRNWNTDDTDYLKTPTARDFVSGDVTRTSNITVTPDYVAPKELFKSSRDLGTNSTLNQLLNLTWVFPVDYGFYYLIRLHFCELDPNITNMGDRVFTIYLQGNVAEQQADVMKWTLNNKGLAVQRNYAVSIPKSNNNAKRKVNLSLQMHPYGGDSH…
Vitis vinifera	Vvinifera01012235001	MAVLKCNDHFVRHLQVELLGLLFYFGIESPGYHYHERCGVFVQQMLTLYQSNFIYLNHVRRYYVVRTEDLLDPSRQNILFSAHSLTEYIFSMLKPFSRMVSIVRRAMNNTDTNLVLFRILASIHAISIVIAVTASSSPYTPVENIALDCGSHGHSTAPDGRKWTSDTGSKFICSQLNASSISMASTQDSVPLVPYMTARIFTSQFTYAFPLSPGPKFLRLHFHPASYSNLDPSHAFFSVTANHYTLLHNFSAWLTAGFLNQTHFSKEYCVWVSSEQLLNLTFAPVAGAFAFVNGIEVVSMPTDLYLKGEDISMAGQSQPFTINNGTALEMVYRLNVDGQAISAVDDTGMFREWSQDDSFIFGPAAGQDPFHLTIKIKFTKVPPYTAPEILYRTARSMGM…
	Vvinifera01032879001	LPRAALFQFSPFSFFFFFFFLLTAQPTSHGFLKKTTSPLAPSPTQKLSPIHYYCYYFFSFIFFSFLYSNYPADPFIFGFIKLMSLDQINPMLTLAVYLSSFFLQFLISMAGDESPPYRPTDNILLDCGSSINTKSPDGRTWQGDQGSKFSGTSDVQNSSSSSKAFRQDPSVDQVPYMTARIFNSSFTYSFPVSAGPKFVRFYFYPTAYSGHNESEFFFSVTSGVYTLLSNFSASLTVAPMGSGVSSLVKEFSINVWDNQILNITFSPSPNSWAFVNGIEVVSMPNHLYGQIDLKLVSAVQQFEMDNYTALETVYRLNVGGNHIPAEADSGMFRSWSQDDSYIYGGNLGLTPNLDIRIQYTQTTPPYIAPRTVYTTSRTMTKQEEINKRTNLTWLFHVDS…
	Vvinifera01032883001	MRNTGNRCLCLIIPSILTPVYLFIFLHHLTIPIAGYSPTENFAINCGSSGNSQELGRNWMGDIDSKFSPLENGTSTTSSADEPPFLSVPYSTARLSRYEFTYSFPLTAGQKYIRLHFHPSSYGGEFDRSTAIFSVKTGGGYTLLSNFSGALVADSDLGREKILKEFCINFKEEGEKLNITFAPTAGEDAYAFINGIEIVSMPDYLYYTSPQDGGFKFIGQHNSFFVETDHALENLYRLNVGGQSLSPMDDTGMFRTWDADDEYLPKLAFVPVNGSITLKFIQIPNYTAPLDVYRTARTMGNNKTENMGYNLTWSLPVDSGFSYLLRLHFCEFQPEIQQQQDREFTIFIANQTAENHADVIKWSGGNGVPIYRDYGVMMPSQGRNKKQKLYIQLHPNPDY…
	Vvinifera01032888001	MSRQPTFYWIINGWLNTSSATMRNTSYKRLSPNVLSFIIPLYLLVLHFFPIPITGDSPPLYNPTDIYTVDCGASGNLKAWDNRIWIGDTNSRFSLIEKNKASIISKAAKTSPSVDPVPFATARLSRFQFAYIFPVTTGQKFIRLHFYPSSVAGFDRSKAFFSVKIGGYTLLNNFSAALAADAHGDETVSKEFCVNVKQGDQMLNITFTPTASDPDAYAFINGIEIVSMPDYLYYTSPQNGGIQFIGQKNNSFFVETDHALENVYRLNVGGKSLSPTDDTGMFRTWDADDEYCVKLAFVPANTSINLKFTQIPNYTAPLDVYRTARTMGNNKTENMGYNLTWFLPVDSGFSYLLRLHFCEFQPEIQEQHDREFAIIIANQTAENHADVITWSTGNGVPIY…
Zostera marina	Zmarina332g00010	MIQLGVVMIAVFLIKVLPFLTAIDEFYLPTENLVVNCGSSDEGTDDDGRIWKGDIGSKFAPFADTTTLVGKALNQASSVSNVPYMTARIFQQQEYTYTFPMTAGRKFIRLYFYPSDYKTEGDTITSDDDALNVTTGDYTLLYNFSASQTARALNYDHVRLEYSVNLDANSTPGYLNLTFKPFTSTSYAFINGIEIVSMPEDIFAKPSKPPLMVGLNIPFTVQPNMALQTVQRLNAGGNMISPKNDSGLYRLWNDDSYFISGMAMGVAIIKDAQVNITSDGNNGIMALAAPQNVYGTARSMGPTKEVNINYNLTWNLPVDAGFRYLIRLHFCEIQHPMTKVNMRVFDIYINNQTAKMAVDVIAMTGEIGVSTFLDFVISIPDVDGPGLSQTISIALHPNT…

## Sheet: CURVY
Table S3. ID list of 1,050 CrRLK1L genes present in 57 species, by clade
CURVY
PLANT SPECIES	GENE ID	PEPTIDE SEQUENCE
Arabidopsis thaliana	AT2G39360_CURVY	MINLKLFLELKLCFLITLLCSSHISSVSDTFFINCGSPTNVTVNNRTFVSDNNLVQGFSVGTTDSNSGDESTLFQTARVFSDESSSTYRFPIEEHGWFLIRIYFLPLVSASQDLTTARFSVSAQNFTLIREYKPSTTSVVREYILNVTTDSLLLQFLPRTGSVSFINALEVLRLPETLIPEDAKLIGTQKDLKLSSHAMETVSRVNMGNLSVSRDQDKLWRQWDSDSAYKAHFGTPVMNLKAVNFSAGGITDDIAPVYVYGTATRLNSDLDPNTNANLTWTFKVEPGFDYFVRFHFCNIIVDPFGFERQIRFDIFVNSEKVRTIDMTEVLNGTFGAPFFVDAVMRKAKSREGFLNLSIGLVMDVSSYPVSFINGFEISKLSNDKRSLDAFDAILPDGSS…
Aquilegia coerulea	Acoerulea1G479600	MGSVSVLKLFELVLFILSLLCTCCLGQFIPIDNYLIDCGSSSNNSVGNLVFVSDNSVSRLLSTPQNIIANTTPNSISSPSGSRIYLTARIFNGVSVYTFPIRSPGRHWIRLHFLPFVFQSYNMSNAKFSVSTQQFGLLNNFQPSNGSMVKEFSVNITANELVLTFTPSDNSFAFLNALEVVSVPDALITDDAQTINPMGNYQGLRRQALETIHRVNMGGPVISPSNDTLGRSWETDQGFLRNRNLAKSISNIGAVNYRPGWATSEIAPSAVYGTAAGMNTAEVSNSNFNVTWEFDVHPDFEYLIRFHFCDIVSVSLNQLYFNVYLDSRLVSQDFDLSDLTNALATPVYRDYIVKVSDMRKLIVSIGPSSNVNDAQPNAILNGLEVMKMNNSDGSLDTGL…
Ananas comosus	Acomosus010993	MALRNLELVLIIFETLSLYFCFCNALFTPTDNYLIDCGSSSNATVGGRTFLADDSLSSTLTTPQTILASASANSVASFDDAILYRTARIFTGPSSYSFPIQKHGRHFIRLYFFPFTYQSYSLSAAKFTVSTQDAVLLSDFQPPSNPAPVFKEFSANITRDNLILSFVPSGNLAFINALEVVSVPDNLILNVAQTISPVGQYLGLSNQALETAYRVNMGGPKVTPDNDTLSRTWVNDRSFLLDQNLTKSVVYSGKINYVSGGATPETAPPVVYQTATELAASNTTGAVFNMTWQFDVEGSSSYLVRYHFCDIVSTALNVLYFNVYLDSWSAANNLDLSTLLNNNLAAPYFMDVVLTAGSAATNKLLIGIGPSTLPNVLPDGILNGLEIMKFVNSSGSAAV…
Arabidopsis lyrata	Aly4G36710	MINLKLFLELKLCFLITVLCSSHVSSVSDTFFINCGSPTNVTVNNRTFVSDNNLVQGISVGTTDSNSGDESTLFQTARVFSDESSTYRFPIEKHGWFLIRLYFLPLVSASQDLTTARFSVSAQNFTLIREYKPSTTSVVKEYSLNISNDNLSLEFRRQAGSIAFINALEVFRLPENLIPEDAKLIGTQKDLKLRSHAMETVSRVNMGNLSVSRDQDKLWRQWDSDSAYKAQFGTPVMNLEAVNFSAGGITDDIAPVYVYGTATRLNSDDPRTNANLTWTFKIVPGFDYFVRFHFCNIIVDPFGFERQIRFDIFVNSENVRSVDMTEVANGTFGAPYFFDAVMRKARSREGFLNLSIGLGMDVSSYPVSFINGFEILKLSNDKQSLDAFDAVFHDGSSRN…
Arabidopsis halleri	Araha.9925s0010	MINLKLFLELKLCFLITVLCSSHITSSVSDTFFINCGSPTNVTVNNRTFVSDNNLVRGISVGTTDSNSGDESTLFQTARVFSDESSTYRFPIEKHGWFLIRLYFLPLVSASQDLTTARFSVSAQNFTLIREYKPSTTSVVKEYSLNIANDNLSLEFRRQAGSIAFINALEVFRLPENLIPEDAKLIGTQKDLKLRSHAMETVSRVNMGNLSVSRDQDKLWRQWDSDSAYKAQFGTPVMNLEAVNFSAGGITDDIAPVYVYGTATRLNSDDPRTNANLTWTFKIVPGFDYFVRFHFCNIIVDPFGFKRQIRFDIFVNSENVRSVDMAEVANGTFGAPYFFDAVMQKARSREGFLNLSIGLGMDVSSYPVSFINGFEILKLSNDKQSLDAFDAVFHDGSSR…
Amborella trichopoda	Atrichopoda00080.56	MAKTIREAGSFLLLFGVVFLFSLSTRSLSFTPVDNYLIDCGSSANTTIDGRVFVADDRNSFDVIAPSDILASTSLNSLSSALYSTARVLTGPSSYSFSIQKQGYHWIRLYFFPFVAQNYNLKTAIFTVSAEKIVLLQDFQPPSDSSILKEYLINVTSDRLVLTFRPSIQSPLAFINAIEVISAPDELIHASARTVLPVGSFNTLSEQAFETMFRVNIGGPMVTPANDTLGRTWIPDQGFLLEKSTAKSKSFTGNLNYRRGGATQDTAPDAVYSTAEEMNSANVANTNFNITWNFTVDPNFTYFLRMHFCDIVSTALNLLYFNVYIGDWSASRDLDLSALTSSLASPYFIDFVTPVTDKSSSSMRVSIGPSSIPGVDPNAILNGLEIMKMNNSVGSLDGL…
Brassica oleracea	Boleracea020421	MISLKFSTLLVLTVLCFSRVSSASSDTFFINCGSPENATVNNRTFVSDSNLGREINLSTGGVSVTTTESNSLPPGTESTLFQTARVFSNESTYRFTINQHGWFLIRLYFQPFASSSPRDLTSARFSVSSQNFTLFRHNKPSTTSVVKEYTLKISATTLSLHFRPETGSFAFVNALEVFRLPENLLPEEAGLISTTTKSRKLSAHAMETVSRINMGNLSVSRGQDKLWRQWDADSTYMGVAHFGLPVTNLKAVNFSAGGNITEDIAPVYVYGTATRLNSEDNPNTNANLTWTFRVDPGFDYFLRFHFCNIIVDPFGNLRQISFDIYVNSERVESVDMSEVANGTFGAPSYVDAVMLKAMSLEGELSLSIGGVMDVSSYPVSFINGFEIIKLSNDKKSLDA…
Brachypodium distachyon	Bradi1g59210	MPGRRRKLQVAALLLLFCVCSSAGIICRAQLVDQFKPADSYLVNCGSAKGTTVSERNFAADGAAPLTVSTPQEILAGTSANGVSSFDNSALYQTARIFTGPSSYTFPINKQGRHFVRLYFFPFIYQSYDLSTAKFTVSTQDVLLLSDFQQPDKTAPLFKEYSLNITRDQLIISFKPSNGIAFVNAIEVVSVPDDLIADVAQMVNPVQQYSGLSTQSLETVYRVNMGGPKVTPNNDTLSRTWLNDQKFIMNPSVTKKVVYGKTIKYKNGGASSLTAPDVVYSTATELAASNTSNALFNMTWQFDVDAGFSYLIRFHFCDIVSKALNQLYFNAYVGGFFAQHDLDLSEQSMNQLATAIYVDVVLSSNDASSKLSISIGPSTLNNAFPDGILNGLEVMKMGS…
	Bradi1g66160	MPPHLDLLLLWLLVVSAPVLASAATPSTAFVPADNYLVICGTSGSATDTAGRTFVGDGRLPASALAAPQSVEANASLSSSNGDEQALYQSARIFTAPASYTFAIKKPGRHFVRLHFFPFRYQSYDLAAAAAFKVFVQGAVFVDGSYTPKNGTVVVKEFSVNVTGGSLVIAFTPTGKLAFVNAIEVVSLPDDLIADTAAMAGSARGLYTGLSARALETVHRINMGAPKITPANDTLWRTWLPDQSFQLDSSLALAEHKEVLPSAIKYTPVATPWTAPVGVYATATKQSTSGGTSTINVQFNVTWRFGAVAAGSDYLLRFHFCDIVSKAATGLAFNVYVGAWLVLDNYEYSRDTINTLAVPVYKDFVLGAKDVKGGNITVSIGSSTVGVSNVSPDGFLNGL…
	Bradi2g34700	MGTATNERKLAVVFLWSISVLSGTCNAEFTPADNYLINCGSTVDASVGRRVFEADNSKSTILTSHQSVAANTFLDSVPASDYAVLYQTARIFGVPSSYSFKMKSRGRHFVRLHFFSFKYQSYDLAVAKFKVSTQDAVLLDNFTPPSNSSPVVREYSLNITRGMLILTFVPLGNSTSFINAIEVISVPDDLILDLGQSVNPIRQYAGLAAQPFQTFYRINVGGRKVTADNDTLWRSWDTDQSFFLNSTTTQTVTYEGKLNYQRGAATEEDAPDSVYNTARRLVAQNNTASASNMTWQFNVDRRASYLIRFHLCDIVSKAMAALYFDVYVDRWSAAEDLDLSEKGFGTLAVPYYTDVILESSDPSGKLSVSIGPSSLNNVAQDGILNGLEIMKMNISTGTV…
	Bradi2g62060	MVNPVQQYSGLSTQSLETVYRVNMGGPKVTANNDTLSRTWLSDQKFILNPSVTKKVVYGKAIKYKNGGATPLTAPDIVYGTATELAASNTSNALFNMTWQFDVDAGFSYLIRFHFCDIVSKALNQLYFNAYVGGFFAQHDLDLSEQSMNQLATAIYVDVVLSSNDASSKLSISIGPSTLNNAFPDGILNGLEVMKMGSGSGSAFTVGSSGAKKNLVVITGSVLGVIGLLVIILVLVLLCRRKKTDDKTHSKTWMPFSINGLTSLSTGSRTSYGTTLTSGLNGSFGYRFAFNVLQEATNNFDENWVIGVGGFGKVYKGVLRDDTKVAVKRGNPKSQQGLNEFRTEIELLSRLRHRHLVSLIGYCDERNEMILVYEYMENGTVKSHLYGSDNPSLNWKQRL…
Brassica rapa	Brapa.C02012	MISLKLSTLLVLTILCFSRVSSASSDTFFINCGSPENATVNNRTFVSDSNLGREINVSSGGVSVTTTESNTLPPGTESTLFQTARVFSNESTYRFTINQHGWFLIRLYFQPFASSSPRDLTSARFSVSSQNFTLFRHNKPSTTPVVKEYTLKISTSTLSLHFRPETGSFAFVNALEVFKLPENLLPEEAGLISTTTKSRKLSTHAMETVSRINMGNLSVSRGQDKLWRQWDADSTYMGVAHFGLPVVNLKAVNFSAGGNNITEDIAPVYVYGTATRLNSEDNPNTNANLTWTFRVDPGFDYFLRFHFCNIIVDHFGNLRQISFDIYVNSERVESVDMSEVANGTFGAPSFVDAVMLKAMSLEGELSLSIGGVMDVSFYPVSFINGFEIMKLSNDKKSVD…
Brachypodium stacei	Brast01G006800	MLLGRRRKLQAAALLIFCFCSSAGITCRAQSDQFKPADSYLVDCGSAKGTTVSERNFAADGAAPVTVSTAQEILAGTSANGVSSFDNSALYQTARVFTSPSSYTFPINKQGRHFVRLYFFPFIYQSFDLSTAKFTVSTQDVLLLSDFQQPDKTAPLFKEYSLNITRDQLIISFKPSNGIAFVNAIEVVSVPDDLIADVAQMVNPVQQYSGLSTQSLETVYRVNMGGPRVSPNNDTLSRTWLNDQKFILNPSVTKKVVYGKPIKYKNGGATPLTAPDIVYGTATELAAANTSNALFNMTWQFDVDAGFSYLIRFHFCDIVSKALNQLYFNAYVGGFFAQHDLDLSEQSMSQLATAIYVDVVLSSNDASSKLSISIGPSTLNNAFPDGILNGLEVMKMGSG…
	Brast02G137400	MPPLLDMLLLWLLVVSLPVLASAATPSSAFVPADNYLVICGTSASATDTAGRTFVGDGRLPANALAAPQSVEANASNGTGPGDEQALYQSARIFTAPASYTFAVKKPGRHFVRLHFSPFRYQSYDLAAAAAFKVFVQGEVFVDGPYTPKNGAVVVKEFSVNATGGSLVIAFTPTGKLAFVNAIEVVSLPDDLIADTAEMAGGVRGLYTGLSARALETVHRINMGAPKITPANDTLWRTWLPDQSFQLDSSLALAEHKEVLPSAIRYGPGLATQWTAPVGVYATATKQSTSGGTSTINVQFNVTWRFGAVAAGSDYLLRFHFCDIVSKAATGLAFNVYVGAWLVLDNYEISRDTFNALGVPVYKDFVLGAKDAKGSNITVSIGSSTVGVGNVSPDGFLNG…
	Brast08G194100	MGTTTTGQKLALVFFGSISVLLGTCNAEFTPADNYLINCGSTVDASVERRVFEADNSKSTILTSHQSVAANTLLDLGPGSDYAALYQTARIFGVPSSYSFKMKSRGRHFVRLHFFSFKYQSYDLAVAKFKVSTQDVVLLDNFTPPSNSSPVVREYSLNVTRGMLILTFVPLGNSTSFINAIEVISVPDDLIPDLGQSVNPIRQYPGLAAQTFQTFYRINVGGRKLTAENDTLWRSWDTDQSFFLNSTTAQTVTYQGKLNYQRGAATEEDAPDSVYNTARRLVAQNNTASASNMTWQFNVDRRASYLIRFHFCDIVSKAMAALYFNVYVDGWPAAEDLDLSEKGFGILAVPYFTDVILESSDPSGKLTVSIGPSSLNNVAQDGILNGLEIMKMNISTGTV…
Boechera stricta	Bstricta23794s0139	MINLKLFLGLKLWFLIIVLCSSHISSASDTFFINCGSLANVTVNNRTFESDNYLDREIFDSSRGITVGTNGSNSGGESTLFQTARVLSDKSSSYRFPIEQHGWFLIRLYFLPLVSSSQDLTIARFSVSAQNFTLIRDYKPSTTSVVKEYSLNISSDNLVLEFRPQIGSIAFINALEVFRLPEDMLPEEAKLIGSQSKKNLKLTSHAMETVSRVNMGNLSVTRDQDKLWRLWDSDSAYKAHYGTPVMNLDAVNFSAGGITDDNAPVYVYGTATRLNSDLDPNTNANLTWTFKIEPGFDYFVRFHFCNIIVDPFGFKRQINFDIFVNSEKVGSVDMTEVANGTFGAPYFVDAVMRKARSQEGALNLSIGGVMDVSSYPVSFINGFEILKLSNDKKSLDAVD…
Capsella grandiflora	Cgrandiflora0716s0050	MINLKLFLGLKFCFLLTLLSSSHISSASSDAFFINCGSPDNVKVNNRTFESDSNLGPGIFDSSLGISVRTTDSNSGDASALFQTARVFSDGSSYRFPVEQHGWFLIRLYFLPFVSSSQDLTTARFSVSSQNFTLIRDYKPSTTSVVKEYSLNISSDNLVLEFRPQIGSVAFINALEVFRLPEDLLPEEAKLVGSQSKKSLKLRIHAMETVSRVNMGNLTVTRDQDKLWRQWDSDSAYKAHYGTPVMNLKAVNFSAGGITDDIAPVYVYGTATRLNSDLDPNTNANLTWTFKIEPGFDYFVRFHFCNIIVDPFGFKRQIRFDIFVNSDKVGSVDMTEVANGTFGAPYIVDAVMRKARSREGALNLSIGGVMDVSSYPVYFINGFEILKLSNDKGSLDAFD…
Citrus clementina	Ciclev10030714	MMVNVRSFELLLWLSSVLCLVSVSTAFDPVDNYLIDCGSFTNTSAGNRVFAADHTSTFTNLSSPQNISINASLNSISSGNYSRLYHTARIFTGPSNYSFSIKKQARHFIRLHFFPFVHETYNMSTAKFSVSSQSFTLIKDYQSQEGSSVKEYSLNIASDRLVLSFTPFANSFAFINALEVISLPDELIPQSAKTIDPQGSSTGNQSLQRQALETVARVNMGGKDVPPQNDVLWRRWVSDDAYLKHSNLVMFVSNTSIVNFTDSVTENIAPRDVYGTATIVNSGSDPNSNVNVTWNFDVDPGFEFLVRFHFCDIYFNNISSLAFNVYINSRSAQLDFDLHKLPSYAAGNPYYMDFITRESDNPKLHVSIGRSTLVDAFPNAILNGLEIMKINNSRGDFDV…
Capsella rubella	Crubella10025380	MINLKLFLGLKFCFLLTLLCSSHISSASSDAFFINCGSLDNVNVNNRTFESDSNLGPGIFDSSLGISVRTTDSNSGDESALFQTARVFSNGSSYRFPIEQHGWFLIRLYFLPFVSSSQDLTTARFSVSSQNFTLIKDYKPSTTSVVKEYSLNISSDNLVIEFRPQIGSVAFINALEVFRLPEDLLPEEAKLVGSQSKKSLKLRSHAMETVSRVNMGNLTVTRDQDKLWRQWDSDSAYKAHYGTPVMNLKAVNFSAGGITDDIAPVYVYGTATRLNSDLDPNTNANLTWTFKIEPGFDYFVRFHFCNIIVDPFGFKRQIRFDIFVNSDKVGSVDMTEVANGTFGAPYFVDAVMRKARSREGALNLSIGGVMDVSSYPVYFINGFEILKLSNDKGSLDAFD…
Cucumis sativus	Csativus165770	MRASNANFLIWILCALCLSSSLLSEFTPDDNFLIDCGSSSNNTVGDRLFLSDDNPNGKSLSSTSKVSTSSELDMFSSLFQTAKVFETTFQYNFKIKKQGRHWIRLYFDPFVSGNFNLSLAKFSVSAQNITLLKEFQIESGSIIKEYSLNLTSSNLVLTFTPIVNSFAFINALEVVSVPNELIPLTVTSVEKVENSLGNRALETVARVNMGNRTMLPDDDTLSRLWVADGPYLMHNNQVVVGKFVSNLTKVNMTGGLEIKAPRFVYGTATQLGVDGDTFVNVNVSWSFDVDPGYEYLIRYHFCDIIDHSFGPMVFNVYVNSWKVVHLDLDNVTSNIRGAPYVLDTIASPIDSSKFKISVGPTNFHDFSTAILNGLEIMKISDSRRSLDEPPFGLDSKKGS…
Eutrema salsugineum	Esalsugineum10016254	MINLKFFTLWVLTALCSTRVSSASDSFFLNCGSPENVTVTNRTFESDNNLGREIFDSTRGVSVRTTDSNSLPSGDESTLFETARVFSDESIYRFPIEQHGWFIIRLYFLPFVSASRDLITARFSVSAQNFTLIKDYKPSKTSIVKEYSLNISTDNLSLEFLPKTDSFAFINALEVFRLPENLLPEEAGLIGTQSSKKNLKLSTHAMETVSRVNMGNVSVGRDQDKLWRQWDSDSAYMGEAHFGLPVLNLKAVNFSAGGITDVNAPVYVYGTATRLNSENNPNTNANLTWTFQVEPGFDYFLRFHFCNIIVDPFGFERQISFDIFVNSEKVDSVDMTEVANGTFGAPYFVDAVMRKSKSHEGALNLSIGGVMDVSLYPVSFINGFEVLKLSNDKRSLDVS…
Eucaliptus grandis	Eucgr.J01150	MGNLSFQLILSCSYLFCLICIASGFVPLDNYLIDCGSPRNASVGNRTFLADNFYSDILSTAQNILANTNSSSLSSSYDSTLYLTARIFDQASRYTFPIKENGRHLIRLYFFPFVYREYNLSTAKFSISAQNFTLLEGFQLDKGSVVKEYSFNITTNQLVLTFTPNTDSFAFVNALEVISLPIELIPHSARIVEMPGDYQNLQSKALETVLRVNMGNQTVHPQKDTLWRLWVSDDTFLKHSTVSIVSNVKAVTYKNGNVTENIAPPSVYGTATKLDSVLDPNLNVNITWLFSVDAGFNYLVRFHFCDIVNSTLGSFLFNVYINSWFAYRSFDLSTLTSNVIGRPYYFDVITSSTSSSALSVSVGPSPEGSYPMAILNGLEIMKISNSQDSLETSDSENGS…
Fragaria vesca	Fvesca.mrna23363	MMRGGTVRLLIWVSSALCLIFGSLGFDPVDNFLIDCGSSTNQTVGTRVFLPDESYSTILSAPQKIIAKTTSNSSSSIDSAVFQTALIFTEPSRYTFPIRKQGRHWVRLYFSPFVHNSYNMSQAKFSVSAQSFTLLKDCQIESDFLIKEYILNVTSSSLVLTITPSSNSFAFVNALEVVLLPDELIPKGARAIGLKETEQSLSQLALETVWRVNMGNVTVSPQNDTLWRFWDSDYSYLRYEGVATYVSKPEAVKFSASVTKYIAPSSVYGTATMLDTTKESRMIANLTWNFDVDPGFKYLVRFHFCDMTSKDADKVMFKVFINDLSVSSSLDLKNLTSNVLGRPYFMDVIMRASDSPKMNVSVGPYSTDGAYLYPITILNGLEIMKVSNSRSSLDVSLSS…
Gossypium raimondii	Graimondi012G067400	MDNPGNFGFIIWISSIYGLLHLSLGFNPVDNYLIDCGSIKNISVGDRVFQADNSTPSYNLSTPHQIFAISSSNSNPTSLYYDSPLYQTARIFNATSHYSFPIKQQGRHWIRLHFFAYVFEKFDMSKAKFSVFAQNFTLLRAQMGDGYIVKEYSLNITSNKLILTFRPAVNSFAFINGLEVFSVPDNLFPEEVRTIDLQGGNKSLQEQALETVARVDMGNTTVLPQNDTLWRLWISDNAYLIHNNLGSSVSNVSAVNFTEVTEDIAPASVYGTATILNSSDPNLNANLTWTFDVNPGFDYLVRLHFCNIMNEPTQQAIFLEIFIDSRHAGHLDLGSRTSDVFGAPYFMDVCTRVSGSTKLNVSVGPSKLNNPTVILNGLEIMKINDARGNLDVPDVVSSG…
	Graimondi013G023800	MENLGNFRLVFGISFLYCLLNLSLGFNPVDNYLIDCGSFKNRSIGVREFVADNTNTSSHTLSTPEHIFANSSSNSISLYYDSTLYQTARIFNGPSHYSFSIKEQGRHWIRLHFFPFVFQKYDMSKAKFSVSAQNFSLTREPQSGNVSVVKEYCLKITSNNLVLSFIPDSKSFAFINALEVLSIPENVVPEEAKTVDRKGDKKSLRELALETVARVDMGNSTVLPQNDTLWRLWVSDDSYLIDKNLGSFVSNVSAVNFTGGLVTEDVAPASVYGTATRFNLDDPNLNANLTWSFDVDPGFDYAVRLHFCDITSHVLGAPYFMDVYTRASASRKLNVSVGSSNIVNFPSVILNGLEIMKINNDKGRLDVSEVVPSRTSKTTLIVGVAVGLFVFVVLAALVF…
Kalanchoe laxiflora	Kalax.0260s0033	MVGRGWFELLVCVLSTTCLIEVCLGFVPVDNILIDCGSPGNTSVGDRVFLADNLDPTVLTTTQNISTKTTSLNFVSSVYSQSLFATARILKGTSSYVFPIKQQGRHWIRLYFFPFADGAYDLSEGKFAVSAQNFTLLKDFRIRNLILTFTASPDSFAFINALEIVSLPDEVVPVLVNASDTSVPSINLQSQGLETVSRVNMGNMTISPMNDPLWRLWVSDNSFLANSKFGIFVTNVSVVRYTKGLASEDTAPQLVYASATRLNSEWDPTSNVKMTWNFDVDPGFMYLMRFHICQIVDLGTGPLFFTVYVNSKDVIKNLDIGRETSDVFGSAFYKDVIMTINDRMLNVTVGPSVVHAQYPSAILNGLEIMKLNSSSDSLAASEADLEVTKQNVKLIVGVA…
	Kalax.0942s0011	MVGRGWFELLVCVLSTTCLIEVCLGFVPVDNILIDCGSPGNTSVGDRVFLADNLDPTVLTTTQNISTKTTSLNFVSSVYSQRLFATARILKGTSSYVFPIKQQGRHWIRLYFFPFADGAYDLSEGKFAVSAQNFTLLKDFRIRNGSVVKEYSLNITSDELILTFTASPDSFAFINALEIVSLPDEVVPVLVNASDTSVPSINLQSQGLETVSRVNMGNMTISPMNDPLWRLWVSDDSFLANSKFGIFVTNVSAVRYTKGLASEDIAPQLVYGSATRLNSEWDPTSNVKMTWNFDVDPGFMYLMRFHICQIVDLGTGPLFFTVYVNSKDVIKNLDVGRETSDVFGSAFYKDVIMTINDRMLNVTVGPSVVHAQYPSAILNGLEIMKLNSSSGSLASSEAD…
	Kalax.1174s0002	MVRRGWFESVVCALSTSCLIKVCLGFVPVDNILIDCGSPGNTSVGDRVFLADHLHPGVLTTAQNISVKTTISNTVSSAYSQTLFTTARVLKGTSGYVFPIKQQGRHWIRLYFFPFADGSYDLSEAKFAVSAQNFTLLKDFQIRNGSVVKEYSLYITSDELTLTFKASPDSFAFVNALEIVSLPDEVVPEFVNASDMSIPSTNLQNQGLETVSRVNMGNLTILPLNDSSWRLWVSDDSFLANSNFGVFVSNFSVVKYTKGLASEDIAPRLVYGSATRLYTEWDPTSNVKVTWNFDVDPGFMYLMRFHICQIVDLGTGPPFFTIYVNSKVIIKNLDVGRETSDVFGSAFYKDAIMMMSDRMLNVTVGPSIVNSQYPSAILNGLEIMKLSSSRGSFIASEAD…
Kalanchoe fedtshenkoi	Kfed0060s0331	MVRRGWFELVVCALSTSCLIKVCSGFVPVDNILIDCGSPGNTSVGDRVFLADHLHPGVLTTAQNVSVKTTISNTVSSAYSQTLFTTARVLKGTSGYVFPIKQQGRHWIRLYFFPFADGSYDLSEAKFAVSAQNFTLLKDFQIRNGSVVKEYSLYITSDELTLTFKASPDSFAFVNALEIVSLPDEVVPEFVNASDMSIPSTNLRNQGLETVSRVNMGNLTILPLNDSSWRLWVSDDSFLANSNFGVFVSNFSVVRYTKGLASEDIAPRLVYGSATRLYTEWDPTSNVKVTWNFDVDPGFMYLMRFHICQIVDLGTGPPFFTIYVNSKVIIKNLDVGRETSDVFGSAFYKDVIMMMSDRMLNVTVGPSIVNSQYPSAILNGLEIMKLSSSRGSFIASEAD…
	Kfed0099s0075	MVGRGWFELLVCVLSTTCLIEVCLGFVPVDNILIDCGSPGNTSVGDRVFLADNLDPTVLTTTQNISTKTTSLNFVSSVYSQSLFATARILKGTSSYVFPIKQQGRHWIRLYFFPFADGAYDLSEGKFAVSAQNFTLLKDFRIRNGSVVKEYSLNITSDELILTFTASPDSFAFINALEIVSLPDEVVPVLVNASDTSVPSINLQSQGLETVSRVNMGNMTISPMNDPLWRLWVSDDSFLANSKFGIFVTNVSAVRYTKGLASEDIAPQLVYGSATRLNSEWDPTSNVKMTWNFDVDPGFMYLMRFHICQIVDLGTGPLFFTVYVNSKDVIKNLDVGRETSDVFGSAFYKDVIMTINDRMLNVTVGPSVVHAQYPSAILNGLEIMKLNSSSGSLAASEAD…
Lotus japonicus	Lj3g3v3639930	MGAWDYKFFVGVSSIFMLIWISSGDVSVDNIRIDCGSLNNTQVGAWLFQADNNSSSSSSHLLSTSELTLAKANFTIVPSSFDSNLYQTARILKGVSEYTFPIRTHGRHWIRLYFFPFSSGNYNMSTARFSVSAQNITLLKDFQVESGSLLKEYSLNITDSNLKLSFTPSVGSFAFINAIEILSIPNKVIPDHVSIVSPGGDGKVVGVKALETVARVNMGNRTVSPLNDTLGRLWVSDGRYIIHNGLVDIVSNITSVNFNGTSISEDIAPSTVYGTVTRLRTGSDPRTNINVTWLFSVDPGFDYFVRFHFCDIVNLPPNTLFNVYLNSWLVSTVDLGKETSDKAGVPYYMDAVTRTSGASHGLNVSVGTYSISEASSPEAILNGLEIMKISNSKDSLVFD…
	Lj3g3v3639940	MSGNYNMSTARFSVSAQNITLLKDFQVESGSLLKEYSLNITDSNLKLSFTPSVGSFAFINAIEILSIPNKVIPDHVSIVSPGGDGKVVGVKALETVARVNMGNRTVSPLNDTLGRLWVSDGRYIIHNGLVDIVSNITSVNFNGTSISEDIAPSTVYGTVTRLRTGSDPRTNINVTWLFSVDPGFDYFVRFHFCDIVNLPPNTLFNVYLNSWLVSTVDLGKETSDKAGVPYYMDAVTRTSGASHGLNVSVGTYSISEASSPEAILNGLEIMKISNSKDSLVFDSEENGKTKVGLIVGLVAGSVVGFFAIVTAFVLLCRRRSRRRNSLHIGDEKGDHGATSNYDGTAFFTNSKIGYRLPLAVIQEATDNFSEDLVIGSGGFGKVYRGVFKDETKVAVKRGS…
Linum usitatissimum	Lus10003312	MVVVVVVHSFKLLIWALSFSCLASVSLISGYVPATNYLINCGSTSNTLVDGERTFAADNDDFFSGMLSPQQNVSITAPNSVSSALYRTARVFTAPSRYTFPIKQSGHLWIRLHFYPFLAGSYNLSTAHFSVSAQNFTLFKEYRAKPDEDQPEVREFSLNLNSGSNLVLDFTPSHNSFAFLNALEVLSIPEGVIPQTAQNKALETVHRVNMGKTNVFPANDTLWRLWVSDEKFLRHDFLAVNVTNLSAVSFKDRGPTNFSAPLGVYGTATRLNSDGNPGTLANVTWHFGVDPGFDYLVRFHFCDILALDPHPNFYFNVYVEFELVYKYLDLRNLTGYSSGAPYSMDYIAGSVAGDTVTISIGPPPNNDNNPIAILNGLELVKISNSKNSLDVLDISSPKN…
	Lus10030308	MVVVHSFKLLIWALPFYCLASVSLISGYVPPTNYLINCGSTSNTSIDGGRTFAADNDDFFSRMLSPQQNVSITAPNSISSALYRTARVFTAPSRYTFPIRQSGRLWIRLHFYPFLSGSYNLSTAHFSVSAQNFTLFKEYRAKPDEDQPEVREFSLNLNSGTNLVLDFTPSHNSFAFLNALEVLSIPEGVIPQTSQNKALETVHRVNMGKTNVFPANDTLWRLWVSDEKFLRHDFLAVNVTNLSAVSFKDRGPTNFSAPLGVYGTATRLNSDGNPGTLANVTWHFGVDPGFDYLVRFHFCDILALDPHPNFYFNVYVESELVYKYLDLRNLTGYSSGAPYSMDYIAGSVAGDTVTISIGPPPNNDNNPIAILNGLELVKISNSKNSLDVLDISSPKNSKP…
Musa acuminata	Macuminata11P24550	MIAAIRCVHCTFTPADNYLIDCGSLTNTTIGSRANATAVKEFSLNITSDTLILTFAPTGSSPLAFVNAIEVVSVPDDLIGDAAKTVQPQGTYRGLSGQPLETMYRINMGGPQILPNNDTLWRTWETDGKFLLASGLSQQVIFSGRINHVLGGATEETAPDAVYASAAELSDAAQNTSNSLFNVTWQFDVDAKSSYLIRFHFCDIVSKAAGDLLFNADVGSDKLSVGISPSTLNGDVQNAILNGLEIMKINGSAGSAVVVTPPGSKKHFGLAKKYSKTWAPFSINGFTSHSAVSGTSNGTVFTIGQNGSLGYRFSFAVLHEATNNFDEDWVIGVGGFGKVYRGALRDETRVAVKRGNPTSQQGLNEFRTEIELLSRLRHRHLVSLIGYCDEKNEMILVYE…
	Macuminata9P04140	MAIRKIGVSFIVLVIVSIRCGHSAFTPADSYLIDCGSLTNTTIGDRVFSAIVKEFSLTITLDTLILTFVPSGSTSLAFVSAIEVVSVPDELIVDTAKIVNPQGKYQGLSGQLLETVYRINMGGPKVLPNDDTLWRTWDTDQEFLLDSQLSRSVNFSGNINHMPGGATEETAPDIVYSTATELAASSNTSNARFNVTWQFNVDANSDYLIRVHFLATPVFIDYINGSAGSATVITPLGSKKNFVIILVPIVGAIVVAVVAIILCLVLRKRKLAKQYSKTWNGNLSYRLPFVVLQEATNNFDENWVIGVGGFGKVYKGVLRDETKVAVKRVSLIGYCDEKNEMILVYEYMEKGTLKSHLYGLHYLHTGQAKAVIHRDVKSANILLNENLLAKVADFGLSKT…
Manihot esculenta	Manes.07G107000	MVSSALLIWVSSLLSLICVSLAYDPVDKYLIDCGSSTNKSVGNRVFVPDQFYSNFLSNPHLTFANASSSPISSEYDPSLFQTARIFNETSHYTFPVKKSGRHWIRLYFYPFVSRNYNLSTAKFSVSAQNFTLIKEYQSKINPEVREYSINVTSNRLVLTFSPFANSLAFINALEVFSLPDELIPPGATTIGPQGSYQNLWERALETVERVNMGNQTVLPSNDTLWRLWDADGKYLKQGNAEKFVSDVKAVNFTKGGLTENIAPSSVYGTATILNTEPDPQTNANVTWLFSVDPGFEYLVRFHFCDILPRNSARFYFNVYIGSSAVVQYLDLLNRTSDVGVPYFMDVITTVSGSHMLNVSVGPSNNFQYPNAILNGLEIMKISNSKDSLDALDSINSRSS…
	Manes.10G038700	MVNNWGSVVFIWVSSIMCLICVSLGYNPVDDYLIDCGSSTNKSVGDRVFVADQFYFNLLSTPHITFANASSSPNSSAYDPSLFQTARIFNETSYYSFSVNKPGRHWIRLYFFPFMFRNYNLSTAKFSVSAQNFTLINEYQPKVDPEVKEYSFNVTSDKLVLSFTPFANSFAFVNALEVFSLPDELIPPGAPTIGSQGKYQNLGKHALETVERLNMGNQTVSPLNDTLWRLWEADGKYLKHSNVQKFVSNVRAVNFTKGKLTENIAPSSVYGTATILNSDPDPQTNANVTWLFDVDPGFEYLVRFHFCDILPRPAAKFFFNVYIGSSAVVQYLDLLNRTSDVGVPYFMDVITRVSVSRMLNVSIGPSNNLLYPNAILNGLEIMKISNSMDSLDVSDSASS…
Malus domestica	Mdomestica0000151537	MAGGSGTIRLFIGVSSILFSICVSLGFNPEDSYLINCGSSSNVTVGGRVFVSDKSASNLLSAPQTISANAISKSNSSSFDSVLYQSARIFDKTSLYTFPITKQGRHWIRLYFSPFVHGSYNSSTSKFSVSAQTFTLVKELRMESDSFVMEYSLNVTSETLVLTFTPASNSFAFVNALEVVSIPDTIIPEAARTIGSKENNQSLTNKALETVLRVNMGNQTVSPPNDTLWRHWVSDDLYLTHNGLPRFVSNESAVHYTRWLTEDVAPSSVYGTATKLETMKEPMLNANLTWHFDVDPGFEYLVRFHFCDIVSNNAQSFILKVYINSLSVSDSLDLRSLTSNIYGTPYYMDVVIRASDSEKLNVSVGSRPEIVYPIIFLNGLEIMKVSNSKSSLDVLDSSS…
Citrus sinensis	orange1.1g003436	MMVNVRNFELLLWLSSVLCLVSVSTAFDPVDNYLIDCGSFTNTSAGNRVFAADHTSTFTNLSSPQNISINASLNSISSGNYSRLYHTARIFTGPSNYSFSIKKQARHFIRLHFFPFVHETYNMSTAKFSVSSQSFTLIKDYQSQEGSSVKEYSLNIASDRLVLSFTPFANSFAFINALEVISLPDELIPQSAKTIDPQGSSTGNQSLQRQALETVARVNMGGKDVPPQNDVLWRRWVSDDAYLKHSNLVMFVSNTSIVNFTDSVTENIAPRDVYGTATIVNSGSDPNSNVNVTWNFDVDPGFEFLVRFHFCDIYFNNISSLAFNVYINSRSAQLDFDLHKLPSYAAGNPYYMDFITRESDNPKLHVSIGRSTLVDTFPNAILNGLEIMKINNSRGDFDV…
Oryza sativa	Os01g06280	MIKLRSALGVLEILSVLCISLVAAYTPVDNYLISCGSSVDTPVGQRLFVADDSGTVVLTSPASDAVKASPSAVSGLRDDAAMYQSARVFKAPSSYSFRIRDPGRHFVRLHFFPFVYLGYDLATASFKVSTQDAVLLDGFAPAAAARGNASTTTTTATAAAVCEEFLLDVARDTLVVTFVPLAGRLAFVNAIEVVSVPDDLIGAADSSLSTSDSTGQQLNPAVMPLQTVYRVNVGGQAVAPDSDTLWREWTSDQQLLVGPAMTKGVSYNRTPNYLPGQATANDAPAIVYATGRELIIMTNSTDDGMKQMAWQFDVGRSASYLIRFHFCDIVSSVPGRLHMNAYVDSSNAIQDLDLSAIGNGTLAFPYYRDFVLAASTPSGKLAVYVGSTSQKITTPAAIL…
	Os03g17300	MATVLEMLVQLAVVVTVLCAAVRAYTPADSYLFLCGTSGNATVDGRTFVGDAGLPASVLMAPQSTEANMPANQVTGAGDDSPALYQSARVFTAPANYAFSAKPGRHFVRLRFFPFRYQSYDLAADAAFNVSVQGVVFVDGYTPKNGTAVVREFSVNITGRALVIAFTPTGKKVAFVNAIEVVSHPDELIGDTAPMVNPRNQSQYTGLTAKALETVHRINMGEPKVTPNNDTLWRTWLPDWTFLHESSFAAHNQVSPAMIKYQSGYATSLTAPSAVYTTVTELNTTAAMVGNTQAQLNLTWKFNAPAVSDYLLRLHLCDIVSKATLGVVFNVYVGQWRVLQDYESSGDTFSLLATPLYKDFVLAASDAAKGTITVSIGSSTATNALPGGFLNGLEIMRIV…
	Os05g06990	MDSTFRKLKLVLALVGIITWIIGTCNAKFTPADNYLVNCGSTVDATVGQRVFVADNSQSIVLTTPQSQSIAARTTLNSVSGFDNAELFQTARIFTAPSSYSFKMRSSGRHFVRLYFFPFLYQSYDLASSKFKVSTEDVVLIDNFPQPSNSISVVMEYSLNITRDRLILTFVPEGNSTSFVNAIEVVSVPDDLITDSAQLLGVGQYLGLAAQPLQTFHRINVGGPKVTAENDTLARTWFADQSFFRNPTVAQAVTYQERLNYKDGSATQDDAPDSVYNTARRLVGQRNASSTPNMTWEFNVDGRSSYLIRFHFCDIVSKAAFQLYFDVYVYNFSAAKDLDLSAREFGTLAAPFYMDIVLPSSDPSGNLTVSIGPSSLPNATPDGILNGLEIMKMNFSSGS…
	Os06g22810	MPAARRSGGRLTEEVNMMVALSGRKRRLQAATMVALCFLSSICVSTAQFKPADNYLVDCGSSKSTTLGTRTFAADGAAPVKVDTSLEILAGTSANGVASFDNSALYQTARIFTSPSSYTFPIQKQGRHFVRLYFFAFAYQSYDLSTAKFTVSTQEMLLLSDFQQPDKTAPLFKEYSLNITQDKLIISFKPSNGIAFINAIEVVSVPDDLIGDSAPMVNPMQQYSGLSTQPLETVYRVNMGGPKVTADNDTLSRTWVTDKKYLVNPSVTREVNGGKVNYMKGGGSTPLIAPDIVYSTATELAASNTTNALFNMTWQFDVDSGFSYLIRFHFCDIVSKALNQLYFNAYVGSFYAQHDIDLSIQSMNQLATAIYLDVVLSSNDASNKLSISIGPSTLNNALP…
Oropetium thomaeum	Othomaeum15351A2	MALPGRRKKPLVATFIVLCILSSSICACEAQFKPADSYLVDCGSAKSTTVGQRTFAADGASPVTVSTSKDILAGTSANGVASFPNSALYQSARIFDGPSSYTFPIQKQGRHFVRFYFFPFVYQSYDLSLAKFTVSTQDVLLLSDFQQPDKTAPLFKEYSLNITRDQLVISFKPSNGIAFINAIEVVSAPDDLIADAVPMVNPKQQYTGLSTQPLETVYRVNMGGPKVTPDNDTLARTWVTDQSYLLNPAVTKKVAYGKTITYKKGGATELTAPDIVYGTATELAATNTSNALFNMTWQFDVDAGFSYLIRFHFCDIVSKALNQLYFNAYVGAFPAQNDIDLSTQSENQLAAPVFLDMVLSSNDASSKLSISIGPSTLDNALPDGILNGLEIMKISTGGS…
Panicum halli	Phalli.I04492	MLLRAVVVLSALLAAARAAFVPTDSYLVLCGTAASATVGGRTFVGDATLPGSVLSAPQSAGANASAGAANASSGEAELYRYARVFPAPSTYTFAIKRPGRHFVRLHFFPFPYQSGDLAADARFSVSVQGVVLTDGPYAPANGTATVREFSVNVARGTLAIAFTPTGKVAFVNAIEIVSHPDDLFAGTAQTVNPLGQYTGLSTQALETIHRINMGTPKITPSNDTLWRTWLPDETFLVDRTVAVPMDVAPKTVQRTPGFATPEAAPDMVYATARELNKALMDSTISAQFNMTWRFPSTPGWAYLLRLHFCDIVSKAANQLAFNVYVGGWSVLSNYEIANKDTFGSLAVPLYKDFVLSAKDAMGNITVSVGPATGLGNMDPDGLLNGLEIMRIVGSTGGGG…
	PhalliC01125	MMAPSGKKRPQAATTFILLCILSSFCICKAQFKPADSYLVDCGSSKSTTVGQRTFTSDGASPVKVSTSQEILAGTSANGVASFDNSALYQTARIFTSPSSYTFPIQKQGRHFVRLYFFPFTYQSYDLSLAKFTVSTQDVLLLSDFQQPDKTAPLFKEYSLNITRDTLVISFKPSNGIAFINAIEVVSVPDDLIIDTAQMVNPVQQYSGLSTQPLETVYRVNMGGPKVTPDNDTLSRAWVTDQKYLLNPTVTKQVVYGKDVNYKKGGATQLTAPDIVYGTAAELAASNTSNALFNMTWQFDVDAGFSYLIRFHFCDIVSKALNQLYFNAYVGGFSAQNNLDLSVMSDNQLATAIYIDVVLSSNDASSKLGISIGPSTLNNVLPDGILNGLEVMKISTGGS…
	PhalliC01456	MPQSASELAMDSSWTAILNRLLALSVAIWIVGTCNADFTPADNYLINCGSTVDATVDQRVFQADNSGAAILTSTQSTAATTSPNLVSRFNSAMLYRTARIFAVSSSYAFKLKSRGRHFVRLHFFPFRYQTYDLTTANFKVSTQDVVLLDNFTASSGSLPVFREYSLNITRDMLILTFVPLGNKTQAFINAIEVISVPDDLITDSAQTLNPGQYLGLSVQPLQTFYRINVGGPKVTPDNDTLWRTWATDLSSFLYSTATKVVNFPGKLNYQGGLASREDAPDNVYNTARQLLVQNNSSTMSNMTWQFNVDGQSSYLIRFHFCDIVGKAAYQLLFDVYVDNSSVSKDLDLSTKSFGTLAVPFYMDIVLPSSDPSGMLRVSIGPSSLKNIAPDGILNGLEIM…
[truncated: 30 more rows]

## Sheet: BUPS
Table S3. ID list of 1,050 CrRLK1L genes present in 57 species, by clade
[truncated: 78 more rows]

[truncated: 1 more sheets: TINIA]
