# Supplementary material for: Genome-Wide Identification of the CrRLK1L Subfamily and Comparative Analysis of Its Role in the Legume-Rhizobia Symbiosis
Source: Genes (Basel). 2020 Jul 14;11(7):793. doi: 10.3390/genes11070793 (PMC7397338; doi:10.3390/genes11070793)
Supplement: Supplementary file 1 [file genes-11-00793-s001.zip › Supplementary Material/Table S4.xlsx]

## Sheet: Hoja2
Table S4: List of syntenic gene pairs identified by species and between species
############### Parameters ###############
# MATCH_SCORE: 50
# MATCH_SIZE: 5
# GAP_PENALTY: -1
# OVERLAP_WINDOW: 5
# E_VALUE: 1e-05
# MAX GAPS: 25
Phaseolus vulgaris
# Number of collinear genes: 7867, Percentage: 28.68
# Number of all genes: 27433
Phaseolus vulgaris	Phaseolus vulgaris
PvANX1	PvANX2
PvCRV1	PvCRV2
pVMED1A	PvMED3A
PvTHE1	PvTHE2
Lotus japonicus
# Number of collinear genes: 3916, Percentage: 4.74
# Number of all genes: 82649
Lotus japonicus	Lotus japonicus
LjCAD2	LjCAD4
Glycine max
Number of collinear genes: 36738, Percentage: 68.13
# Number of all genes: 53927
Glycine max	Glycine max
GmANX1	GmANX2
GmANX1	GmANX3
GmANX1	GmANX4
GmANX2	GmANX3
GmANX2	GmANX4
GmANX3	GmANX4
GmBUPS1	GmBUPS2
GmFER1	GmFER2
GmHERK1A	GmHERK1B
GmHERK1A	GmHERK1C
GmMED2A	GmMED4B
GmMED2A	GmMED4D
GmMED3A	GmMED5A
GmTHE1	GmTHE2
GmCAD1	GmCAD6
GmCAD3	GmCAD2
GmCAD3	GmCAD5
GmCAD3	GmCAD7
GmCAD4	GmCAD5
GmCAD4	GmCAD7
GmCAD5	GmCAD7
Arabidopsis thaliana
# Number of collinear genes: 7364, Percentage: 27.10
# Number of all genes: 27169
Arabidopsis thaliana	Arabidopsis thaliana
AtHERK1	AtANJ
AtBUPS2	AtBUPS1
# Number of collinear genes: 28225, Percentage: 25.74
# Number of all genes: 109661
Lotus japonicus	Phaseolus vulgaris
LjFER1	PvFER1
LjFER1	PvFER2
LjHERK1B	PvHERK1C
LjHERK2A	PvHERK2
LjMED1	PvMED1A
LjMED2	PvMED4A
LjMED4	PvMED4B
LjCAD2	PvCRV1
LjCAD2	PvCRV2
LjCAD4	PvCRV1
LjCAD4	PvCRV2
# Number of collinear genes: 60033, Percentage: 74.17
# Number of all genes: 80939
Glycine max	Phaseolus vulgaris
GmANX2	PvANX1
GmANX2	PvANX2
GmANX3	PvANX1
GmANX3	PvANX2
GmANX4	PvANX1
GmANX4	PvANX2
GmBUPS1	PvBUPS
GmBUPS2	PvBUPS
GmCAP1	PvCAP
GmFER1	PvFER1
GmFER2	PvFER1
GmHERK1A	PvHERK1C
GmHERK1B	PvHERK1C
GmHERK2	PvHERK2
GmMED1A	PvMED4A
GmMED3A	PvMED1A
GmMED3F	PvMED1B
GmMED4A	PvMED3A
GmMED4F	PvMED3B
GmMED5A	PvMED2A
GmTHE1	PvTHE1
GmTHE1	PvTHE2
GmTHE2	PvTHE1
GmTHE2	PvTHE2
GmCAD1	PvCAD1
GmCAD3	PvCRV1
GmCAD3	PvCRV2
GmCAD4	PvCRV1
GmCAD4	PvCRV2
GmCAD5	PvCRV1
GmCAD5	PvCRV2
GmCAD6	PvCAD1
GmCAD7	PvCRV1
GmCAD7	PvCRV2
GmHERK1C	PvHERK1C
# Number of collinear genes: 53024, Percentage: 38.82
# Number of all genes: 136576
Lotus japonicus	Glycine max
LjANX1	GmANX2
LjANX1	GmANX3
LjANX1	GmANX4
LjFER1	GmFER1
LjFER1	GmFER2
LjHERK1B	GmHERK1A
LjHERK1B	GmHERK1B
LjHERK2A	GmHERK2
LjMED2	GmMED1A
LjMED1	GmMED3A
LjMED1	GmMED4F
LjCAD4	GmCAD3
LjCAD2	GmCAD3
LjCAD2	GmCAD4
LjCAD4	GmCAD4
LjCAD2	GmCAD5
LjCAD4	GmCAD5
LjCAD2	GmCAD7
LjCAD4	GmCAD7
LjHERK1B	GmHERK1C
# Number of collinear genes: 46683, Percentage: 24.47
# Number of all genes: 190757
Arabidopsis thaliana	Legumes
AtMED1	GmMED3D
AtHERK1	GmHERK1C
AtHERK2	GmHERK2
AtTHE	GmTHE1
AtTHE	GmTHE2
AtCAP	GmCAP1
AtBUPS2	GmBUPS1
AtANJ	GmHERK1C
AtCAD1	GmCAD3
AtCAD1	GmCAD4
AtCAD1	GmCAD5
AtCAD1	GmCAD7
AtCAD2	GmCAD6
AtMED3	GmMED4A
AtMED1	LjMED1
AtMED1	PvMED1C
AtMED1	PvMED3C
AtHERK1	PvHERK1C
AtHERK2	PvHERK2
AtCAP	PvCAP
AtANJ	PvHERK1C
AtCAD1	PvCRV1
AtCAD1	PvCRV2
AtCAD2	PvCAD2
* P. vulgaris CrRLK1L gene list are highlighted in green
* L. japonicus CrRLK1L gene list are highlighted in orange
* G. max CrRLK1L gene list are highlighted in blue
* A. thaliana CrRLK1L gene list are highlighted in yellow
* Legume CrRLK1L gene list are highlighted in gray
